# Supplementary material for: Identification of Decrease in TRiC Proteins as Novel Targets of Alpha-Amanitin-Derived Hepatotoxicity by Comparative Proteomic Analysis In Vitro
Source: Toxins (Basel). 2021 Mar 9;13(3):197. doi: 10.3390/toxins13030197 (PMC7999322; doi:10.3390/toxins13030197)
Supplement: Supplementary file 1 [file toxins-13-00197-s001.zip]

Archive with 2 entries (2 files):
- Supplement_Table_S1.xlsx
- Supplement_Table_S2.xlsx
