# Supplementary material for: Identification of Decrease in TRiC Proteins as Novel Targets of Alpha-Amanitin-Derived Hepatotoxicity by Comparative Proteomic Analysis In Vitro
Source: Toxins (Basel). 2021 Mar 9;13(3):197. doi: 10.3390/toxins13030197 (PMC7999322; doi:10.3390/toxins13030197)
Supplement: Supplementary file 1 [file toxins-13-00197-s001.zip › Supplement_Table_S1.xlsx]

## Sheet: proteinGroups
Supplement Table S1. All quantified protein list
Protein IDs	Protein names	Gene names	Average reporter ion intensity				Average ratio			Normalized ratio with median
			Control	2uM	5uM	10uM	2uM/Con	5uM/Con	10uM/Con	2uM/Con	5uM/Con	10uM/Con																					Oxidation (M) site IDs	Oxidation (M) site positions
Q96MU7	YTH domain-containing protein 1	YTHDC1	155.82	185.86	154.4	512.76	1.19279	0.990887	3.29072	1.31817	1.34311	4.5842
A0A087WWF1	Selenoprotein M	SELENOM	55.514	56.308	68.619	153.16	1.0143	1.23607	2.75894	1.12093	1.67544	3.8434
P61011	Signal recognition particle 54 kDa protein	SRP54	5093.9	7071.2	9306.9	12079	1.38817	1.82707	2.37127	1.53409	2.47652	3.30334
O15498	Synaptobrevin homolog YKT6	YKT6	703.5	831.65	1154	1376	1.18216	1.64037	1.95593	1.30643	2.22346	2.72475
A0A2R8Y6A7	Serpin B6	SERPINB6	4638.5	4558.1	6450.8	8567	0.982667	1.39071	1.84693	1.08596	1.88505	2.5729
H7C4T5	Muscleblind-like protein 1	MBNL1	315.67	179.37	399.16	582.84	0.56822	1.26449	1.84636	0.627951	1.71396	2.5721
Q96H79	Zinc finger CCCH-type antiviral protein 1-like	ZC3HAV1L	2846.2	2291.8	2841.5	5060	0.805214	0.998349	1.77781	0.889857	1.35322	2.47661
P07919	Cytochrome b-c1 complex subunit 6, mitochondrial	UQCRH	4271.9	6706.7	5609.4	7363.6	1.56996	1.31309	1.72373	1.73499	1.77985	2.40127
Q9H0A0	RNA cytidine acetyltransferase	NAT10	218.43	231.66	174.46	373.04	1.06057	0.7987	1.70782	1.17205	1.08261	2.37912
Q9H0U3	Magnesium transporter protein 1	MAGT1	225.05	246.98	127.27	382.96	1.09745	0.565519	1.70167	1.21281	0.766539	2.37054
Q96B26	Exosome complex component RRP43	EXOSC8	126.46	227.58	96.709	213.08	1.79962	0.76474	1.68496	1.98879	1.03658	2.34726
I3L4J1	Uncharacterized protein		508.34	721.86	307.79	844.04	1.42003	0.605481	1.66038	1.56931	0.820706	2.31303
Q92522	Histone H1x	H1FX	92.668	132.46	87.901	152.16	1.4294	0.948558	1.64199	1.57966	1.28573	2.2874
O43818	U3 small nucleolar RNA-interacting protein 2	RRP9	785.2	1018.4	987.51	1289.1	1.29699	1.25765	1.64175	1.43333	1.7047	2.28707
Q92604	Acyl-CoA:lysophosphatidylglycerol acyltransferase 1	LPGAT1	108.26	158.18	0	172.13	1.46111	0	1.58997	1.6147	0	2.21493
D6RH20	28S ribosomal protein S27, mitochondrial	MRPS27	92.744	203.37	69.299	146.26	2.19281	0.747207	1.57703	2.42332	1.01281	2.19691
Q6ZN40	Tropomyosin 1	TPM1	645.76	606.13	940.33	1005.8	0.93863	1.45616	1.55754	1.0373	1.97377	2.16977
P30419	Glycylpeptide N-tetradecanoyltransferase 1	NMT1	4578.3	2957.3	2820.2	7104.7	0.645938	0.615993	1.55182	0.713839	0.834955	2.16179
E5RFX4	Lymphokine-activated killer T-cell-originated protein kinase	PBK	151.21	225.65	71.105	224.26	1.4923	0.47024	1.4831	1.64916	0.637392	2.06606
Q9UK45	U6 snRNA-associated Sm-like protein LSm7	LSM7	493.14	543.76	704.07	712.87	1.10265	1.42773	1.44557	1.21856	1.93523	2.01378
Q8WXX5	DnaJ homolog subfamily C member 9	DNAJC9	77.32	58.806	35.228	111.59	0.760554	0.455613	1.44322	0.840502	0.617566	2.01051
D6RIC3	Nucleolar protein 16	NOP16	559.36	659.86	269.75	806.16	1.17967	0.482248	1.44122	1.30368	0.653668	2.00772
O60684	Importin subunit alpha-7	KPNA6	797.77	1052.7	1182.4	1144.3	1.31955	1.48213	1.43437	1.45826	2.00897	1.99818
Q96CS3	FAS-associated factor 2	FAF2	132.6	143.53	112.83	189.7	1.08243	0.850905	1.43062	1.19621	1.15337	1.99295
A0A0A0MSR2	Alpha-adducin	ADD1	1427.7	1400	1643.2	2036.4	0.980598	1.15094	1.42635	1.08368	1.56006	1.987
A0A0U1RQD1	Chromosome 12 open reading frame 5, isoform CRA_b	TIGAR	291.6	252.71	155.68	407.12	0.866632	0.533882	1.39616	0.957732	0.723657	1.94494
P49748	Very long-chain specific acyl-CoA dehydrogenase, mitochondrial	ACADVL	21009	13654	22388	29018	0.649912	1.06564	1.38122	0.71823	1.44443	1.92413
Q9UPN3	Microtubule-actin cross-linking factor 1, isoforms 1/2/3/5	MACF1	517.48	575.09	487.03	709.59	1.11133	0.941157	1.37124	1.22815	1.2757	1.91023
Q9H0C8	Integrin-linked kinase-associated serine/threonine phosphatase 2C	ILKAP	223.09	275.35	261.89	303.2	1.23426	1.17392	1.35909	1.364	1.5912	1.89331
Q99959	Plakophilin-2	PKP2	184.16	288.99	96.41	249.67	1.56923	0.523512	1.35572	1.73419	0.709601	1.88861
G3V1D4	Lin-7 homolog C	LIN7C	327.69	414.97	259.64	437.57	1.26635	0.792334	1.33532	1.39947	1.07398	1.86019
Q86V81	THO complex subunit 4	ALYREF	13780	16846	14096	17934	1.2225	1.02293	1.30145	1.351	1.38654	1.81301
Q9NPJ3	Acyl-coenzyme A thioesterase 13	ACOT13	286.5	753.09	212.77	371.82	2.62859	0.742653	1.2978	2.9049	1.00664	1.80793
Q9HCD5	Nuclear receptor coactivator 5	NCOA5	6752.2	6887.4	5611.9	8676.9	1.02002	0.831122	1.28505	1.12725	1.12655	1.79016
K7EQQ8	tRNA	TRMT1	368.65	458.41	487.62	472.9	1.24348	1.32272	1.28279	1.3742	1.79289	1.78701
Q99956	Dual specificity protein phosphatase 9	DUSP9	14106	10914	16281	17991	0.773713	1.15419	1.27541	0.855045	1.56446	1.77674
A0A1B0GTB8	Carnitine O-palmitoyltransferase 2, mitochondrial	CPT2	11414	9564.5	9776	14553	0.837962	0.856492	1.27501	0.926048	1.16094	1.77618
Q9NX58	Cell growth-regulating nucleolar protein	LYAR	358.85	313.43	472.74	457.38	0.873429	1.31737	1.27457	0.965243	1.78565	1.77556
P00918	Carbonic anhydrase 2	CA2	1033.6	1084	630.83	1313.6	1.04876	0.610323	1.2709	1.15901	0.82727	1.77045
Q9BRP8	Partner of Y14 and mago	PYM1	198.49	252.75	109.25	252.1	1.27336	0.550406	1.27009	1.40722	0.746054	1.76932
P51665	26S proteasome non-ATPase regulatory subunit 7	PSMD7	1679.1	2667.7	1575.9	2129.1	1.58877	0.938539	1.268	1.75578	1.27215	1.76641
O95747	Serine/threonine-protein kinase OSR1	OXSR1	956.83	874.3	550.73	1212.3	0.913746	0.575578	1.267	1.0098	0.780174	1.76501
P00491	Purine nucleoside phosphorylase	PNP	998.83	609.84	1093.8	1265.3	0.610554	1.09508	1.26678	0.674735	1.48434	1.76471
Q6ZN17	Protein lin-28 homolog B	LIN28B	13617	14802	12826	17186	1.08702	0.941911	1.2621	1.20129	1.27672	1.75819
Q99615	DnaJ homolog subfamily C member 7	DNAJC7	6345	8055	5648.2	8007.4	1.2695	0.890181	1.262	1.40295	1.20661	1.75805
E5RGS4	Prefoldin subunit 1	PFDN1	824.05	734.32	1033.8	1039.7	0.891111	1.25454	1.2617	0.984784	1.70047	1.75763
P30043	Flavin reductase	BLVRB	1382.2	1226.5	1650.8	1735.9	0.887353	1.19433	1.2559	0.980631	1.61887	1.74955
P10768	S-formylglutathione hydrolase	ESD	10977	16788	11055	13785	1.52938	1.00711	1.25581	1.69015	1.36509	1.74943
Q14232	Translation initiation factor eIF-2B subunit alpha	EIF2B1	2267.2	1646.4	2347.3	2844.5	0.726182	1.03533	1.25463	0.802518	1.40335	1.74779
Q5VXN0	Ribosome production factor 2 homolog	RPF2	258.37	446.41	326.69	319.85	1.72779	1.26443	1.23795	1.90942	1.71388	1.72455
C9JP16	Cartilage-associated protein	CRTAP	865.85	841.68	420.26	1071.2	0.972085	0.485373	1.23717	1.07427	0.657904	1.72346
Q8N1F7	Nuclear pore complex protein Nup93	NUP93	37879	31346	36191	46778	0.82753	0.955437	1.23493	0.914519	1.29506	1.72034
Q9BQ67	Glutamate-rich WD repeat-containing protein 1	GRWD1	194.66	315.05	278.54	240.33	1.61846	1.43091	1.23461	1.78859	1.93954	1.7199
Q13418	Integrin-linked protein kinase	ILK	2043.5	2257.1	1285.6	2500	1.10453	0.629117	1.22339	1.22063	0.852744	1.70427
Q16850	Lanosterol 14-alpha demethylase	CYP51A1	17099	18722	21405	20786	1.09492	1.25183	1.21563	1.21001	1.6968	1.69345
O00232	26S proteasome non-ATPase regulatory subunit 12	PSMD12	7216.4	8763	8689.7	8763.1	1.21432	1.20416	1.21433	1.34197	1.63219	1.69165
Q969Q0	60S ribosomal protein L36a-like	RPL36AL	123.45	125.32	178.06	149.9	1.01515	1.44237	1.21426	1.12186	1.95507	1.69154
Q99735	Microsomal glutathione S-transferase 2	MGST2	176.05	187.25	201.64	213.33	1.06362	1.14536	1.21176	1.17542	1.55249	1.68806
P68366	Tubulin alpha-4A chain	TUBA4A	5337.6	4344.1	4889.9	6419.2	0.813868	0.916123	1.20264	0.899421	1.24177	1.67536
P28066	Proteasome subunit alpha type-5	PSMA5	7917.4	6593.1	5646	9483	0.832735	0.713113	1.19774	0.920272	0.966597	1.66854
G3V256	Zinc finger CCCH domain-containing protein 14	ZC3H14	2487.9	2411.2	2657.1	2971.1	0.969171	1.06801	1.19422	1.07105	1.44765	1.66363
P14854	Cytochrome c oxidase subunit 6B1	COX6B1	1230.4	1142.6	995.9	1462.7	0.928641	0.809412	1.1888	1.02626	1.09713	1.65608
A0A1B0GWJ0	Adenylosuccinate lyase	ADSL	11716	13724	11042	13848	1.17139	0.942472	1.18197	1.29452	1.27748	1.64657
P35270	Sepiapterin reductase	SPR	4683.8	5360.8	2823.1	5527	1.14454	0.602737	1.18002	1.26485	0.816987	1.64385
P38606	V-type proton ATPase catalytic subunit A	ATP6V1A	1449.8	1337.9	1273.8	1705	0.922817	0.878604	1.17602	1.01982	1.19091	1.63828
P56537	Eukaryotic translation initiation factor 6	EIF6	8244.1	1840.5	6241.4	9688.7	0.223251	0.757075	1.17523	0.246718	1.02619	1.63717
Q96HR9	Receptor expression-enhancing protein 6	REEP6	141.84	174	151.16	165.98	1.22673	1.06571	1.17019	1.35569	1.44453	1.63016
Q9H488	GDP-fucose protein O-fucosyltransferase 1	POFUT1	250.86	355.56	301.63	291.31	1.41736	1.20238	1.16125	1.56636	1.62979	1.61769
Q9BPW8	Protein NipSnap homolog 1	NIPSNAP1	14126	8357.8	11753	16384	0.591661	0.832012	1.15985	0.653856	1.12776	1.61575
P09417	Dihydropteridine reductase	QDPR	7721.5	15368	8583	8949.5	1.99029	1.11157	1.15904	2.1995	1.50669	1.61462
P19105	Myosin regulatory light chain 12A	MYL12A	14859	10889	12000	17187	0.732822	0.807591	1.15667	0.809855	1.09466	1.61132
H0YAL7	Eukaryotic translation elongation factor 1 epsilon-1	EEF1E1	704.41	747.09	773.01	810.54	1.06059	1.09739	1.15067	1.17208	1.48747	1.60295
O00487	26S proteasome non-ATPase regulatory subunit 14	PSMD14	677.31	624.07	770.77	775.67	0.921395	1.13799	1.14522	1.01825	1.5425	1.59537
U3KQP3	NADH dehydrogenase [ubiquinone] 1 alpha subcomplex subunit 13	NDUFA13	424.61	406.61	413.65	485.45	0.957608	0.974188	1.14328	1.05827	1.32047	1.59267
P62318	Small nuclear ribonucleoprotein Sm D3	SNRPD3	1886.8	1359.7	1960	2156.8	0.720638	1.0388	1.1431	0.796391	1.40805	1.59242
Q9H0B6	Kinesin light chain 2	KLC2	220.44	269.07	220.66	251.73	1.2206	1.001	1.14194	1.34891	1.35681	1.5908
F5GWT4	Serine/threonine-protein kinase WNK1	WNK1	255.83	305.87	108.56	291.98	1.1956	0.424344	1.1413	1.32128	0.575182	1.58992																					95	56
Q8NCW5	NAD	NAXE	13805	16193	14623	15676	1.17298	1.05925	1.13553	1.29628	1.43578	1.58187
Q9Y371	Endophilin-B1	SH3GLB1	531.08	673.25	704	600.62	1.2677	1.3256	1.13094	1.40096	1.7968	1.57548
Q9BQ61	Telomerase RNA component interacting RNase	TRIR	193.2	353.77	108.06	217.45	1.83111	0.559317	1.12552	2.02359	0.758132	1.56792
E9PNW4	UPAR/Ly6 domain-containing protein		1217.1	1710.6	1195.2	1364.4	1.40547	0.982006	1.12103	1.55321	1.33107	1.56166
A0A0A0MSX9	Isoleucine--tRNA ligase, cytoplasmic	IARS	60096	64453	55895	67087	1.0725	0.930095	1.11633	1.18524	1.26071	1.55512
Q9NYB0	Telomeric repeat-binding factor 2-interacting protein 1	TERF2IP	383	353	242.94	427.32	0.921671	0.634308	1.11572	1.01856	0.85978	1.55427
E5RGY0	Derlin	DERL1	211.86	251.78	110.15	236.36	1.18843	0.519919	1.11564	1.31335	0.70473	1.55417
Q10570	Cleavage and polyadenylation specificity factor subunit 1	CPSF1	5537.4	5075.3	3285.7	6167.2	0.916549	0.593365	1.11374	1.0129	0.804284	1.55151
Q9Y4C2	TRPM8 channel-associated factor 1	TCAF1	588.11	352.28	457.82	654.4	0.599004	0.77846	1.11272	0.66197	1.05517	1.55009
H3BNU9	Calcium-regulated heat-stable protein 1	CARHSP1	637.81	502.82	471.53	708.47	0.788354	0.739295	1.11079	0.871225	1.00209	1.5474
Q96EY7	Pentatricopeptide repeat domain-containing protein 3, mitochondrial	PTCD3	139.96	175.14	135.64	155.38	1.25136	0.969134	1.11017	1.3829	1.31362	1.54655
Q9BXK5	Bcl-2-like protein 13	BCL2L13	3105.8	2978.9	2836.5	3429.7	0.959141	0.913291	1.10429	1.05996	1.23793	1.53835
H3BLU7	Aflatoxin B1 aldehyde reductase member 2	AKR7A2	707.67	239.03	406.47	781.3	0.33777	0.574378	1.10405	0.373276	0.778547	1.53801
Q86Y82	Syntaxin-12	STX12	2557.7	2113.2	2556.3	2818.4	0.826211	0.999453	1.10193	0.913061	1.35472	1.53506
P51572	B-cell receptor-associated protein 31	BCAP31	4901.1	3977.5	5157	5388.9	0.811553	1.05221	1.09953	0.896862	1.42623	1.53172
Q96HC4	PDZ and LIM domain protein 5	PDLIM5	17825	12162	12026	19578	0.6823	0.67467	1.09835	0.754023	0.91449	1.53007
Q9H3N1	Thioredoxin-related transmembrane protein 1	TMX1	9751.4	9152.7	8495.9	10710	0.938604	0.871249	1.0983	1.03727	1.18094	1.53001
E9PQH6	Rho-related GTP-binding protein RhoC	RHOC	4392.4	5262.2	4592.9	4817.6	1.19802	1.04565	1.0968	1.32396	1.41733	1.52792
Q5T446	Uroporphyrinogen decarboxylase	UROD	1126.8	1218.8	657.56	1234.6	1.08165	0.583564	1.09567	1.19535	0.790999	1.52634
Q9NTZ6	RNA-binding protein 12	RBM12	9910.4	8363.5	8144.9	10850	0.843911	0.821854	1.09481	0.932622	1.11399	1.52514
O15145	Actin-related protein 2/3 complex subunit 3	ARPC3	7306.5	10126	6427.5	7995.2	1.38589	0.879696	1.09426	1.53157	1.19239	1.52438
O14976	Cyclin-G-associated kinase	GAK	700.29	237.78	627.56	764.49	0.339545	0.896143	1.09168	0.375238	1.21469	1.52078
P04114	Apolipoprotein B-100	APOB	1105	1429.6	961.02	1204.1	1.29376	0.869701	1.08968	1.42975	1.17885	1.518																					265	142
E7ES08	High mobility group protein B3	HMGB3	3897.4	3981.8	2259.7	4235.3	1.02166	0.579797	1.0867	1.12905	0.785892	1.51385
P62308	Small nuclear ribonucleoprotein G	SNRPG	3813.5	4419.8	4453.4	4144	1.15899	1.1678	1.08667	1.28082	1.58291	1.5138
F5H1S8	Malectin	MLEC	5714.7	5329.1	5597.4	6204.2	0.932525	0.979474	1.08566	1.03055	1.32764	1.51239
B4DEY6	LIM and cysteine-rich domains protein 1	LMCD1	411.32	377.64	277.16	446.19	0.918117	0.673831	1.08478	1.01463	0.913352	1.51117
R4GN98	Protein S100	S100A6	1142.8	1707.7	1225.7	1236	1.49431	1.07254	1.08155	1.65139	1.45379	1.50668
Q8NBY1	Serine/threonine-protein kinase 26	STK26	429.74	497.55	271.25	464.22	1.15779	0.631196	1.08023	1.2795	0.855561	1.50484
P15924	Desmoplakin	DSP	7794.8	8751.3	5816.9	8419.9	1.12271	0.746254	1.08019	1.24073	1.01152	1.50478
E7EPN9	Protein PRRC2C	PRRC2C	3707.1	2734.6	3899.4	4004.2	0.737666	1.05187	1.08014	0.815208	1.42577	1.50471
Q99584	Protein S100-A13	S100A13	9674	9774.9	8014	10423	1.01043	0.828406	1.07742	1.11665	1.12287	1.50093
Q96JB5	CDK5 regulatory subunit-associated protein 3	CDK5RAP3	9574.7	11680	8643.1	10301	1.21988	0.902702	1.07586	1.34811	1.22358	1.49874
P46063	ATP-dependent DNA helicase Q1	RECQL	1538.9	1284.4	1426.7	1655.6	0.834622	0.927091	1.07583	0.922357	1.25664	1.49871
P53814	Smoothelin	SMTN	12547	6762.7	13359	13485	0.538989	1.06472	1.07476	0.595647	1.44318	1.49721
H0Y8Z9	Acyl-CoA dehydrogenase family member 9, mitochondrial	ACAD9	9753.2	9135.1	9037.8	10472	0.936626	0.92665	1.0737	1.03508	1.25604	1.49574
Q14696	LRP chaperone MESD	MESD	2300	1174.1	1548	2468.8	0.510478	0.673043	1.07339	0.564139	0.912285	1.49531
Q13907	Isopentenyl-diphosphate Delta-isomerase 1	IDI1	5699.8	6470.7	2947.3	6103.5	1.13525	0.517088	1.07083	1.25459	0.700893	1.49173
O14964	Hepatocyte growth factor-regulated tyrosine kinase substrate	HGS	695.93	767.41	730.23	744.29	1.10271	1.04929	1.06949	1.21863	1.42227	1.48987
P47755	F-actin-capping protein subunit alpha-2	CAPZA2	1551.7	1431.2	1599.2	1658.7	0.922343	1.03061	1.06896	1.0193	1.39695	1.48913
Q9UM00	Calcium load-activated calcium channel	TMCO1	506.74	421.74	533.78	541.46	0.832261	1.05336	1.06852	0.919748	1.42779	1.48852
P30153	Serine/threonine-protein phosphatase 2A 65 kDa regulatory subunit A alpha isoform	PPP2R1A	59800	43520	53718	63795	0.727759	0.898294	1.06681	0.80426	1.2176	1.48613
P01031	Complement C5	C5	1050.3	1228.2	729.14	1120	1.16938	0.694221	1.06636	1.2923	0.94099	1.48551
Q92688	Acidic leucine-rich nuclear phosphoprotein 32 family member B	ANP32B	9486.6	9541.7	6185.5	10115	1.00581	0.652025	1.06624	1.11154	0.883795	1.48535
Q15029	116 kDa U5 small nuclear ribonucleoprotein component	EFTUD2	98362	51646	96381	104670	0.52506	0.97986	1.06413	0.580254	1.32816	1.48241
P54578	Ubiquitin carboxyl-terminal hydrolase 14	USP14	12596	8218.4	11828	13400	0.652461	0.939028	1.06383	0.721047	1.27282	1.48199
P20340	Ras-related protein Rab-6A	RAB6A	4515	4151.2	3566.9	4799.5	0.919424	0.790011	1.06301	1.01607	1.07083	1.48085
P24539	ATP synthase F	ATP5PB	7822.4	6702.9	7591.6	8309.7	0.856885	0.970495	1.0623	0.94696	1.31547	1.47985
Q99805	Transmembrane 9 superfamily member 2	TM9SF2	180.31	223.28	102.86	191.28	1.23831	0.570462	1.06084	1.36848	0.773239	1.47782
Q93009	Ubiquitin carboxyl-terminal hydrolase 7	USP7	2713.5	3139.9	2909.6	2877.4	1.15714	1.07227	1.0604	1.27878	1.45342	1.47721																					46;47	257;267
E7EVX8	U4/U6 small nuclear ribonucleoprotein Prp31	PRPF31	2665.5	2893.6	1912.1	2824.8	1.08557	0.717351	1.05976	1.19969	0.972342	1.47632																					198;199	179;188
E9PFR3	Serine/threonine-protein phosphatase 2A 56 kDa regulatory subunit	PPP2R5D	2304.7	2669.7	2316.1	2442.4	1.15837	1.00495	1.05975	1.28014	1.36217	1.4763
P61956	Small ubiquitin-related modifier 2	SUMO2	1869	1321.5	1675.6	1976.6	0.707063	0.896522	1.05757	0.781388	1.2152	1.47327
O43399	Tumor protein D54	TPD52L2	704.87	502	527.57	743.97	0.712188	0.748464	1.05547	0.787052	1.01451	1.47034																					45;46;47;74;75;77;78;222;240	73;257;267;293;321;323;330;363;388
Q9UKD2	mRNA turnover protein 4 homolog	MRTO4	3599	5845.3	3828.7	3793.7	1.62415	1.06382	1.0541	1.79487	1.44197	1.46843
P06733	Alpha-enolase	ENO1	170960	166000	167410	179310	0.970987	0.979235	1.04884	1.07306	1.32732	1.46111
C9J5D1	N-alpha-acetyltransferase 50	NAA50	3123.8	3104.7	1481.8	3273.4	0.993886	0.474358	1.04789	1.09836	0.642974	1.45978
S4R456	40S ribosomal protein S15	RPS15	1907.9	2331.1	1058.7	1995.6	1.22181	0.554903	1.04597	1.35025	0.75215	1.4571
O43719	HIV Tat-specific factor 1	HTATSF1	768.31	811.09	404.54	802.82	1.05568	0.526532	1.04492	1.16665	0.713694	1.45564
B8ZZQ6	Prothymosin alpha	PTMA	7610	4844.7	7008.5	7937.8	0.636623	0.920959	1.04307	0.703544	1.24833	1.45307
Q9NWB6	Arginine and glutamate-rich protein 1	ARGLU1	328.34	345.91	359.17	342.44	1.05351	1.0939	1.04294	1.16426	1.48273	1.45289																					217	1
P30405	Peptidyl-prolyl cis-trans isomerase F, mitochondrial	PPIF	4567.3	4940.7	2692.4	4755.9	1.08176	0.589495	1.04129	1.19547	0.799038	1.45059
P09936	Ubiquitin carboxyl-terminal hydrolase isozyme L1	UCHL1	34045	25085	35631	35404	0.736819	1.04659	1.03992	0.814273	1.41861	1.44868
O95881	Thioredoxin domain-containing protein 12	TXNDC12	10818	11613	8592.5	11232	1.07349	0.794278	1.03827	1.18633	1.07661	1.44638
U3KPY7	Histone deacetylase complex subunit SAP18	SAP18	657.4	1007	719.68	682.17	1.53179	1.09474	1.03768	1.69281	1.48387	1.44556																					139	115
A0A0B4J2A4	3-ketoacyl-CoA thiolase, mitochondrial	ACAA2	8024.1	10498	8834.4	8317.1	1.30831	1.10098	1.03651	1.44584	1.49234	1.44394
Q15021	Condensin complex subunit 1	NCAPD2	5720.5	4055.8	3001	5914.5	0.708994	0.524604	1.03391	0.783523	0.711081	1.44031
P39687	Acidic leucine-rich nuclear phosphoprotein 32 family member A	ANP32A	34577	26301	30197	35702	0.76065	0.873326	1.03254	0.840609	1.18376	1.43839
F8VRR3	Methionine aminopeptidase 2	METAP2	8150	6848	8189.5	8411.8	0.840245	1.00485	1.03212	0.928571	1.36203	1.43782
P78371	T-complex protein 1 subunit beta	CCT2	124330	55464	110650	128320	0.446103	0.88997	1.03209	0.492997	1.20632	1.43777
P10644	cAMP-dependent protein kinase type I-alpha regulatory subunit	PRKAR1A	7785	7686.4	7845.7	8022.9	0.987335	1.0078	1.03056	1.09112	1.36603	1.43564
Q8TAQ2	SWI/SNF complex subunit SMARCC2	SMARCC2	9363	8128.2	9464.5	9641.6	0.868119	1.01084	1.02976	0.959375	1.37016	1.43452
P62995	Transformer-2 protein homolog beta	TRA2B	12894	13580	10708	13256	1.0532	0.830464	1.02808	1.16391	1.12566	1.43218
E9PGT1	Translin	TSN	13605	15234	12823	13969	1.11974	0.942521	1.02675	1.23744	1.27755	1.43034
P00558	Phosphoglycerate kinase 1	PGK1	109770	113030	89963	112480	1.0297	0.819559	1.02469	1.13794	1.11088	1.42746
Q96AE4	Far upstream element-binding protein 1	FUBP1	55253	42359	55115	56450	0.766637	0.997502	1.02166	0.847225	1.35208	1.42325
Q9BRA2	Thioredoxin domain-containing protein 17	TXNDC17	196.7	246.35	112.54	200.9	1.25241	0.57214	1.02135	1.38407	0.775514	1.42281
O75531	Barrier-to-autointegration factor	BANF1	7373	8330.8	7021.4	7529.8	1.12991	0.952312	1.02127	1.24868	1.29082	1.42269
Q9Y512	Sorting and assembly machinery component 50 homolog	SAMM50	3693.5	4043.8	2703.3	3771.9	1.09484	0.731907	1.02123	1.20993	0.992072	1.42264
Q9Y6D5	Brefeldin A-inhibited guanine nucleotide-exchange protein 2	ARFGEF2	624.54	536.21	783.1	637.64	0.858568	1.25388	1.02098	0.94882	1.69959	1.42229
P15374	Ubiquitin carboxyl-terminal hydrolase isozyme L3	UCHL3	1259.3	1265.8	1316	1283.7	1.00516	1.04503	1.01938	1.11082	1.41649	1.42006																					149	82
P68036	Ubiquitin-conjugating enzyme E2 L3	UBE2L3	8861.1	5980.4	11359	9005.1	0.674905	1.2819	1.01625	0.74585	1.73756	1.41571
P48163	NADP-dependent malic enzyme	ME1	1557.8	1080	1576.1	1581.3	0.693285	1.01175	1.01509	0.766163	1.37138	1.41408
E7EW69	Septin-10	SEPTIN10	426.06	548.28	245.49	432.42	1.28686	0.576186	1.01493	1.42213	0.780999	1.41386
O43809	Cleavage and polyadenylation specificity factor subunit 5	NUDT21	3973.6	4129.1	3077.6	4027.7	1.03913	0.774512	1.01361	1.14837	1.04982	1.41203
P10909	Clusterin	CLU	1155.5	1209.3	1008.9	1169.9	1.04656	0.873129	1.01246	1.15657	1.18349	1.41043
Q15181	Inorganic pyrophosphatase	PPA1	41781	35978	39236	42238	0.861109	0.939087	1.01094	0.951628	1.2729	1.40831
P50135	Histamine N-methyltransferase	HNMT	12135	12288	9298.4	12260	1.01261	0.766246	1.0103	1.11905	1.03862	1.40742
Q9Y6B6	GTP-binding protein SAR1b	SAR1B	607.61	668.71	321.03	612.71	1.10056	0.528349	1.00839	1.21625	0.716157	1.40476
E9PFH4	Transportin-3	TNPO3	3714.8	7965.3	1695.4	3741.2	2.14421	0.456391	1.00711	2.3696	0.61862	1.40297
P62316	Small nuclear ribonucleoprotein Sm D2	SNRPD2	5196.4	7382.6	4503.7	5231.2	1.42071	0.866696	1.0067	1.57006	1.17477	1.4024
Q9H7D7	WD repeat-containing protein 26	WDR26	258.51	347.26	177.32	259.92	1.34331	0.685931	1.00545	1.48452	0.929753	1.40067
Q96I99	Succinate--CoA ligase [GDP-forming] subunit beta, mitochondrial	SUCLG2	2862.3	2724.8	3019	2877.1	0.951962	1.05475	1.00517	1.05203	1.42967	1.40027
Q96M27	Protein PRRC1	PRRC1	155.65	126.35	62.601	156.4	0.811757	0.402191	1.00482	0.897088	0.545154	1.39978
A0A0A0MSK6	Rho GTPase-activating protein 5	ARHGAP5	5591.7	6666.1	5454.4	5618.2	1.19214	0.975446	1.00474	1.31746	1.32218	1.39967
Q9UMX5	Neudesin	NENF	3653.5	4443.9	3698.4	3667.6	1.21634	1.01229	1.00386	1.3442	1.37212	1.39844
Q9H4A6	Golgi phosphoprotein 3	GOLPH3	3181.2	1122.5	1753.8	3191.6	0.352854	0.551301	1.00327	0.389946	0.747268	1.39762
Q9BTE3	Mini-chromosome maintenance complex-binding protein	MCMBP	6532.8	5188.1	5480.8	6538.8	0.794162	0.838966	1.00092	0.877643	1.13719	1.39435
M0QYE0	Endophilin-A2	SH3GL1	185.15	180.45	141.93	185.32	0.974615	0.766568	1.00092	1.07707	1.03905	1.39435
Q9BT78	COP9 signalosome complex subunit 4	COPS4	3051.8	3388.6	3310.7	3035.3	1.11036	1.08484	0.994593	1.22708	1.47045	1.38554
P00390	Glutathione reductase, mitochondrial	GSR	7477.7	7302.1	7918	7431.8	0.976517	1.05888	0.993862	1.07917	1.43527	1.38452
P09497	Clathrin light chain B	CLTB	4426.3	4657.8	1690.9	4398.3	1.0523	0.382012	0.993674	1.16292	0.517803	1.38426																					23	81
P21964	Catechol O-methyltransferase	COMT	11402	15236	10479	11320	1.33626	0.919049	0.992808	1.47672	1.24574	1.38305
Q9H9A6	Leucine-rich repeat-containing protein 40	LRRC40	14320	18813	13236	14215	1.31376	0.924302	0.992668	1.45186	1.25286	1.38285
Q9NVG8	TBC1 domain family member 13	TBC1D13	6910.3	7235.1	6089.6	6852.7	1.047	0.881235	0.991665	1.15706	1.19448	1.38146
P49257	Protein ERGIC-53	LMAN1	4841	5574.2	3034.7	4799.3	1.15146	0.626875	0.991386	1.2725	0.849705	1.38107
P52272	Heterogeneous nuclear ribonucleoprotein M	HNRNPM	144340	101040	57213	143010	0.700014	0.396377	0.990786	0.773599	0.537273	1.38023
Q9NZ45	CDGSH iron-sulfur domain-containing protein 1	CISD1	385.82	292.04	139.31	381.2	0.756933	0.361075	0.988026	0.836501	0.489423	1.37639
Q8WZA9	Immunity-related GTPase family Q protein	IRGQ	13808	16086	12111	13633	1.16498	0.8771	0.987326	1.28744	1.18888	1.37541
F8WF48	Translocation protein SEC62	SEC62	2966.5	3035.1	2971.4	2928.5	1.02312	1.00165	0.98719	1.13067	1.3577	1.37522
Q92734	Protein TFG	TFG	6257.3	5017.9	5359.5	6169.9	0.801927	0.85652	0.986032	0.886225	1.16098	1.37361
H0YJP0	E3 ubiquitin-protein ligase HECTD1	HECTD1	3615.1	4282.6	2447.2	3554.4	1.18464	0.676938	0.983209	1.30917	0.917564	1.36968
P27797	Calreticulin	CALR	94184	62859	101230	92486	0.667406	1.07481	0.981971	0.737563	1.45687	1.36795
P13073	Cytochrome c oxidase subunit 4 isoform 1, mitochondrial	COX4I1	4449.8	3648.1	4685	4369.5	0.819835	1.05286	0.981954	0.906015	1.42711	1.36793
Q96EY1	DnaJ homolog subfamily A member 3, mitochondrial	DNAJA3	6338.4	5885.7	4597.6	6216.2	0.928578	0.725357	0.980721	1.02619	0.983193	1.36621
P21266	Glutathione S-transferase Mu 3	GSTM3	19826	22440	16542	19436	1.13185	0.834359	0.980329	1.25083	1.13094	1.36566
F5GY32	tRNA pseudouridine synthase A	PUS1	605.24	484.92	592.96	591.83	0.801203	0.979711	0.977844	0.885424	1.32796	1.3622
A0A2R8YDQ9	Succinate--CoA ligase [ADP-forming] subunit beta, mitochondrial	SUCLA2	445.85	385.4	622.58	435.93	0.864416	1.39639	0.97775	0.955283	1.89275	1.36207
Q9H1E3	Nuclear ubiquitous casein and cyclin-dependent kinase substrate 1	NUCKS1	227.6	233.97	137.25	222.21	1.02799	0.603032	0.976318	1.13605	0.817386	1.36008
P33121	Long-chain-fatty-acid--CoA ligase 1	ACSL1	1406.3	1528.2	1022.9	1372.7	1.08668	0.72737	0.976108	1.20091	0.985922	1.35978
Q00653	Nuclear factor NF-kappa-B p100 subunit	NFKB2	5413.2	4610.2	5380	5274.6	0.851659	0.993867	0.974396	0.941184	1.34715	1.3574
P42285	Exosome RNA helicase MTR4	MTREX	8020.9	9855	7760.2	7808.2	1.22867	0.967497	0.973482	1.35782	1.31141	1.35613
P13473	Lysosome-associated membrane glycoprotein 2	LAMP2	1198.1	635.95	868.62	1165.7	0.530799	0.724998	0.972957	0.586596	0.982707	1.3554
Q5T4S7	E3 ubiquitin-protein ligase UBR4	UBR4	17231	6833	14270	16745	0.396553	0.828159	0.971795	0.438238	1.12254	1.35378
A0A087WUN7	SRA stem-loop-interacting RNA-binding protein, mitochondrial	SLIRP	6630.8	3798.8	6707.9	6440.4	0.572902	1.01163	0.971286	0.633125	1.37122	1.35307
P63173	60S ribosomal protein L38	RPL38	1935.6	1796.3	2223.1	1876.8	0.928033	1.14853	0.969622	1.02559	1.55679	1.35075																					45;46;47;74;75;77;78;222;240	73;257;267;293;321;323;330;363;388
P25789	Proteasome subunit alpha type-4	PSMA4	25061	15220	20537	24296	0.607318	0.81948	0.969474	0.671159	1.11077	1.35054
P47813	Eukaryotic translation initiation factor 1A, X-chromosomal	EIF1AX	11872	9732.9	10132	11506	0.81982	0.853437	0.969171	0.905998	1.1568	1.35012
P27105	Erythrocyte band 7 integral membrane protein	STOM	7878.2	10528	5330.7	7634.9	1.33635	0.676639	0.969117	1.47682	0.917159	1.35005
Q99459	Cell division cycle 5-like protein	CDC5L	2973.1	2946.7	3241.8	2881.2	0.99112	1.09038	0.96909	1.09531	1.47796	1.35001
C9IZ01	Elongation factor G, mitochondrial	GFM1	2915.4	3168.9	1754.1	2817	1.08695	0.601667	0.966248	1.20121	0.815537	1.34605
O00264	Membrane-associated progesterone receptor component 1	PGRMC1	10299	10507	8830.4	9937.5	1.0202	0.857404	0.9649	1.12744	1.16218	1.34417
F5H7F6	Microsomal glutathione S-transferase 1	MGST1	4448.7	3739.5	2728.5	4290.7	0.840583	0.613325	0.964484	0.928944	0.831339	1.34359																					261	203
Q8IV08	Phospholipase D3	PLD3	6110.2	6116.4	5018.9	5891.7	1.00101	0.821397	0.96424	1.10624	1.11337	1.34325
O94906	Pre-mRNA-processing factor 6	PRPF6	15032	20296	14087	14486	1.35019	0.937134	0.963677	1.49212	1.27025	1.34247
Q01650	Large neutral amino acids transporter small subunit 1	SLC7A5	1945.2	2143.6	1062.6	1873	1.10199	0.546268	0.962883	1.21784	0.740445	1.34136
O75396	Vesicle-trafficking protein SEC22b	SEC22B	10633	5754.1	9639.8	10230	0.541155	0.906593	0.962099	0.598041	1.22885	1.34027
Q9BYB4	Guanine nucleotide-binding protein subunit beta-like protein 1	GNB1L	214.76	174.75	222.56	206.32	0.813699	1.03632	0.9607	0.899234	1.40469	1.33832
Q8N7H5	RNA polymerase II-associated factor 1 homolog	PAF1	2593.3	1739.8	2605.2	2490.3	0.670883	1.00459	0.960282	0.741405	1.36168	1.33774																					215	183
F8W8I6	Nucleolysin TIA-1 isoform p40	TIA1	1388.9	1338.7	632.86	1331.7	0.963856	0.455656	0.958816	1.06518	0.617624	1.3357
Q9Y3B4	Splicing factor 3B subunit 6	SF3B6	553.85	515.01	574.37	529.02	0.929873	1.03705	0.955168	1.02762	1.40568	1.33061
P35269	General transcription factor IIF subunit 1	GTF2F1	1423.5	1454.8	1392.8	1358.8	1.02199	0.978433	0.954549	1.12942	1.32623	1.32975
A0A0B4J1Z1	Serine/arginine-rich-splicing factor 7	SRSF7	17000	12842	11969	16208	0.755412	0.704059	0.953412	0.83482	0.954325	1.32817
F5GXJ9	CD166 antigen	ALCAM	31449	18602	30254	29972	0.591497	0.962002	0.953035	0.653675	1.30396	1.32764
P09382	Galectin-1	LGALS1	10952	6198.3	7221.6	10436	0.565951	0.659386	0.952885	0.625444	0.893773	1.32743
A0A286YFD6	Ribonucleoside-diphosphate reductase subunit M2	RRM2	4584.3	4975.4	3922.2	4366.1	1.08531	0.855572	0.952403	1.1994	1.1597	1.32676
P53634	Dipeptidyl peptidase 1	CTSC	5021.9	5006.4	5303.7	4765.8	0.996914	1.05611	0.949003	1.10171	1.43152	1.32203
Q9Y3C6	Peptidyl-prolyl cis-trans isomerase-like 1	PPIL1	561.04	632.84	254.67	532.28	1.12798	0.453925	0.948738	1.24655	0.615278	1.32166
P61604	10 kDa heat shock protein, mitochondrial	HSPE1	30898	34200	27559	29300	1.10687	0.891935	0.948281	1.22322	1.20898	1.32102
Q9NZ08	Endoplasmic reticulum aminopeptidase 1	ERAP1	10074	5458.9	8748.6	9552.7	0.54188	0.868434	0.948253	0.598842	1.17713	1.32098
M0R2S2	Epidermal growth factor receptor substrate 15-like 1	EPS15L1	460.09	623.06	510.25	436.26	1.35421	1.10902	0.948206	1.49657	1.50324	1.32092
Q8N684	Cleavage and polyadenylation specificity factor subunit 7	CPSF7	6165.9	6545.9	5054.3	5845.2	1.06163	0.819718	0.947988	1.17323	1.1111	1.32061
P05388	60S acidic ribosomal protein P0	RPLP0	43870	36517	36168	41576	0.832391	0.824436	0.947709	0.919891	1.11749	1.32022
Q04917	14-3-3 protein eta	YWHAH	26599	27783	19070	25199	1.04451	0.716944	0.947366	1.15431	0.97179	1.31975
O75489	NADH dehydrogenase [ubiquinone] iron-sulfur protein 3, mitochondrial	NDUFS3	7362.3	6698.2	5440.8	6972.6	0.909797	0.739008	0.947068	1.00543	1.0017	1.31933
P05026	Sodium/potassium-transporting ATPase subunit beta-1	ATP1B1	15290	12359	11202	14480	0.808306	0.732636	0.947024	0.893274	0.99306	1.31927
P26368	Splicing factor U2AF 65 kDa subunit	U2AF2	7859.5	9622.1	6876.4	7429	1.22426	0.874916	0.945226	1.35296	1.18591	1.31676
P63092	Guanine nucleotide-binding protein G	GNAS	31120	19096	25898	29400	0.613625	0.832198	0.94473	0.678128	1.12801	1.31607
A0A0A0MRA5	Heterogeneous nuclear ribonucleoprotein U-like protein 1	HNRNPUL1	17849	12273	17142	16854	0.687602	0.96039	0.944255	0.759881	1.30177	1.31541
P20645	Cation-dependent mannose-6-phosphate receptor	M6PR	1289.5	1380.1	1299.8	1217.5	1.07026	1.00799	0.944164	1.18276	1.36629	1.31529
C9JN15	Peptidyl-prolyl cis-trans isomerase	PPIG	2049.9	1860.8	1857.9	1935.3	0.907752	0.906337	0.944095	1.00317	1.2285	1.31519
D6RGI3	Septin 11, isoform CRA_b	SEPTIN11	9933.6	16328	8323.5	9376.1	1.64371	0.837914	0.943877	1.8165	1.13576	1.31489
P83881	60S ribosomal protein L36a	RPL36A	21308	21186	18616	20096	0.994274	0.873662	0.94312	1.09879	1.18422	1.31383
Q6P996	Pyridoxal-dependent decarboxylase domain-containing protein 1	PDXDC1	2480.5	2436	2449.3	2339.1	0.98206	0.987422	0.942995	1.08529	1.33841	1.31366
A0A024R4E5	High density lipoprotein binding protein	HDLBP	68961	52032	61227	64870	0.754513	0.88785	0.940677	0.833827	1.20345	1.31043
R9WNI0	Fragile X mental retardation 1	FMR1	5459.8	5659.9	5184.2	5131.4	1.03665	0.949522	0.939851	1.14562	1.28704	1.30928
Q13464	Rho-associated protein kinase 1	ROCK1	9022.5	8191.9	7896	8476.8	0.907941	0.875145	0.939518	1.00338	1.18623	1.30881
C9JQV0	Uncharacterized protein C7orf50	C7orf50	3030.5	3479.9	2591.4	2845.6	1.14829	0.855106	0.938987	1.269	1.15906	1.30807
O00754	Lysosomal alpha-mannosidase	MAN2B1	684.19	699.29	495.88	640.9	1.02207	0.724769	0.936728	1.12951	0.982397	1.30493
A0A1W2PQV5	Hydroxyacyl-coenzyme A dehydrogenase, mitochondrial	HADH	2392.1	2462.9	1599.3	2239.4	1.0296	0.668576	0.936165	1.13783	0.906229	1.30414
G5E9S8	Kinesin light chain 1	KLC1	13194	11470	10906	12334	0.869335	0.826588	0.934819	0.960718	1.12041	1.30227
Q08752	Peptidyl-prolyl cis-trans isomerase D	PPID	1995.9	2935.6	1008.1	1864.1	1.47082	0.505085	0.933965	1.62543	0.684624	1.30108
Q9Y3U8	60S ribosomal protein L36	RPL36	10217	11595	9871	9541.1	1.13487	0.966135	0.933846	1.25417	1.30956	1.30091																					242	338
P49756	RNA-binding protein 25	RBM25	8139.8	7866.3	5899.3	7599.3	0.9664	0.724748	0.933598	1.06799	0.982368	1.30057
Q9Y394	Dehydrogenase/reductase SDR family member 7	DHRS7	544.56	767.63	724.37	507.49	1.40963	1.33019	0.931927	1.55781	1.80303	1.29824
Q9NVP1	ATP-dependent RNA helicase DDX18	DDX18	14402	15985	10070	13398	1.10992	0.699208	0.930287	1.22659	0.94775	1.29595
P53618	Coatomer subunit beta	COPB1	34816	30936	28997	32388	0.888557	0.832864	0.930262	0.981961	1.12892	1.29592
Q9NTI5	Sister chromatid cohesion protein PDS5 homolog B	PDS5B	3393	3216.3	3556.6	3153.8	0.947922	1.04822	0.929502	1.04757	1.42082	1.29486
Q96EY8	Corrinoid adenosyltransferase	MMAB	2810.5	3054.3	2690.2	2608.6	1.08675	0.957196	0.928162	1.20098	1.29744	1.29299
H7C457	Collagen alpha-1	COL18A1	4784.1	4165	2333.2	4438.8	0.870592	0.487699	0.927823	0.962108	0.661057	1.29252
P28482	Mitogen-activated protein kinase 1	MAPK1	25155	17261	21769	23326	0.686186	0.865395	0.927291	0.758317	1.17301	1.29178
P62851	40S ribosomal protein S25	RPS25	8732.7	9234	8398.8	8088.3	1.0574	0.961764	0.926208	1.16856	1.30363	1.29027
P01111	GTPase NRas	NRAS	4229.6	3283.5	4073.7	3910.9	0.776315	0.963141	0.92465	0.85792	1.3055	1.2881
F8VZJ2	Nascent polypeptide-associated complex subunit alpha	NACA	3817	2775.2	1640.4	3522.1	0.727063	0.429762	0.92274	0.803491	0.582525	1.28544
Q9H8Y8	Golgi reassembly-stacking protein 2	GORASP2	260.67	304.57	134.67	240.34	1.16841	0.51663	0.922009	1.29123	0.700272	1.28442
Q9Y285	Phenylalanine--tRNA ligase alpha subunit	FARSA	7048.5	7929.2	4918.5	6495.5	1.12495	0.697808	0.921544	1.2432	0.945852	1.28377
O95573	Long-chain-fatty-acid--CoA ligase 3	ACSL3	18934	17788	16744	17424	0.939474	0.884335	0.920249	1.03823	1.19868	1.28197
Q9H3K6	BolA-like protein 2	BOLA2	9716.7	11682	8453.8	8938.3	1.20226	0.870028	0.91989	1.32864	1.17929	1.28147
V9GYP5	Ribosomal RNA small subunit methyltransferase NEP1	EMG1	110.26	97.463	50.476	101.26	0.883938	0.457791	0.918375	0.976857	0.620518	1.27936
H3BMT0	Jupiter microtubule-associated homolog 2	JPT2	263.89	320.02	137.98	242.03	1.2127	0.522869	0.917162	1.34018	0.708729	1.27767
Q9BU23	Lipase maturation factor 2	LMF2	211.73	659.05	271.9	194.11	3.11269	1.28418	0.916781	3.43989	1.74066	1.27714																					259	10
Q8WXF1	Paraspeckle component 1	PSPC1	42003	29493	38781	38500	0.702164	0.923291	0.916601	0.775975	1.25149	1.27689
P21980	Protein-glutamine gamma-glutamyltransferase 2	TGM2	1319.8	1573.1	698.7	1209.4	1.19192	0.529398	0.916351	1.31722	0.717579	1.27654
Q15417	Calponin-3	CNN3	5763.7	5893.6	4076.9	5281.1	1.02254	0.707341	0.916269	1.13003	0.958773	1.27643
Q01518	Adenylyl cyclase-associated protein 1	CAP1	73860	58093	62765	67601	0.786529	0.849783	0.915259	0.869208	1.15185	1.27502
P49773	Histidine triad nucleotide-binding protein 1	HINT1	12112	12351	9297.4	11080	1.01973	0.767619	0.914795	1.12693	1.04048	1.27437
O95372	Acyl-protein thioesterase 2	LYPLA2	942.07	1031.2	400.52	860.6	1.09461	0.425149	0.91352	1.20968	0.576273	1.2726
P19404	NADH dehydrogenase [ubiquinone] flavoprotein 2, mitochondrial	NDUFV2	1284.9	1301.9	854.99	1173.1	1.01323	0.665414	0.912989	1.11974	0.901943	1.27186
A0A2R8Y7U1	Tripeptidyl-peptidase 1	TPP1	684.43	898.07	785.44	624.82	1.31214	1.14758	0.912906	1.45007	1.5555	1.27174
Q92499	ATP-dependent RNA helicase DDX1	DDX1	32110	19891	28829	29292	0.619464	0.89782	0.912239	0.684582	1.21696	1.27081
J3QR09	Ribosomal protein L19	RPL19	36500	32390	29281	33266	0.887397	0.802219	0.911397	0.980679	1.08738	1.26964
P21796	Voltage-dependent anion-selective channel protein 1	VDAC1	45007	36476	44764	41008	0.810452	0.994601	0.911147	0.895646	1.34814	1.26929
P26358	DNA	DNMT1	1358.1	2070.8	1101.8	1237	1.52478	0.81128	0.910831	1.68506	1.09966	1.26885
Q9UJZ1	Stomatin-like protein 2, mitochondrial	STOML2	14556	11253	9467.4	13240	0.773083	0.650412	0.909591	0.854349	0.881609	1.26712
P00387	NADH-cytochrome b5 reductase 3	CYB5R3	965.39	1003.2	393.09	876.11	1.03917	0.407183	0.907519	1.1484	0.55192	1.26424
P52294	Importin subunit alpha-5	KPNA1	12361	14030	13449	11217	1.13502	1.08802	0.907451	1.25433	1.47477	1.26414
Q9UHV9	Prefoldin subunit 2	PFDN2	3587.6	4059.6	3593.7	3251	1.13156	1.0017	0.906177	1.25051	1.35777	1.26237
P62140	Serine/threonine-protein phosphatase PP1-beta catalytic subunit	PPP1CB	1879	2101.4	1783	1700.3	1.11836	0.948909	0.904896	1.23592	1.28621	1.26058
P30044	Peroxiredoxin-5, mitochondrial	PRDX5	11619	9481.1	9147.1	10512	0.816	0.787254	0.904725	0.901777	1.06709	1.26034
O75367	Core histone macro-H2A.1	H2AFY	10629	9036.5	8660.8	9616.1	0.850174	0.814827	0.904704	0.939543	1.10447	1.26031
K7EIV0	Calpain small subunit 1	CAPNS1	7568	7477.4	6629.8	6832.7	0.988029	0.876031	0.902841	1.09189	1.18743	1.25772
Q9Y265	RuvB-like 1	RUVBL1	28120	19943	25290	25372	0.709211	0.89936	0.902276	0.783762	1.21905	1.25693
P46087	Probable 28S rRNA	NOP2	25699	25270	20681	23187	0.983307	0.804739	0.902253	1.08667	1.09079	1.2569
Q13442	28 kDa heat- and acid-stable phosphoprotein	PDAP1	9007.8	8998.8	7022.1	8117	0.999001	0.779558	0.901108	1.10401	1.05666	1.2553
P84077	ADP-ribosylation factor 1	ARF1	35267	36302	28915	31778	1.02935	0.819888	0.901069	1.13755	1.11133	1.25525
Q14444	Caprin-1	CAPRIN1	37320	42076	30537	33622	1.12744	0.818248	0.900911	1.24595	1.1091	1.25503
Q86UE4	Protein LYRIC	MTDH	6104.8	7541.4	5882.3	5496.5	1.23532	0.963553	0.900357	1.36518	1.30606	1.25426
P52907	F-actin-capping protein subunit alpha-1	CAPZA1	21085	20344	15643	18957	0.964857	0.741902	0.899075	1.06628	1.00562	1.25247
O95816	BAG family molecular chaperone regulator 2	BAG2	10778	11810	8501.8	9688.5	1.09575	0.788811	0.898914	1.21093	1.0692	1.25225
A0A2R8YD40	Chromodomain-helicase-DNA-binding protein 4	CHD4	16897	13978	15497	15185	0.827247	0.917145	0.89868	0.914207	1.24315	1.25192
P25815	Protein S100-P	S100P	1344.7	1864.2	1350.7	1208.1	1.38633	1.00446	0.898416	1.53206	1.36151	1.25155
A0A087X0K9	Tight junction protein ZO-1	TJP1	5500.9	5124.6	6526.2	4932.9	0.931593	1.18639	0.896744	1.02952	1.6081	1.24923
O60493	Sorting nexin-3	SNX3	7339.8	7996.5	7844.9	6576.8	1.08947	1.06882	0.896046	1.204	1.44874	1.24825
A0A3B3IRW2	Mannosyl-oligosaccharide glucosidase	MOGS	2235.4	1967.5	1893.7	2002.6	0.880156	0.847141	0.895858	0.972677	1.14827	1.24799
J3KTF8	Rho GDP-dissociation inhibitor 1	ARHGDIA	8178.1	6999	7671.4	7311.9	0.855822	0.938042	0.894083	0.945785	1.27148	1.24552
C9JDR0	Sterol-4-alpha-carboxylate 3-dehydrogenase, decarboxylating	NSDHL	2353	2326.7	2418.8	2103.6	0.988823	1.02796	0.894008	1.09277	1.39337	1.24541
Q00610	Clathrin heavy chain 1	CLTC	262050	237730	208390	234120	0.907193	0.79523	0.893417	1.00256	1.0779	1.24459
Q13428	Treacle protein	TCOF1	2071.8	1610.4	1883.5	1850.2	0.777295	0.909113	0.89304	0.859004	1.23227	1.24407
O43143	Pre-mRNA-splicing factor ATP-dependent RNA helicase DHX15	DHX15	86234	79642	68604	77004	0.923557	0.795556	0.892966	1.02064	1.07835	1.24396
P27348	14-3-3 protein theta	YWHAQ	20034	16075	13600	17889	0.802386	0.678846	0.892932	0.886732	0.92015	1.24392
Q14677	Clathrin interactor 1	CLINT1	2282.9	2499.6	2047.5	2035.5	1.09492	0.896886	0.891629	1.21002	1.21569	1.2421
Q12907	Vesicular integral-membrane protein VIP36	LMAN2	13367	12217	13743	11907	0.913967	1.02813	0.890776	1.01004	1.39359	1.24091
A0A087X020	Ribosome maturation protein SBDS	SBDS	14589	12552	9185.2	12993	0.860374	0.629598	0.890603	0.950816	0.853395	1.24067
Q10713	Mitochondrial-processing peptidase subunit alpha	PMPCA	8924.1	9275.7	6704.3	7942.2	1.0394	0.751258	0.889972	1.14866	1.0183	1.23979																					21	424
P05091	Aldehyde dehydrogenase, mitochondrial	ALDH2	19088	18516	13683	16945	0.970034	0.716838	0.887731	1.072	0.971646	1.23667
Q13363	C-terminal-binding protein 1	CTBP1	2021.6	1836.5	2428.1	1793.9	0.908439	1.20108	0.887366	1.00393	1.62802	1.23616
P17174	Aspartate aminotransferase, cytoplasmic	GOT1	70373	66690	55796	62419	0.947665	0.792861	0.886974	1.04728	1.07469	1.23561
P11766	Alcohol dehydrogenase class-3	ADH5	19708	15865	18796	17466	0.805003	0.953724	0.886239	0.889624	1.29274	1.23459
Q8TC07	TBC1 domain family member 15	TBC1D15	6217.8	5841.3	5955.2	5508.4	0.939448	0.957766	0.885908	1.0382	1.29822	1.23413
P49189	4-trimethylaminobutyraldehyde dehydrogenase	ALDH9A1	1568.6	1482.6	850.58	1388.8	0.945174	0.542254	0.885375	1.04453	0.735005	1.23339
P24941	Cyclin-dependent kinase 2	CDK2	1331.1	1301.4	1149.7	1178.5	0.977688	0.863722	0.885358	1.08046	1.17074	1.23336
Q15185	Prostaglandin E synthase 3	PTGES3	16972	16175	10615	15007	0.95304	0.625442	0.884221	1.05322	0.847763	1.23178
C9JQ41	Coiled-coil domain-containing protein 58	CCDC58	5859.8	6636.1	5986.6	5179.7	1.13248	1.02164	0.883938	1.25152	1.38479	1.23139
Q96QK1	Vacuolar protein sorting-associated protein 35	VPS35	48664	38475	39971	42975	0.790626	0.821367	0.883096	0.873735	1.11333	1.23021
E9PGM4	1,4-alpha-glucan-branching enzyme	GBE1	8908	8135.6	8287.8	7864.9	0.913291	0.930377	0.882903	1.0093	1.26109	1.22994
Q08378	Golgin subfamily A member 3	GOLGA3	1990.5	2080.5	928.67	1755.2	1.04521	0.466551	0.881788	1.15509	0.632392	1.22839
A0A2R8Y484	Leukocyte surface antigen CD47	CD47	1994.6	1905.5	2281.1	1756.7	0.955329	1.14364	0.880728	1.05575	1.55016	1.22691
J3QLE5	Small nuclear ribonucleoprotein-associated protein N	SNRPN	11026	6673.7	8429.8	9709.6	0.605269	0.764538	0.880609	0.668895	1.0363	1.22675
P19623	Spermidine synthase	SRM	11251	11331	11858	9907.4	1.00711	1.05395	0.88058	1.11298	1.42859	1.22671
H0YLA2	Signal recognition particle 14 kDa protein	SRP14	4772.6	4541.9	3990.1	4199.6	0.951662	0.836043	0.87994	1.0517	1.13322	1.22582
Q92974	Rho guanine nucleotide exchange factor 2	ARHGEF2	22254	20437	20079	19572	0.918352	0.902265	0.879482	1.01489	1.22299	1.22518
P07602	Prosaposin	PSAP	19224	15845	15632	16904	0.82423	0.81315	0.879318	0.910872	1.10219	1.22495
B1AK87	F-actin-capping protein subunit beta	CAPZB	39049	18453	31470	34307	0.47256	0.805911	0.878563	0.522235	1.09238	1.2239
Q9BY44	Eukaryotic translation initiation factor 2A	EIF2A	32540	22969	23197	28562	0.70587	0.712876	0.87775	0.78007	0.966277	1.22277
D6RGE2	Isochorismatase domain-containing protein 1	ISOC1	2796.7	2886.8	1345.1	2453.9	1.03222	0.48096	0.877427	1.14072	0.651922	1.22232
P06748	Nucleophosmin	NPM1	49646	46052	39468	43512	0.927607	0.794989	0.876445	1.02512	1.07758	1.22095
O94925	Glutaminase kidney isoform, mitochondrial	GLS	4124.8	4666	4080.7	3613.8	1.13121	0.989309	0.876115	1.25012	1.34097	1.22049
P17655	Calpain-2 catalytic subunit	CAPN2	1277.7	1300.3	744.39	1119.3	1.01769	0.582602	0.876027	1.12467	0.789694	1.22037
Q8N163	Cell cycle and apoptosis regulator protein 2	CCAR2	6124.8	5365	3889.8	5356.7	0.875947	0.63509	0.874592	0.968026	0.86084	1.21837
P04424	Argininosuccinate lyase	ASL	4261.1	3595.9	3746.7	3724.7	0.84389	0.87928	0.874117	0.932599	1.19183	1.2177
P61619	Protein transport protein Sec61 subunit alpha isoform 1	SEC61A1	8528.3	7063.6	4621.5	7454.4	0.828254	0.541902	0.874078	0.915319	0.734527	1.21765
Q8NFW8	N-acylneuraminate cytidylyltransferase	CMAS	2619	1527.1	2230.6	2288.7	0.583085	0.851699	0.873883	0.644378	1.15445	1.21738
P38646	Stress-70 protein, mitochondrial	HSPA9	191130	170600	158930	166940	0.892586	0.831528	0.873437	0.986414	1.1271	1.21676
O15355	Protein phosphatase 1G	PPM1G	23416	17484	19453	20438	0.746669	0.830757	0.872822	0.825158	1.12606	1.2159
H0YHC3	Nucleosome assembly protein 1-like 1	NAP1L1	16431	17010	13948	14337	1.03524	0.848883	0.872558	1.14406	1.15063	1.21553
P62826	GTP-binding nuclear protein Ran	RAN	26333	25305	19903	22944	0.960962	0.75582	0.871302	1.06198	1.02448	1.21378
Q13033	Striatin-3	STRN3	13380	14342	13227	11658	1.0719	0.988565	0.8713	1.18458	1.33996	1.21378
O95721	Synaptosomal-associated protein 29	SNAP29	19032	21854	18649	16565	1.14828	0.979876	0.870376	1.26898	1.32818	1.21249
Q5H909	Melanoma-associated antigen D2	MAGED2	3657.3	2613.2	3365.9	3183.1	0.714516	0.920324	0.870342	0.789625	1.24746	1.21244
Q96C01	Protein FAM136A	FAM136A	132.24	212.58	63.166	115.07	1.60753	0.477662	0.87016	1.77651	0.647452	1.21219
P11387	DNA topoisomerase 1	TOP1	19691	14737	17495	17134	0.748413	0.888477	0.870144	0.827085	1.2043	1.21217
Q5SSJ5	Heterochromatin protein 1-binding protein 3	HP1BP3	26961	14043	24229	23456	0.520863	0.898668	0.869997	0.575616	1.21811	1.21197
P60981	Destrin	DSTN	16441	14025	9873.7	14299	0.85305	0.600553	0.869716	0.942722	0.814027	1.21157
P0DP25	Calmodulin-3	CALM3	15508	15660	11809	13470	1.0098	0.761478	0.868584	1.11595	1.03215	1.21
P54577	Tyrosine--tRNA ligase, cytoplasmic	YARS	52864	34458	47814	45907	0.651824	0.904472	0.868398	0.720343	1.22598	1.20974
P10809	60 kDa heat shock protein, mitochondrial	HSPD1	152860	129710	123220	132710	0.848554	0.806097	0.86818	0.937753	1.09263	1.20943
Q9UH65	Switch-associated protein 70	SWAP70	3554.6	3633.3	3389.4	3081.7	1.02214	0.953525	0.866961	1.12959	1.29247	1.20774
E9PQI5	Charged multivesicular body protein 4a	CHMP4A	630.53	539.3	273.84	546.39	0.855312	0.434301	0.866557	0.945222	0.588679	1.20717
Q9Y4W6	AFG3-like protein 2	AFG3L2	3687.8	2397.5	1572.9	3193.9	0.650117	0.426514	0.866072	0.718456	0.578124	1.2065
Q9UDY2	Tight junction protein ZO-2	TJP2	56572	53634	43257	48985	0.948066	0.764636	0.865888	1.04773	1.03644	1.20624
Q5BKZ1	DBIRD complex subunit ZNF326	ZNF326	2396	2487	953.86	2071.6	1.03798	0.398105	0.864608	1.14709	0.539616	1.20446
Q7L2H7	Eukaryotic translation initiation factor 3 subunit M	EIF3M	17352	16343	15907	14997	0.941851	0.916724	0.864281	1.04086	1.24258	1.204
P18859	ATP synthase-coupling factor 6, mitochondrial	ATP5PF	7815.4	8105.7	8172.2	6746.7	1.03714	1.04565	0.863257	1.14617	1.41734	1.20258
O43765	Small glutamine-rich tetratricopeptide repeat-containing protein alpha	SGTA	3943.4	4186.1	1520.1	3402.5	1.06155	0.38548	0.862834	1.17313	0.522503	1.20199
Q8WWM7	Ataxin-2-like protein	ATXN2L	9459.1	10660	9808.2	8158.4	1.12696	1.03691	0.862492	1.24542	1.40549	1.20151
Q92804	TATA-binding protein-associated factor 2N	TAF15	6267.3	6126	5378.4	5390.6	0.977454	0.858169	0.860115	1.0802	1.16321	1.1982
E7EV59	V-type proton ATPase subunit C	ATP6V1C1	7820.6	7608.2	5741.6	6723.7	0.972841	0.734164	0.859742	1.0751	0.995131	1.19768
P55010	Eukaryotic translation initiation factor 5	EIF5	21166	21538	18751	18191	1.01758	0.885902	0.859444	1.12454	1.20081	1.19726
P14927	Cytochrome b-c1 complex subunit 7	UQCRB	4458.5	4055.5	4990.5	3831.3	0.909611	1.11932	0.859325	1.00523	1.5172	1.1971
O60869	Endothelial differentiation-related factor 1	EDF1	4029.6	4026.6	4421.1	3461.3	0.999256	1.09716	0.858969	1.1043	1.48715	1.1966
Q92538	Golgi-specific brefeldin A-resistance guanine nucleotide exchange factor 1	GBF1	17515	13735	16218	15035	0.784185	0.925949	0.858407	0.866618	1.25509	1.19582
P49411	Elongation factor Tu, mitochondrial	TUFM	52260	52265	39848	44847	1.0001	0.762495	0.858152	1.10522	1.03353	1.19546
O43396	Thioredoxin-like protein 1	TXNL1	7325	7835.2	6000.7	6281.9	1.06965	0.819208	0.857597	1.18209	1.11041	1.19469
P12429	Annexin A3	ANXA3	34110	29973	22616	29249	0.878716	0.663031	0.85749	0.971086	0.898714	1.19454
Q9UMS4	Pre-mRNA-processing factor 19	PRPF19	18064	12005	13459	15477	0.664581	0.745073	0.856787	0.734442	1.00992	1.19356
P12236	ADP/ATP translocase 3	SLC25A6	7791.9	7818	5581.6	6674.2	1.00335	0.716334	0.856556	1.10882	0.970963	1.19324
G5EA31	Protein transport protein Sec24C	SEC24C	35005	35728	25496	29959	1.02065	0.728353	0.855849	1.12794	0.987255	1.19226
Q96P70	Importin-9	IPO9	32120	29424	28021	27468	0.916065	0.872385	0.855168	1.01236	1.18248	1.19131
Q15050	Ribosome biogenesis regulatory protein homolog	RRS1	5731.1	5675.6	2988.9	4900.7	0.990316	0.521523	0.855106	1.09442	0.706904	1.19122
P84090	Enhancer of rudimentary homolog	ERH	13065	12998	9484.7	11167	0.994872	0.725962	0.854726	1.09945	0.984014	1.19069
C9J7P5	FAST kinase domain-containing protein 4	TBRG4	124.54	136.2	71.375	106.29	1.09362	0.573109	0.853461	1.20859	0.776827	1.18893
A0A2R8YF43	Casein kinase II subunit alpha	CSNK2A1	13000	13700	11596	11093	1.05385	0.892	0.853308	1.16463	1.20907	1.18872
H7C3P9	COP9 signalosome complex subunit 3	COPS3	511.8	711.4	543.9	436.69	1.39	1.06272	0.853243	1.53611	1.44048	1.18863
P00505	Aspartate aminotransferase, mitochondrial	GOT2	43662	42903	36350	37236	0.982616	0.832532	0.852824	1.08591	1.12846	1.18804
O75475	PC4 and SFRS1-interacting protein	PSIP1	4042.4	4419.9	1984.4	3446.3	1.09339	0.490896	0.852538	1.20832	0.665391	1.18764
F2Z2V0	Copine-1	CPNE1	42204	40430	31675	35974	0.957966	0.750521	0.852384	1.05867	1.0173	1.18743
H0Y9Y1	Transcription factor BTF3	BTF3	1289.4	991.28	1034.8	1098.5	0.768792	0.802544	0.851947	0.849606	1.08782	1.18682
P49593	Protein phosphatase 1F	PPM1F	12087	10296	8150.3	10296	0.851824	0.674303	0.851824	0.941367	0.913992	1.18665
P11498	Pyruvate carboxylase, mitochondrial	PC	171610	67640	157530	146160	0.39415	0.917953	0.851699	0.435582	1.24425	1.18647
P49458	Signal recognition particle 9 kDa protein	SRP9	8082.1	7448.5	7485.1	6882.3	0.921605	0.926133	0.851548	1.01848	1.25534	1.18627
P17096	High mobility group protein HMG-I/HMG-Y	HMGA1	4464.8	5547.6	1546.4	3799.2	1.24252	0.346354	0.850923	1.37313	0.469469	1.18539
A0A0D9SFL3	RNA-binding protein EWS	EWSR1	1988.1	1705.4	2145	1691.6	0.857804	1.07892	0.850863	0.947975	1.46243	1.18531
Q96HS1	Serine/threonine-protein phosphatase PGAM5, mitochondrial	PGAM5	13899	12294	11566	11825	0.884524	0.832146	0.850781	0.977504	1.12794	1.1852
E9PN17	ATP synthase subunit g, mitochondrial	ATP5MG	4097.6	1324	2674.2	3484.7	0.323116	0.652626	0.850425	0.357082	0.884609	1.1847
P09622	Dihydrolipoyl dehydrogenase, mitochondrial	DLD	33964	36743	24700	28880	1.08182	0.727241	0.850312	1.19554	0.985747	1.18454
P43487	Ran-specific GTPase-activating protein	RANBP1	20638	20579	18976	17544	0.997141	0.919469	0.850082	1.10196	1.2463	1.18422
P54920	Alpha-soluble NSF attachment protein	NAPA	12636	13754	10286	10730	1.08848	0.814023	0.849161	1.2029	1.10338	1.18294
P43304	Glycerol-3-phosphate dehydrogenase, mitochondrial	GPD2	29613	29418	21273	25120	0.993415	0.718367	0.848276	1.09784	0.973719	1.18171
F5H6E2	Unconventional myosin-Ic	MYO1C	42825	38248	34204	36296	0.893123	0.798692	0.847542	0.987007	1.0826	1.18068
Q9NRX4	14 kDa phosphohistidine phosphatase	PHPT1	3381.6	2539.7	1166.7	2865	0.751035	0.345014	0.847232	0.829983	0.467654	1.18025
Q9H444	Charged multivesicular body protein 4b	CHMP4B	3151.7	3021	2834.8	2669.8	0.95853	0.899451	0.847098	1.05929	1.21917	1.18007
O75976	Carboxypeptidase D	CPD	10685	9502.6	10698	9035.6	0.88934	1.00122	0.845634	0.982827	1.35711	1.17803
O00625	Pirin	PIR	3854.9	3320	1482.3	3258.4	0.861242	0.384524	0.845262	0.951774	0.521207	1.17751
A0A087WT27	Phosphoacetylglucosamine mutase	PGM3	15108	19410	14798	12765	1.28475	0.979481	0.844917	1.4198	1.32765	1.17703
Q7Z4V5	Hepatoma-derived growth factor-related protein 2	HDGFL2	6076.1	5025.7	4859.5	5127.6	0.827126	0.799773	0.843897	0.914073	1.08406	1.17561
P62917	60S ribosomal protein L8	RPL8	61002	32263	51027	51474	0.528884	0.836481	0.843808	0.58448	1.13382	1.17548
Q9P1F3	Costars family protein ABRACL	ABRACL	3441.4	3031.3	3241.2	2903.1	0.880833	0.941826	0.843581	0.973426	1.27661	1.17517
O75822	Eukaryotic translation initiation factor 3 subunit J	EIF3J	7430.9	6872.4	6482.9	6267.5	0.924841	0.872425	0.843438	1.02206	1.18254	1.17497
A0A0A0MR50	Cullin-4A	CUL4A	2232.3	1587.8	934.88	1882.8	0.711284	0.418797	0.843435	0.786054	0.567663	1.17496
P14324	Farnesyl pyrophosphate synthase	FDPS	24633	24891	23824	20766	1.01047	0.967158	0.843015	1.11669	1.31095	1.17438
A0A087WY61	Nuclear mitotic apparatus protein 1	NUMA1	9239.2	12102	8790.3	7786.7	1.30985	0.951414	0.842789	1.44754	1.2896	1.17406
B8ZZG1	Membrane protein, palmitoylated 6	MPP6	424.59	214.69	338.08	357.61	0.505641	0.796251	0.842248	0.558793	1.07929	1.17331
P04844	Dolichyl-diphosphooligosaccharide--protein glycosyltransferase subunit 2	RPN2	23820	23743	19523	20057	0.996767	0.819605	0.842024	1.10155	1.11094	1.173
Q9BUQ8	Probable ATP-dependent RNA helicase DDX23	DDX23	22588	23794	18344	19013	1.05339	0.812113	0.84173	1.16412	1.10079	1.17259
Q9Y3T9	Nucleolar complex protein 2 homolog	NOC2L	586.8	584.08	393.3	493.75	0.995365	0.670245	0.841428	1.1	0.908492	1.17217
Q92621	Nuclear pore complex protein Nup205	NUP205	2712.9	2367.3	2645.1	2281.9	0.872609	0.975008	0.841129	0.964336	1.32159	1.17175
H0YNG3	Signal peptidase complex catalytic subunit SEC11	SEC11A	5308.3	5523.8	5465.1	4463.9	1.0406	1.02954	0.840928	1.14998	1.3955	1.17147
Q5SRN7	HLA class I histocompatibility antigen, A-3 alpha chain	HLA-A	1097.5	904.27	1105.4	922.64	0.823936	1.0072	0.840674	0.910547	1.36522	1.17112
H0YN81	WD repeat-containing protein 61	WDR61	6627.3	6998.5	5351	5570.6	1.05601	0.807418	0.840553	1.16702	1.09442	1.17095
P09960	Leukotriene A-4 hydrolase	LTA4H	10976	10255	11098	9225.5	0.934311	1.01112	0.840516	1.03253	1.37053	1.1709
K7EM11	PDZ domain-containing protein GIPC1	GIPC1	691.53	486.91	586.63	580.7	0.704105	0.848307	0.839732	0.77812	1.14985	1.1698
Q9UN86	Ras GTPase-activating protein-binding protein 2	G3BP2	7029.9	6096.7	3284.4	5897.4	0.867253	0.467204	0.838902	0.958417	0.633278	1.16865
P14550	Aldo-keto reductase family 1 member A1	AKR1A1	15627	15854	11761	13106	1.01453	0.752608	0.838677	1.12117	1.02013	1.16833
P52209	6-phosphogluconate dehydrogenase, decarboxylating	PGD	91481	98908	72450	76720	1.08119	0.791968	0.838644	1.19484	1.07348	1.16829
P11177	Pyruvate dehydrogenase E1 component subunit beta, mitochondrial	PDHB	19586	19195	15633	16409	0.980037	0.798172	0.837792	1.08306	1.08189	1.1671
Q5QPL9	RNA-binding protein Raly	RALY	56671	53739	43966	47388	0.948263	0.775811	0.836195	1.04794	1.05158	1.16488
P09110	3-ketoacyl-CoA thiolase, peroxisomal	ACAA1	15402	21889	11631	12876	1.42118	0.755162	0.835995	1.57057	1.02359	1.1646
O60664	Perilipin-3	PLIN3	33146	32719	26033	27708	0.987118	0.785404	0.835938	1.09088	1.06458	1.16452
Q9Y3A6	Transmembrane emp24 domain-containing protein 5	TMED5	549.19	626.36	562.86	458.87	1.14052	1.02489	0.83554	1.26041	1.3892	1.16396
P16435	NADPH--cytochrome P450 reductase	POR	50402	37064	41594	42099	0.735368	0.825245	0.835264	0.812669	1.11859	1.16358
O95232	Luc7-like protein 3	LUC7L3	929.91	815.07	776.33	776.51	0.876504	0.834844	0.835038	0.968641	1.1316	1.16326
E7ETZ4	Basic leucine zipper and W2 domain-containing protein 2	BZW2	18312	19086	12625	15290	1.04227	0.689439	0.834972	1.15183	0.934508	1.16317
O14776	Transcription elongation regulator 1	TCERG1	18598	13927	18188	15517	0.748844	0.977955	0.834337	0.827562	1.32558	1.16229
P05198	Eukaryotic translation initiation factor 2 subunit 1	EIF2S1	28829	26712	26253	24052	0.926567	0.910646	0.834299	1.02397	1.23435	1.16224
P08243	Asparagine synthetase [glutamine-hydrolyzing]	ASNS	15382	13883	12123	12830	0.902548	0.788129	0.834092	0.997423	1.06828	1.16195
P84103	Serine/arginine-rich splicing factor 3	SRSF3	31232	27100	26896	26016	0.8677	0.861168	0.832992	0.958911	1.16728	1.16041
Q9H3P7	Golgi resident protein GCP60	ACBD3	3126.2	3583.4	1663.6	2603.9	1.14625	0.532148	0.832928	1.26674	0.721306	1.16033
P61019	Ras-related protein Rab-2A	RAB2A	21257	24589	17142	17703	1.15675	0.806417	0.832808	1.27834	1.09307	1.16016
P16401	Histone H1.5	HIST1H1B	24793	17579	19741	20639	0.709031	0.796233	0.832453	0.783563	1.07926	1.15966
H3BPF6	Prefoldin subunit 5	PFDN5	173.29	220.87	102.15	144.24	1.27457	0.589474	0.832362	1.40855	0.79901	1.15954
Q9NX63	MICOS complex subunit MIC19	CHCHD3	10004	14121	6786.2	8326.2	1.41154	0.678349	0.832287	1.55991	0.919476	1.15943
P12004	Proliferating cell nuclear antigen	PCNA	19735	23433	18595	16423	1.18738	0.942235	0.832176	1.3122	1.27716	1.15928																					200	56
Q9NUJ1	Mycophenolic acid acyl-glucuronide esterase, mitochondrial	ABHD10	3404.6	2807.5	1660.6	2832.4	0.82462	0.487752	0.831933	0.911303	0.661129	1.15894
P23284	Peptidyl-prolyl cis-trans isomerase B	PPIB	59711	56518	49628	49662	0.946526	0.831137	0.831706	1.04602	1.12657	1.15862																					145	185
P49588	Alanine--tRNA ligase, cytoplasmic	AARS	191210	188800	163880	159030	0.987396	0.857068	0.831703	1.09119	1.16172	1.15862
P55735	Protein SEC13 homolog	SEC13	12680	9410.7	10909	10543	0.742169	0.860331	0.831467	0.820185	1.16615	1.15829
O43252	Bifunctional 3'-phosphoadenosine 5'-phosphosulfate synthase 1	PAPSS1	7311.6	8378.7	5138.5	6073	1.14595	0.702787	0.830598	1.26641	0.952601	1.15708
Q13148	TAR DNA-binding protein 43	TARDBP	2005.8	2311.6	1440.2	1665.4	1.15246	0.718018	0.830292	1.2736	0.973246	1.15665
P41214	Eukaryotic translation initiation factor 2D	EIF2D	1501.5	1604.4	1488.5	1246.2	1.06853	0.991342	0.82997	1.18085	1.34373	1.1562
Q9UQ80	Proliferation-associated protein 2G4	PA2G4	76392	75844	58638	63402	0.992826	0.767593	0.829956	1.09719	1.04044	1.15619
A0A087WXM6	60S ribosomal protein L17	RPL17	24861	18483	22911	20623	0.743454	0.921564	0.829532	0.821605	1.24914	1.15559
P47914	60S ribosomal protein L29	RPL29	8055	8365.1	6797	6677.6	1.0385	0.843824	0.829001	1.14766	1.14377	1.15485
O95373	Importin-7	IPO7	33226	28214	24011	27540	0.849154	0.722657	0.828869	0.938416	0.979534	1.15467
Q9BPX5	Actin-related protein 2/3 complex subunit 5-like protein	ARPC5L	14137	12258	10646	11717	0.867086	0.753059	0.828818	0.958234	1.02074	1.1546
P50570	Dynamin-2	DNM2	4864.9	1596.8	5186.8	4031.7	0.328229	1.06617	0.828732	0.362732	1.44515	1.15448
P04181	Ornithine aminotransferase, mitochondrial	OAT	1106.2	867.67	1075.3	916.24	0.78437	0.972067	0.828277	0.866822	1.3176	1.15385
K7ES31	Eukaryotic translation initiation factor 3 subunit K	EIF3K	462.97	415.53	524.03	383.31	0.897531	1.13189	0.827937	0.991879	1.53423	1.15337
P00533	Epidermal growth factor receptor	EGFR	39258	33641	32338	32485	0.856921	0.82373	0.827475	0.946999	1.11653	1.15273
U3KQC1	WD repeat-containing protein 18	WDR18	9683.1	10372	8255.6	8010.9	1.07114	0.852578	0.827307	1.18374	1.15564	1.1525
P36543	V-type proton ATPase subunit E 1	ATP6V1E1	1431.4	1145.8	1379.1	1183.9	0.800475	0.963462	0.827092	0.88462	1.30594	1.1522
X6RFL8	Ras-related protein Rab-14	RAB14	8489.8	9882.9	5596.4	7021.4	1.16409	0.659191	0.82704	1.28646	0.893508	1.15212
Q9UHD8	Septin-9	SEPTIN9	42386	7864.2	32663	35049	0.185538	0.770608	0.8269	0.205041	1.04453	1.15193
Q8TBC4	NEDD8-activating enzyme E1 catalytic subunit	UBA3	2630.1	2792.3	2561.6	2174.2	1.06167	0.973955	0.826661	1.17327	1.32016	1.15159
P50395	Rab GDP dissociation inhibitor beta	GDI2	110790	114110	100560	91531	1.02997	0.907663	0.826167	1.13824	1.2303	1.15091
Q7L014	Probable ATP-dependent RNA helicase DDX46	DDX46	13622	8137.8	12511	11251	0.597401	0.918441	0.825943	0.660199	1.24491	1.1506
Q9UKX7	Nuclear pore complex protein Nup50	NUP50	10143	12459	9712.3	8376	1.22833	0.957537	0.825791	1.35746	1.29791	1.15038
Q9UJU6	Drebrin-like protein	DBNL	17949	15729	18533	14781	0.876316	1.03254	0.8235	0.968434	1.39956	1.14719
Q7KZF4	Staphylococcal nuclease domain-containing protein 1	SND1	225000	230370	188000	185100	1.02387	0.835556	0.822667	1.13149	1.13256	1.14603
O43852	Calumenin	CALU	10486	10807	6722	8623.2	1.03061	0.641045	0.822354	1.13895	0.868912	1.14559
P07954	Fumarate hydratase, mitochondrial	FH	4362.9	3243.8	2217.8	3584.7	0.743496	0.508332	0.821632	0.821652	0.689024	1.14459
Q12874	Splicing factor 3A subunit 3	SF3A3	8953.4	6502.9	7491	7352.1	0.726305	0.836665	0.821152	0.802653	1.13407	1.14392
O00299	Chloride intracellular channel protein 1	CLIC1	43047	43861	32012	35345	1.01891	0.743652	0.821079	1.12602	1.00799	1.14382																					42;44;45;46;74;236	73;164;257;293;363;388
P18669	Phosphoglycerate mutase 1	PGAM1	29264	29572	24473	24016	1.01052	0.836283	0.820667	1.11675	1.13355	1.14325																					182	263
Q9H2M9	Rab3 GTPase-activating protein non-catalytic subunit	RAB3GAP2	229.5	204.42	232.48	188.28	0.890719	1.01298	0.820392	0.98435	1.37306	1.14286
Q5JP53	Tubulin beta chain	TUBB	10943	13541	10204	8973.3	1.23741	0.932468	0.820004	1.36749	1.26392	1.14232
H7BYY1	Tropomyosin 1	TPM1	3747.3	2935.6	3486.1	3072.7	0.783391	0.930296	0.819977	0.86574	1.26098	1.14228
P62191	26S proteasome regulatory subunit 4	PSMC1	53229	40326	48278	43644	0.757595	0.906987	0.819929	0.837232	1.22939	1.14222
O15294	UDP-N-acetylglucosamine--peptide N-acetylglucosaminyltransferase 110 kDa subunit	OGT	702.19	681.33	672.09	575.41	0.970293	0.957134	0.819451	1.07229	1.29736	1.14155
P61158	Actin-related protein 3	ACTR3	68743	69911	47848	56293	1.01699	0.696042	0.818891	1.1239	0.943458	1.14077
Q5JR04	Helicase MOV-10	MOV10	32661	24798	25880	26743	0.759254	0.792382	0.818805	0.839066	1.07404	1.14065
E7ETK0	40S ribosomal protein S24	RPS24	12844	13532	9733.3	10499	1.05357	0.757809	0.817424	1.16432	1.02718	1.13873																					226	35
Q96CV9	Optineurin	OPTN	138.06	179.33	0	112.82	1.29893	0	0.817181	1.43547	0	1.13839
A6NLN1	Polypyrimidine tract binding protein 1, isoform CRA_b	PTBP1	40132	39917	34037	32762	0.994643	0.848126	0.816356	1.0992	1.1496	1.13724
Q9NZB2	Constitutive coactivator of PPAR-gamma-like protein 1	FAM120A	398.06	398.38	349.03	324.83	1.0008	0.876828	0.816033	1.10601	1.18851	1.13679
B4DEM9	Polymerase delta-interacting protein 2	POLDIP2	3668.1	3966.5	1495.7	2991.1	1.08135	0.407759	0.815436	1.19502	0.552701	1.13596
A0A087WVD4	Arsenite methyltransferase	AS3MT	278.25	244.14	173.16	226.88	0.877412	0.622318	0.815382	0.969645	0.843528	1.13588
O75947	ATP synthase subunit d, mitochondrial	ATP5PD	14889	12057	12162	12132	0.809792	0.816845	0.81483	0.894917	1.1072	1.13511
P07741	Adenine phosphoribosyltransferase	APRT	23940	24272	19124	19489	1.01387	0.79883	0.814077	1.12044	1.08278	1.13406
P60903	Protein S100-A10	S100A10	1771.1	1586.9	1582.7	1441.8	0.895997	0.893625	0.81407	0.990183	1.21128	1.13406
F5GX77	Multifunctional methyltransferase subunit TRM112-like protein	TRMT112	490.78	621.1	287.66	399.5	1.26554	0.586128	0.81401	1.39857	0.794474	1.13397
P23381	Tryptophan--tRNA ligase, cytoplasmic	WARS	24979	22288	16060	20327	0.89227	0.64294	0.813764	0.986064	0.871481	1.13363
P25398	40S ribosomal protein S12	RPS12	20032	19167	13867	16301	0.956819	0.692242	0.813748	1.0574	0.938308	1.13361
A0A1C7CYX9	Dihydropyrimidinase-related protein 2	DPYSL2	76795	63379	68514	62484	0.825301	0.892167	0.813647	0.912056	1.2093	1.13347
P16403	Histone H1.2	HIST1H1C	44440	36062	41014	36116	0.811476	0.922907	0.812691	0.896778	1.25097	1.13213
Q9NRR5	Ubiquilin-4	UBQLN4	315.85	331.89	142.37	256.44	1.05078	0.450752	0.811904	1.16124	0.610977	1.13104
O60749	Sorting nexin-2	SNX2	10529	9928	8753.2	8546.1	0.94292	0.831342	0.811673	1.04204	1.12685	1.13072																					263	50
A6NKB8	Aminopeptidase B	RNPEP	22778	23096	18754	18467	1.01396	0.823338	0.810738	1.12055	1.116	1.12941
F5GXX5	Dolichyl-diphosphooligosaccharide--protein glycosyltransferase subunit DAD1	DAD1	1834.6	2241.6	1755.2	1486.1	1.22185	0.956721	0.81004	1.35029	1.2968	1.12844
B7Z7P8	Eukaryotic peptide chain release factor subunit 1	ETF1	16557	18730	15203	13407	1.13124	0.918222	0.809748	1.25016	1.24461	1.12803
E9PI38	Transcription factor p65	RELA	5421.8	4396.8	5063	4390.2	0.810948	0.933823	0.809731	0.896194	1.26576	1.12801
Q93008	Probable ubiquitin carboxyl-terminal hydrolase FAF-X	USP9X	13883	14001	11523	11231	1.0085	0.830008	0.808975	1.11451	1.12504	1.12696
P11021	Endoplasmic reticulum chaperone BiP	HSPA5	198590	202370	167850	160510	1.01903	0.845209	0.808248	1.12615	1.14565	1.12594
G5E9D5	ElaC homolog 2	ELAC2	188.04	213.24	230.46	151.96	1.13401	1.22559	0.808126	1.25322	1.66124	1.12577
Q14739	Delta	LBR	9218.8	7323.1	8819.5	7447	0.794366	0.956686	0.807806	0.877869	1.29675	1.12533
P28070	Proteasome subunit beta type-4	PSMB4	1380.5	1178.7	874.94	1115	0.853821	0.633785	0.807678	0.943574	0.859071	1.12515
Q9NWV4	CXXC motif containing zinc binding protein	CZIB	330.46	359.28	166.98	266.89	1.08721	0.505296	0.807632	1.2015	0.684909	1.12509
Q08257	Quinone oxidoreductase	CRYZ	31279	28495	21978	25254	0.910995	0.702644	0.807379	1.00676	0.952407	1.12473
Q96PK6	RNA-binding protein 14	RBM14	55586	38656	41612	44856	0.695427	0.748606	0.806966	0.768529	1.01471	1.12416
P17931	Galectin-3	LGALS3	4477.1	4621.8	4310.5	3611.6	1.03232	0.962788	0.806683	1.14084	1.30502	1.12376
P17858	ATP-dependent 6-phosphofructokinase, liver type	PFKL	1280.7	1389.7	558.92	1033	1.08511	0.436418	0.80659	1.19918	0.591547	1.12363
Q8TCJ2	Dolichyl-diphosphooligosaccharide--protein glycosyltransferase subunit STT3B	STT3B	17382	24734	13200	14017	1.42297	0.759406	0.806409	1.57255	1.02935	1.12338
Q9UL25	Ras-related protein Rab-21	RAB21	3609.6	3631.7	3185.6	2909.3	1.00612	0.882535	0.80599	1.11189	1.19624	1.1228
Q9HB71	Calcyclin-binding protein	CACYBP	9776.8	10832	5552.7	7877.1	1.10793	0.567947	0.805693	1.22439	0.76983	1.12239
P60983	Glia maturation factor beta	GMFB	1786.7	2156.8	1069.8	1437.5	1.20714	0.598757	0.804556	1.33404	0.811593	1.1208
K7EJL1	AP-1 complex subunit mu-1	AP1M1	6590.8	4817.9	4254.6	5302.5	0.731004	0.645536	0.804531	0.807846	0.875	1.12077																					18;19;219;220;221	302;313;377;398;413
A0A087WUT6	Eukaryotic translation initiation factor 5B	EIF5B	10577	12460	9477.5	8508.7	1.17803	0.896048	0.804453	1.30186	1.21456	1.12066
Q9HDC9	Adipocyte plasma membrane-associated protein	APMAP	17897	18760	13451	14397	1.04822	0.751578	0.804436	1.15841	1.01874	1.12063
P53597	Succinate--CoA ligase [ADP/GDP-forming] subunit alpha, mitochondrial	SUCLG1	5017.4	3043.9	4397.5	4035.9	0.606669	0.87645	0.804381	0.670441	1.18799	1.12056
Q96DI7	U5 small nuclear ribonucleoprotein 40 kDa protein	SNRNP40	2800.5	8460.4	1805	2251.8	3.02103	0.644528	0.804071	3.3386	0.873633	1.12013
K7ENH2	Proteasome activator complex subunit 3	PSME3	5114	4256.2	4160.4	4108.2	0.832264	0.813531	0.803324	0.919751	1.10271	1.11909
P08670	Vimentin	VIM	270730	188140	214800	217470	0.694936	0.79341	0.803273	0.767987	1.07544	1.11901
P82979	SAP domain-containing ribonucleoprotein	SARNP	13014	14235	9913.7	10452	1.09382	0.761772	0.803135	1.2088	1.03255	1.11882
Q9NQ94	APOBEC1 complementation factor	A1CF	14324	12423	11213	11502	0.867286	0.782812	0.802988	0.958454	1.06107	1.11862
P50238	Cysteine-rich protein 1	CRIP1	1618	1250.6	1659.1	1299.1	0.77293	1.0254	0.802905	0.854179	1.38989	1.1185
F6T1Q0	2',5'-phosphodiesterase 12	PDE12	5985.7	1259.4	6700.9	4800.5	0.210401	1.11948	0.801995	0.232519	1.51742	1.11723
Q6P2E9	Enhancer of mRNA-decapping protein 4	EDC4	6001.9	4992.1	5689.8	4810.6	0.831753	0.948	0.801513	0.919186	1.28498	1.11656
Q13610	Periodic tryptophan protein 1 homolog	PWP1	2188.7	2751	2096.8	1753.6	1.25691	0.958012	0.801206	1.38904	1.29855	1.11613
Q03252	Lamin-B2	LMNB2	106070	98024	76575	84983	0.924144	0.721929	0.801197	1.02129	0.978547	1.11612
Q9NPD3	Exosome complex component RRP41	EXOSC4	3311.5	3558.4	3333.8	2652.5	1.07456	1.00673	0.800997	1.18751	1.36459	1.11584
Q9UBM7	7-dehydrocholesterol reductase	DHCR7	27892	24075	20271	22339	0.863151	0.726768	0.800911	0.953884	0.985106	1.11572
Q71UI9	Histone H2A.V	H2AFV	1154.1	1346.5	1052.4	923.63	1.16671	0.911879	0.800303	1.28935	1.23602	1.11488
A0A0A0MSJ0	ATP-dependent RNA helicase DDX42	DDX42	2515.5	1741.4	2112.4	2012.1	0.692268	0.839754	0.799881	0.765038	1.13825	1.11429
P62633	Cellular nucleic acid-binding protein	CNBP	8695.3	7562.7	5364.5	6953	0.869746	0.616942	0.799627	0.961172	0.836242	1.11394
P04406	Glyceraldehyde-3-phosphate dehydrogenase	GAPDH	103950	107830	84106	83082	1.03733	0.809101	0.79925	1.14637	1.0967	1.11341
Q9UBR2	Cathepsin Z	CTSZ	6952.1	5738.8	4574.2	5554.7	0.825477	0.657959	0.798996	0.91225	0.891839	1.11306
Q96IJ6	Mannose-1-phosphate guanyltransferase alpha	GMPPA	2880.8	1797.5	1432.5	2301.4	0.623959	0.497258	0.798875	0.689548	0.674014	1.11289
A0A087WUL2	Proteasome subunit beta type-3	PSMB3	20991	22346	20768	16760	1.06455	0.989376	0.798437	1.17646	1.34106	1.11228
Q02809	Procollagen-lysine,2-oxoglutarate 5-dioxygenase 1	PLOD1	8883.9	7513.3	5708.3	7092.1	0.845721	0.642544	0.798309	0.934622	0.870944	1.1121
P36957	Dihydrolipoyllysine-residue succinyltransferase component of 2-oxoglutarate dehydrogenase complex, mitochondrial	DLST	11859	17008	7607.5	9463.1	1.43419	0.641496	0.797968	1.58494	0.869523	1.11162
Q9Y3I0	tRNA-splicing ligase RtcB homolog	RTCB	18291	16077	15769	14592	0.878957	0.862118	0.797769	0.971352	1.16857	1.11135																					215	182
Q96KP4	Cytosolic non-specific dipeptidase	CNDP2	9586.7	8394.3	7054.1	7646.9	0.875619	0.735822	0.797657	0.967663	0.997378	1.11119
O00170	AH receptor-interacting protein	AIP	14718	16888	9377.9	11737	1.14744	0.637172	0.797459	1.26806	0.863662	1.11091
J3KPM9	Signal transducer and activator of transcription	STAT1	29610	23929	20753	23609	0.808139	0.700878	0.797332	0.89309	0.950013	1.11074
P14625	Endoplasmin	HSP90B1	217060	190310	170100	172790	0.876762	0.783654	0.796047	0.968926	1.06221	1.10895
P60953	Cell division control protein 42 homolog	CDC42	8398.5	8184.3	8147.8	6684.6	0.974495	0.970149	0.795928	1.07693	1.315	1.10878
C9IZ80	Basic leucine zipper and W2 domain-containing protein 1	BZW1	22241	22025	15769	17701	0.990288	0.709006	0.795872	1.09439	0.96103	1.1087
O43707	Alpha-actinin-4	ACTN4	274680	183840	200310	218440	0.669288	0.729249	0.795253	0.739643	0.988469	1.10784
E9PLK3	Aminopeptidase	NPEPPS	53043	34315	33909	42162	0.646928	0.639274	0.794865	0.714932	0.866511	1.1073
Q969H8	Myeloid-derived growth factor	MYDGF	2714.2	2801.8	2672.7	2157.4	1.03227	0.98471	0.794857	1.14079	1.33474	1.10729
Q9Y2R0	Cytochrome c oxidase assembly factor 3 homolog, mitochondrial	COA3	518.68	494.36	213.5	412.11	0.953112	0.411622	0.794536	1.0533	0.557938	1.10684
O14974	Protein phosphatase 1 regulatory subunit 12A	PPP1R12A	7283.7	8504	6953.1	5786.7	1.16754	0.954611	0.794473	1.29027	1.29394	1.10675
K7EIG1	Clustered mitochondria protein homolog	CLUH	49122	47934	32492	39015	0.975815	0.661455	0.794247	1.07839	0.896577	1.10644
Q12765	Secernin-1	SCRN1	5576.9	5681.8	5347.9	4427.6	1.01881	0.958938	0.793918	1.12591	1.2998	1.10598
H3BM38	Synaptosomal-associated protein	SNAP23	7207	7918.1	4076.4	5721.6	1.09867	0.565617	0.793895	1.21416	0.766672	1.10595
H0YHS6	Tyrosine--tRNA ligase	YARS2	526.39	489.25	572.09	417.49	0.929444	1.08682	0.793119	1.02715	1.47314	1.10487
P45973	Chromobox protein homolog 5	CBX5	4821.5	4343.2	4589.5	3822.4	0.900799	0.951882	0.792782	0.995489	1.29024	1.1044
P28074	Proteasome subunit beta type-5	PSMB5	20115	21535	15180	15945	1.07059	0.754661	0.792692	1.18313	1.02291	1.10427
P35580	Myosin-10	MYH10	180810	142480	120380	143290	0.78801	0.665782	0.792489	0.870844	0.902442	1.10399
P31946	14-3-3 protein beta/alpha	YWHAB	7940.3	7177.1	7436.6	6290.5	0.903883	0.936564	0.792224	0.998898	1.26948	1.10362
Q14008	Cytoskeleton-associated protein 5	CKAP5	9028.9	6882.1	7259.4	7151	0.76223	0.804018	0.792012	0.842355	1.08982	1.10333
Q9P2E9	Ribosome-binding protein 1	RRBP1	251370	246630	210610	199030	0.981143	0.837849	0.791781	1.08428	1.13567	1.103
Q9H3U1	Protein unc-45 homolog A	UNC45A	3137	2905.6	2923.7	2483.4	0.926235	0.932005	0.791648	1.0236	1.2633	1.10282
Q04828	Aldo-keto reductase family 1 member C1	AKR1C1	36801	37258	28886	29112	1.01242	0.784924	0.791065	1.11884	1.06393	1.10201
O00483	Cytochrome c oxidase subunit NDUFA4	NDUFA4	670.11	695.75	654.42	529.27	1.03826	0.976586	0.789826	1.1474	1.32372	1.10028
B4DLR8	NAD	NQO1	15649	17512	11043	12356	1.11905	0.705668	0.789571	1.23668	0.956506	1.09993
Q13409	Cytoplasmic dynein 1 intermediate chain 2	DYNC1I2	26815	22880	21455	21170	0.853254	0.800112	0.789483	0.942947	1.08452	1.0998
Q9Y2T2	AP-3 complex subunit mu-1	AP3M1	525.78	287.56	296.92	414.74	0.546921	0.564723	0.788809	0.604412	0.76546	1.09886
P35637	RNA-binding protein FUS	FUS	11815	13073	9703.6	9318	1.10647	0.821295	0.788658	1.22279	1.11323	1.09865
P27816	Microtubule-associated protein 4	MAP4	82819	82331	69515	65306	0.994108	0.839361	0.788539	1.09861	1.13772	1.09849
O00273	DNA fragmentation factor subunit alpha	DFFA	653.92	880.38	674.52	515.35	1.34631	1.0315	0.788093	1.48783	1.39816	1.09787
A0A2R8Y871	Sorting nexin-27	SNX27	153.49	162.46	54.073	120.96	1.05844	0.35229	0.788064	1.1697	0.477516	1.09783
Q6FI81	Anamorsin	CIAPIN1	2426.5	1795.8	1113.7	1911.5	0.740078	0.458974	0.78776	0.817875	0.622121	1.0974
P31942	Heterogeneous nuclear ribonucleoprotein H3	HNRNPH3	16000	15798	12730	12603	0.987375	0.795625	0.787687	1.09117	1.07844	1.0973
A0A024RCR6	BAG6	BAG6	25778	19490	24222	20305	0.756071	0.939638	0.787687	0.835548	1.27364	1.0973
Q9H993	Damage-control phosphatase ARMT1	ARMT1	14308	12558	11059	11251	0.877691	0.772924	0.786343	0.969953	1.04767	1.09543																					265	89
Q9BVK6	Transmembrane emp24 domain-containing protein 9	TMED9	6570.8	6169.9	6391.5	5166.5	0.938988	0.972713	0.786282	1.03769	1.31847	1.09534
P30084	Enoyl-CoA hydratase, mitochondrial	ECHS1	11629	4596.4	12267	9138.6	0.395253	1.05486	0.785846	0.436802	1.42983	1.09474
E9PPH5	Acidic leucine-rich nuclear phosphoprotein 32 family member E	ANP32E	6547.2	7138.8	6407.2	5140.9	1.09036	0.978617	0.785206	1.20498	1.32648	1.09385
F5GZS6	4F2 cell-surface antigen heavy chain	SLC3A2	23963	24677	16853	18795	1.0298	0.703293	0.784334	1.13805	0.953286	1.09263
O75821	Eukaryotic translation initiation factor 3 subunit G	EIF3G	7379	4254.5	4512	5785.4	0.576569	0.611465	0.784036	0.637177	0.828817	1.09222
P09429	High mobility group protein B1	HMGB1	33940	27858	20286	26605	0.820801	0.597702	0.783883	0.907083	0.810162	1.092
P09496	Clathrin light chain A	CLTA	19346	18915	17543	15162	0.977721	0.906802	0.783728	1.0805	1.22914	1.09179
Q15008	26S proteasome non-ATPase regulatory subunit 6	PSMD6	21627	20078	16135	16932	0.928377	0.746058	0.78291	1.02597	1.01125	1.09065
O00505	Importin subunit alpha-4	KPNA3	7217.6	7326.7	4306.1	5645.6	1.01512	0.596611	0.782199	1.12182	0.808683	1.08966
Q8TEX9	Importin-4	IPO4	62454	62824	46689	48808	1.00592	0.747574	0.781503	1.11167	1.01331	1.08869
Q9UHB9	Signal recognition particle subunit SRP68	SRP68	27921	18582	19067	21819	0.665521	0.682891	0.781455	0.735479	0.925633	1.08862
O00567	Nucleolar protein 56	NOP56	7255.9	8376.5	6012.5	5666.9	1.15444	0.828636	0.781006	1.27579	1.12318	1.08799
Q14694	Ubiquitin carboxyl-terminal hydrolase 10	USP10	9197	7731.4	8887.7	7177.5	0.840644	0.966369	0.780418	0.929011	1.30988	1.08717
O95081	Arf-GAP domain and FG repeat-containing protein 2	AGFG2	903.73	718.64	850.1	704.67	0.795193	0.940657	0.779735	0.878783	1.27502	1.08622
A0A087X2B5	Basigin	BSG	4716.5	4314.9	4265.2	3677.1	0.914852	0.904315	0.779625	1.01102	1.22576	1.08607
P53999	Activated RNA polymerase II transcriptional coactivator p15	SUB1	8180.4	8157.1	5634.5	6377.2	0.997152	0.68878	0.779571	1.10197	0.933616	1.086
Q9Y5S9	RNA-binding protein 8A	RBM8A	7154	5343.6	6825.4	5576.1	0.746939	0.954068	0.779438	0.825456	1.2932	1.08581
Q15907	Ras-related protein Rab-11B	RAB11B	31704	30728	27506	24702	0.969215	0.867588	0.779145	1.0711	1.17598	1.0854
P52292	Importin subunit alpha-1	KPNA2	16424	16782	12412	12782	1.0218	0.755723	0.778251	1.12921	1.02435	1.08416
Q12906	Interleukin enhancer-binding factor 3	ILF3	41287	35389	35870	32124	0.857146	0.868796	0.778066	0.947249	1.17762	1.0839
P55072	Transitional endoplasmic reticulum ATPase	VCP	221700	153270	167100	172470	0.69134	0.753721	0.777943	0.764013	1.02164	1.08373
A0A096LPD9	Thioredoxin reductase 2, mitochondrial	TXNRD2	286.36	375.59	141.11	222.64	1.3116	0.492771	0.777483	1.44947	0.667933	1.08309
Q99613	Eukaryotic translation initiation factor 3 subunit C	EIF3C	56418	22712	38154	43834	0.402567	0.676274	0.776951	0.444884	0.916663	1.08235
Q96CT7	Coiled-coil domain-containing protein 124	CCDC124	9519.5	5212	8477.9	7395.7	0.547508	0.890582	0.7769	0.605061	1.20715	1.08227
Q9Y2W2	WW domain-binding protein 11	WBP11	7090.3	7050.3	6717.2	5501.9	0.994358	0.947379	0.775976	1.09888	1.28414	1.08099
Q9HAV7	GrpE protein homolog 1, mitochondrial	GRPEL1	6674	7050.9	2849.8	5178.7	1.05647	0.427	0.775951	1.16753	0.578783	1.08095
E9PKG1	Protein arginine N-methyltransferase 1	PRMT1	38291	19083	31458	29708	0.498368	0.821551	0.775848	0.550756	1.11358	1.08081
Q14847	LIM and SH3 domain protein 1	LASP1	48069	50865	36171	37287	1.05817	0.752481	0.775697	1.1694	1.01996	1.0806
Q9NQR4	Omega-amidase NIT2	NIT2	3322.9	3231.5	2595.1	2577.4	0.972494	0.780974	0.775648	1.07472	1.05858	1.08053
E9PB90	Hexokinase-2	HK2	4932.8	4844.8	3641.7	3825.7	0.98216	0.738262	0.775564	1.0854	1.00069	1.08041
Q13595	Transformer-2 protein homolog alpha	TRA2A	5693.4	5819.9	5415.1	4415.5	1.02222	0.951119	0.775547	1.12967	1.28921	1.08039
Q9Y6M1	Insulin-like growth factor 2 mRNA-binding protein 2	IGF2BP2	3741.7	4130.1	3228.3	2899.9	1.1038	0.86279	0.775022	1.21983	1.16948	1.07966
Q5T123	SH3 domain-binding glutamic acid-rich-like protein 3	SH3BGRL3	3125.9	3503.1	1584.2	2422.4	1.12067	0.506798	0.774945	1.23847	0.686945	1.07955
P39019	40S ribosomal protein S19	RPS19	51520	40287	45059	39909	0.781968	0.874592	0.774631	0.864168	1.18548	1.07911
P09211	Glutathione S-transferase P	GSTP1	24078	18067	17473	18644	0.750353	0.725683	0.774317	0.829229	0.983636	1.07868
P07384	Calpain-1 catalytic subunit	CAPN1	19189	15299	13485	14857	0.79728	0.702746	0.774246	0.881089	0.952546	1.07858
H0YEN2	Serine/threonine-protein phosphatase 6 regulatory subunit 3	PPP6R3	5894.5	3858.8	5443.3	4562.7	0.654644	0.923454	0.774061	0.72346	1.25171	1.07832
Q16822	Phosphoenolpyruvate carboxykinase [GTP], mitochondrial	PCK2	22019	19745	20110	17033	0.896726	0.913302	0.773559	0.990988	1.23795	1.07762
Q96A49	Synapse-associated protein 1	SYAP1	9513.7	10797	6285	7358.1	1.13489	0.660626	0.773421	1.25419	0.895454	1.07743
P53396	ATP-citrate synthase	ACLY	156870	139110	118730	121260	0.886785	0.756869	0.772997	0.980003	1.02591	1.07684
P09972	Fructose-bisphosphate aldolase C	ALDOC	29169	27643	22150	22537	0.947684	0.759368	0.772635	1.0473	1.02929	1.07633
Q5SRE5	Nucleoporin NUP188 homolog	NUP188	2405.2	2464.2	2424	1858.1	1.02453	1.00782	0.772535	1.13223	1.36606	1.07619
E9PNM1	Squalene synthase	FDFT1	8020.4	8491.6	5962.8	6192.9	1.05875	0.743454	0.772144	1.17004	1.00772	1.07565
P46977	Dolichyl-diphosphooligosaccharide--protein glycosyltransferase subunit STT3A	STT3A	20982	16770	15456	16188	0.799257	0.736631	0.771518	0.883273	0.998476	1.07478
Q8TDN6	Ribosome biogenesis protein BRX1 homolog	BRIX1	2643.6	2509.2	2528.8	2039	0.94916	0.956574	0.771297	1.04893	1.2966	1.07447
P30040	Endoplasmic reticulum resident protein 29	ERP29	29459	26113	21818	22714	0.886418	0.740623	0.771038	0.979598	1.00389	1.07411
Q5VYK3	Proteasome adapter and scaffold protein ECM29	ECPAS	5978	6124.2	2065.5	4609.1	1.02446	0.345517	0.77101	1.13215	0.468335	1.07407
B1ANR0	Polyadenylate-binding protein	PABPC4	21401	18658	14519	16484	0.871828	0.678426	0.770244	0.963474	0.919581	1.073
P38919	Eukaryotic initiation factor 4A-III	EIF4A3	20576	20215	13579	15819	0.982455	0.659944	0.768808	1.08573	0.894528	1.071
P39748	Flap endonuclease 1	FEN1	25590	20977	21782	19672	0.819734	0.851192	0.768738	0.905904	1.15376	1.0709
P26640	Valine--tRNA ligase	VARS	93959	99927	70447	72229	1.06352	0.749763	0.768729	1.17531	1.01628	1.07089
P62424	60S ribosomal protein L7a	RPL7A	68853	59149	46738	52897	0.859062	0.678808	0.76826	0.949366	0.920099	1.07024
P55327	Tumor protein D52	TPD52	5038.9	4797.3	4854.9	3869.3	0.952053	0.963484	0.767886	1.05213	1.30597	1.06972
Q9NQG5	Regulation of nuclear pre-mRNA domain-containing protein 1B	RPRD1B	3313.1	2311.2	2276.4	2540.8	0.697594	0.687091	0.766895	0.770925	0.931325	1.06834
H3BMU1	IST1 homolog	IST1	12577	13694	11242	9628.3	1.08881	0.893854	0.765548	1.20327	1.21158	1.06646
P30533	Alpha-2-macroglobulin receptor-associated protein	LRPAP1	29512	29710	19166	22588	1.00671	0.649431	0.765384	1.11253	0.880278	1.06623
P16949	Stathmin	STMN1	40107	29061	33077	30677	0.724587	0.824719	0.764879	0.800754	1.11787	1.06553
Q16401	26S proteasome non-ATPase regulatory subunit 5	PSMD5	21747	20339	14871	16630	0.935255	0.683818	0.764703	1.03357	0.92689	1.06528
O43776	Asparagine--tRNA ligase, cytoplasmic	NARS	23465	18766	17451	17932	0.799744	0.743703	0.764202	0.883813	1.00806	1.06459
Q9BXP5	Serrate RNA effector molecule homolog	SRRT	38417	39685	29519	29351	1.03301	0.768384	0.764011	1.14159	1.04151	1.06432
P51610	Host cell factor 1	HCFC1	1633.6	1523.2	1399.3	1247.6	0.932419	0.856574	0.763712	1.03043	1.16105	1.0639
Q13155	Aminoacyl tRNA synthase complex-interacting multifunctional protein 2	AIMP2	9006.6	9945.4	6878.6	6874	1.10423	0.763729	0.763218	1.22031	1.03521	1.06321
Q9H307	Pinin	PNN	9699.6	9101.8	5307	7397.2	0.938369	0.547136	0.762629	1.03701	0.741622	1.06239
P40227	T-complex protein 1 subunit zeta	CCT6A	67066	25330	56692	51117	0.377688	0.845317	0.762189	0.41739	1.14579	1.06178
D6R9I9	ATP-binding cassette sub-family E member 1	ABCE1	26195	22004	22159	19955	0.840008	0.845925	0.761787	0.928308	1.14662	1.06122
Q8NC51	Plasminogen activator inhibitor 1 RNA-binding protein	SERBP1	27302	28331	21182	20794	1.03769	0.775841	0.761629	1.14677	1.05162	1.061
H7BZN1	Choline-phosphate cytidylyltransferase A	PCYT1A	1580.9	1818	1506.8	1203.8	1.14998	0.953128	0.761465	1.27086	1.29193	1.06077
A0A087WW69	Translation initiation factor eIF-2B subunit delta	EIF2B4	473.45	549.28	549	360.42	1.16016	1.15957	0.761263	1.28212	1.57176	1.06049
Q06830	Peroxiredoxin-1	PRDX1	75222	66234	55082	57256	0.880514	0.732259	0.76116	0.973072	0.992549	1.06035
P26373	60S ribosomal protein L13	RPL13	51474	38998	41705	39171	0.757625	0.810215	0.760986	0.837266	1.09822	1.06011
Q9BSE5	Agmatinase, mitochondrial	AGMAT	14162	13785	8921.1	10771	0.973379	0.629932	0.760556	1.0757	0.853849	1.05951
Q9HCN8	Stromal cell-derived factor 2-like protein 1	SDF2L1	3218	3007.3	1793.1	2446.4	0.934525	0.557209	0.760224	1.03276	0.755276	1.05904
Q92696	Geranylgeranyl transferase type-2 subunit alpha	RABGGTA	6240.6	3072.3	4448.9	4742	0.492308	0.712896	0.759863	0.544059	0.966303	1.05854
P62854	40S ribosomal protein S26	RPS26	5243.1	4946	5035.3	3983.1	0.943335	0.960367	0.759684	1.0425	1.30174	1.05829
Q96DZ1	Endoplasmic reticulum lectin 1	ERLEC1	2806.2	3794.3	900.27	2131.5	1.35211	0.320815	0.759568	1.49425	0.434852	1.05813
P30740	Leukocyte elastase inhibitor	SERPINB1	20274	15788	14889	15396	0.778731	0.734389	0.759396	0.860591	0.995436	1.05789
Q9HC35	Echinoderm microtubule-associated protein-like 4	EML4	17888	18563	9453.8	13584	1.03773	0.5285	0.759392	1.14682	0.716361	1.05788
O15371	Eukaryotic translation initiation factor 3 subunit D	EIF3D	18790	14538	9199.3	14245	0.773709	0.489585	0.758116	0.855041	0.663614	1.05611
P12270	Nucleoprotein TPR	TPR	82078	78440	70892	62195	0.955676	0.863715	0.757755	1.05614	1.17073	1.0556
K7EQ55	DAZ-associated protein 1	DAZAP1	6332.4	6587.8	5062.1	4796.2	1.04033	0.799397	0.757406	1.14969	1.08355	1.05512
P98179	RNA-binding protein 3	RBM3	5352	3800.5	2109	4051.5	0.710108	0.394058	0.757007	0.784754	0.534131	1.05456
P49755	Transmembrane emp24 domain-containing protein 10	TMED10	4841.2	5278.3	3896.3	3664.5	1.09029	0.804821	0.75694	1.2049	1.0909	1.05447
B3KSI3	Branched-chain-amino-acid aminotransferase	BCAT2	3938	4140.2	3736	2980.8	1.05135	0.948705	0.756932	1.16186	1.28593	1.05446
Q9NXF1	Testis-expressed protein 10	TEX10	364.54	230.76	389.04	275.79	0.633017	1.06721	0.756542	0.699559	1.44656	1.05392
Q9P258	Protein RCC2	RCC2	27844	29073	26489	21054	1.04414	0.951336	0.756141	1.1539	1.2895	1.05336
P02545	Prelamin-A/C [Cleaved into: Lamin-A/C	LMNA	252590	166490	201620	190790	0.659131	0.798211	0.755335	0.728419	1.08194	1.05223
Q9Y678	Coatomer subunit gamma-1	COPG1	99814	94812	73384	75346	0.949887	0.735207	0.754864	1.04974	0.996546	1.05158
P80404	4-aminobutyrate aminotransferase, mitochondrial	ABAT	5351.8	3923.9	5365.1	4036.8	0.733193	1.00249	0.754288	0.810265	1.35883	1.05077
Q6PKG0	La-related protein 1	LARP1	6013.2	5391	5740.8	4535.1	0.896528	0.9547	0.754191	0.99077	1.29406	1.05064
J3QSV6	Ribosomal L1 domain-containing protein 1	RSL1D1	23655	20886	16650	17832	0.882942	0.703868	0.753836	0.975756	0.954066	1.05015
Q9UIG0	Tyrosine-protein kinase BAZ1B	BAZ1B	491	696.64	463.88	370.02	1.41882	0.944766	0.753605	1.56796	1.28059	1.04982
Q15717	ELAV-like protein 1	ELAVL1	31669	30896	25675	23865	0.975591	0.81073	0.753576	1.07814	1.09891	1.04978																					96	13
P53007	Tricarboxylate transport protein, mitochondrial	SLC25A1	40896	41260	35093	30816	1.0089	0.858103	0.753521	1.11496	1.16313	1.04971
Q5VTE0	Putative elongation factor 1-alpha-like 3	EEF1A1P5	103330	83506	71595	77844	0.808149	0.692877	0.753353	0.8931	0.939168	1.04947
P22307	Non-specific lipid-transfer protein	SCP2	51078	30613	35443	38463	0.599338	0.6939	0.753025	0.66234	0.940554	1.04901
Q00059	Transcription factor A, mitochondrial	TFAM	5376.3	5544.3	5969.5	4045.7	1.03125	1.11034	0.752506	1.13965	1.50502	1.04829
P08559	Pyruvate dehydrogenase E1 component subunit alpha, somatic form, mitochondrial	PDHA1	19280	19547	14415	14507	1.01385	0.747666	0.752438	1.12042	1.01343	1.0482
O95782	AP-2 complex subunit alpha-1	AP2A1	15240	15038	11220	11462	0.986745	0.73622	0.7521	1.09047	0.997919	1.04773
Q96N67	Dedicator of cytokinesis protein 7	DOCK7	171.26	124.37	61.326	128.67	0.726206	0.358087	0.751314	0.802544	0.485373	1.04663
E9PIN3	Nuclear RNA export factor 1	NXF1	3444	1903.6	2406.6	2586.1	0.552729	0.69878	0.7509	0.610832	0.94717	1.04605
P0DMV9	Heat shock 70 kDa protein 1B	HSPA1B	139020	102910	102380	104250	0.740253	0.736441	0.749892	0.818068	0.998217	1.04465
O75439	Mitochondrial-processing peptidase subunit beta	PMPCB	4031.4	4072.2	3383.7	3021.7	1.01012	0.839336	0.749541	1.1163	1.13769	1.04416
P20073	Annexin A7	ANXA7	50761	26982	36196	38028	0.53155	0.713067	0.749158	0.587426	0.966535	1.04363
J3QLD9	Flotillin-2	FLOT2	9102.4	9418.5	6768.2	6818.9	1.03473	0.743562	0.749132	1.1435	1.00787	1.04359
P33993	DNA replication licensing factor MCM7	MCM7	29604	27072	24682	22176	0.914471	0.833739	0.749088	1.0106	1.1301	1.04353
P23378	Glycine dehydrogenase	GLDC	19971	21547	17713	14948	1.07891	0.886936	0.748485	1.19233	1.20221	1.04269
Q9BWD1	Acetyl-CoA acetyltransferase, cytosolic	ACAT2	17869	18450	10176	13372	1.03251	0.569478	0.748335	1.14105	0.771905	1.04248
A0A2R8Y611	AP-3 complex subunit delta-1	AP3D1	3864.7	3189.5	3340.7	2891.2	0.82529	0.864414	0.748105	0.912044	1.17168	1.04216
O95486	Protein transport protein Sec24A	SEC24A	15110	9328.8	13430	11289	0.617392	0.888815	0.747121	0.682292	1.20476	1.04079
Q5JRI1	Serine/arginine-rich-splicing factor 10	SRSF10	4066.5	2283.8	3493.2	3037.3	0.561613	0.859019	0.746908	0.620649	1.16437	1.04049
P56192	Methionine--tRNA ligase, cytoplasmic	MARS	68003	65293	54201	50768	0.960149	0.797038	0.746555	1.06108	1.08035	1.04
O75083	WD repeat-containing protein 1	WDR1	99995	95680	78645	74647	0.956848	0.786489	0.746507	1.05743	1.06606	1.03994
P23396	40S ribosomal protein S3	RPS3	93328	96006	79194	69667	1.02869	0.848556	0.746475	1.13683	1.15018	1.03989
D6RCD0	Estradiol 17-beta-dehydrogenase 11	HSD17B11	2606.3	2555.5	2064.9	1945.4	0.980509	0.792273	0.746422	1.08358	1.0739	1.03982
P36542	ATP synthase subunit gamma, mitochondrial	ATP5F1C	4757.5	4201.8	3290	3548.1	0.883195	0.69154	0.745791	0.976035	0.937356	1.03894
P30101	Protein disulfide-isomerase A3	PDIA3	156200	118850	124100	116220	0.760883	0.794494	0.744046	0.840867	1.07691	1.03651
Q02790	Peptidyl-prolyl cis-trans isomerase FKBP4	FKBP4	26440	26867	17291	19666	1.01615	0.653971	0.743797	1.12297	0.886433	1.03616
P61088	Ubiquitin-conjugating enzyme E2 N	UBE2N	26194	28856	23166	19462	1.10163	0.884401	0.742995	1.21743	1.19877	1.03504
Q9BV20	Methylthioribose-1-phosphate isomerase	MRI1	3062.7	2854.8	2639.9	2273.8	0.932119	0.861952	0.742417	1.0301	1.16834	1.03424
P11047	Laminin subunit gamma-1	LAMC1	1176.8	1454.9	760.52	873.59	1.23632	0.646261	0.742344	1.36628	0.875982	1.03414
P53602	Diphosphomevalonate decarboxylase	MVD	21099	12552	11492	15660	0.59491	0.54467	0.742215	0.657446	0.73828	1.03396
F5GYN4	Ubiquitin thioesterase OTUB1	OTUB1	9559.2	10152	8949.4	7092	1.06201	0.936208	0.741903	1.17365	1.26899	1.03352
Q9HD45	Transmembrane 9 superfamily member 3	TM9SF3	6752.8	6440.9	6663.3	5009.5	0.953812	0.986746	0.74184	1.05408	1.3375	1.03343
Q15019	Septin-2	SEPTIN2	41619	37306	31394	30874	0.896369	0.754319	0.741825	0.990595	1.02245	1.03341
P54709	Sodium/potassium-transporting ATPase subunit beta-3	ATP1B3	5023.1	3924.9	2221.4	3726	0.78137	0.442237	0.741773	0.863507	0.599435	1.03334
O75131	Copine-3	CPNE3	23517	20928	17856	17427	0.889909	0.759281	0.741038	0.983456	1.02918	1.03232
P05023	Sodium/potassium-transporting ATPase subunit alpha-1	ATP1A1	169600	110670	125530	125630	0.652535	0.740153	0.740743	0.721129	1.00325	1.03191																					260	230
P19338	Nucleolin	NCL	221260	208780	185050	163880	0.943596	0.836346	0.740667	1.04279	1.13364	1.0318
P25788	Proteasome subunit alpha type-3	PSMA3	25049	20236	20610	18547	0.807857	0.822787	0.740429	0.892778	1.11526	1.03147
Q5T2B5	Cullin-2	CUL2	2196.5	2216.2	2053.9	1626.1	1.00897	0.935079	0.740314	1.11503	1.26746	1.03131
P40222	Alpha-taxilin	TXLNA	4800	5384.5	3003.9	3552.1	1.12177	0.625812	0.740021	1.23969	0.848265	1.0309
Q14152	Eukaryotic translation initiation factor 3 subunit A	EIF3A	258730	163000	212420	191460	0.63	0.82101	0.739999	0.696225	1.11285	1.03087
P02649	Apolipoprotein E	APOE	43760	39071	36867	32382	0.892847	0.842482	0.739991	0.986702	1.14195	1.03086
Q6UXH1	Cysteine-rich with EGF-like domain protein 2	CRELD2	2491.2	2079.1	2226.9	1843	0.834578	0.893907	0.739804	0.922308	1.21166	1.0306
Q8WVC2	40S ribosomal protein S21	RPS21	5274.5	5500.3	3455.5	3902	1.04281	0.655133	0.739786	1.15243	0.888008	1.03057
Q9Y383	Putative RNA-binding protein Luc7-like 2	LUC7L2	22985	17641	16896	16998	0.767501	0.735088	0.739526	0.848179	0.996384	1.03021
P00492	Hypoxanthine-guanine phosphoribosyltransferase	HPRT1	999.78	1270.8	582.15	739.23	1.27108	0.582278	0.739393	1.40469	0.789256	1.03002
P20020	Plasma membrane calcium-transporting ATPase 1	ATP2B1	24890	23208	17236	18394	0.932423	0.692487	0.739012	1.03044	0.93864	1.02949
P07108	Acyl-CoA-binding protein	DBI	7615.7	6572.5	5279	5623.1	0.86302	0.693173	0.738356	0.95374	0.93957	1.02858
A0A087X271	Calponin	CNN2	14009	11388	10514	10343	0.812906	0.750518	0.738311	0.898358	1.0173	1.02852
Q9NVI7	ATPase family AAA domain-containing protein 3A	ATAD3A	33087	30409	23783	24421	0.919062	0.718802	0.738084	1.01567	0.974309	1.0282
Q9H223	EH domain-containing protein 4	EHD4	6664.5	7074.7	3954	4918.6	1.06155	0.593293	0.73803	1.17314	0.804186	1.02813
P50454	Serpin H1	SERPINH1	67625	36520	49477	49854	0.540037	0.731638	0.737213	0.596805	0.991707	1.02699
Q16531	DNA damage-binding protein 1	DDB1	144490	142850	119720	106420	0.98865	0.828569	0.736522	1.09258	1.12309	1.02602
Q92575	UBX domain-containing protein 4	UBXN4	93.735	112.64	119.63	69.031	1.20169	1.27626	0.736448	1.32801	1.72992	1.02592
P27824	Calnexin	CANX	70829	54838	56868	52159	0.774231	0.802891	0.736407	0.855617	1.08829	1.02587
A0A2R8Y5C3	Catenin beta-1	CTNNB1	20370	20507	12552	14996	1.00673	0.6162	0.736181	1.11255	0.835236	1.02555
E9PCY7	Heterogeneous nuclear ribonucleoprotein H	HNRNPH1	29534	24327	16911	21729	0.823695	0.572594	0.735728	0.910281	0.77613	1.02492
Q9Y696	Chloride intracellular channel protein 4	CLIC4	7173.7	7374.6	6868.2	5276	1.02801	0.957414	0.735464	1.13607	1.29774	1.02455
P62993	Growth factor receptor-bound protein 2	GRB2	12874	9378.2	7934.2	9465.1	0.72846	0.616296	0.735211	0.805035	0.835366	1.0242																					232	105
Q7RTV0	PHD finger-like domain-containing protein 5A	PHF5A	9350.4	8943.3	6267.3	6874.5	0.956462	0.670271	0.735209	1.057	0.908526	1.0242
Q01469	Fatty acid-binding protein 5	FABP5	36758	24690	24970	27024	0.671691	0.679308	0.735187	0.742298	0.920776	1.02417
P47897	Glutamine--tRNA ligase	QARS	40277	30905	30910	29605	0.767311	0.767436	0.735035	0.84797	1.04023	1.02395
H3BRU6	Poly	PCBP2	14715	17307	11721	10805	1.17615	0.796534	0.734285	1.29978	1.07967	1.02291
E5RI99	60S ribosomal protein L30	RPL30	5267.5	1139.4	4911.4	3863.6	0.216308	0.932397	0.733479	0.239046	1.26383	1.02179
Q9UGI8	Testin	TES	6976.2	8069	5202	5109.9	1.15665	0.745678	0.732476	1.27823	1.01074	1.02039
P23229	Integrin alpha-6	ITGA6	29361	27915	24228	21504	0.950751	0.825176	0.7324	1.05069	1.11849	1.02028
M0QXK2	U1 small nuclear ribonucleoprotein A	SNRPA	7715.3	7223.7	5580	5649.7	0.936282	0.723238	0.732272	1.0347	0.980322	1.02011
P48735	Isocitrate dehydrogenase [NADP], mitochondrial	IDH2	67220	65944	55154	49162	0.981018	0.8205	0.73136	1.08414	1.11216	1.01883
Q14974	Importin subunit beta-1	KPNB1	92051	90545	69176	67316	0.98364	0.751496	0.73129	1.08704	1.01862	1.01874
O15212	Prefoldin subunit 6	PFDN6	3884.2	3867.3	3638.2	2836.3	0.995649	0.936666	0.730215	1.10031	1.26962	1.01724
P21912	Succinate dehydrogenase [ubiquinone] iron-sulfur subunit, mitochondrial	SDHB	1311.2	825.8	466.8	957.38	0.629805	0.35601	0.730156	0.696009	0.482558	1.01716
Q8NBJ5	Procollagen galactosyltransferase 1	COLGALT1	27238	22867	24344	19882	0.839526	0.893751	0.729936	0.927776	1.21145	1.01685
Q32Q12	Nucleoside diphosphate kinase	NME1-NME2	63257	37376	46044	46165	0.59086	0.727888	0.729801	0.65297	0.986624	1.01666
P42166	Lamina-associated polypeptide 2, isoform alpha	TMPO	51700	44765	37581	37707	0.865861	0.726905	0.729342	0.956879	0.985292	1.01602
O76094	Signal recognition particle subunit SRP72	SRP72	14989	14981	11429	10928	0.999466	0.762492	0.729068	1.10453	1.03353	1.01564
P10606	Cytochrome c oxidase subunit 5B, mitochondrial	COX5B	4426.5	1452	1403.7	3227.2	0.328024	0.317113	0.729064	0.362506	0.429834	1.01564
E9PK01	Elongation factor 1-delta	EEF1D	34190	33255	26661	24925	0.972653	0.779789	0.729014	1.0749	1.05697	1.01557
P00441	Superoxide dismutase [Cu-Zn]	SOD1	10881	8214.7	9938.9	7931.3	0.754958	0.913418	0.728913	0.834319	1.2381	1.01543
Q9Y2X3	Nucleolar protein 58	NOP58	3669.7	3948.7	3579.9	2673.7	1.07603	0.975529	0.728588	1.18914	1.32229	1.01497
P13693	Translationally-controlled tumor protein	TPT1	19748	15575	12959	14384	0.788687	0.656218	0.728378	0.871593	0.889479	1.01468
E9PLL6	60S ribosomal protein L27a	RPL27A	20845	22207	16375	15183	1.06534	0.78556	0.728376	1.17733	1.0648	1.01468
P50914	60S ribosomal protein L14	RPL14	12250	9251.7	7748.6	8913.9	0.755241	0.632539	0.727665	0.834631	0.857382	1.01369																					99	77
Q9UEY8	Gamma-adducin	ADD3	6974.8	7360.9	6561.1	5073.3	1.05536	0.940686	0.727376	1.16629	1.27506	1.01328
Q13838	Spliceosome RNA helicase DDX39B	DDX39B	47953	51057	35869	34871	1.06473	0.748003	0.727191	1.17665	1.01389	1.01303
Q9UFW8	CGG triplet repeat-binding protein 1	CGGBP1	3450.6	2404.6	1518.3	2509.1	0.696864	0.44001	0.727149	0.770118	0.596417	1.01297
P07737	Profilin-1	PFN1	43905	44125	39771	31922	1.00501	0.905842	0.72707	1.11066	1.22783	1.01286
Q14247	Src substrate cortactin	CTTN	69253	58043	45263	50334	0.83813	0.653589	0.726813	0.926233	0.885915	1.0125
Q99879	Histone H2B type 1-M	HIST1H2BM	33188	27034	24699	24117	0.814572	0.744215	0.726678	0.900198	1.00875	1.01231
O95433	Activator of 90 kDa heat shock protein ATPase homolog 1	AHSA1	33354	18647	26504	24219	0.559063	0.794627	0.72612	0.617832	1.07709	1.01153
O00231	26S proteasome non-ATPase regulatory subunit 11	PSMD11	18428	15434	13914	13376	0.83753	0.755047	0.725852	0.92557	1.02344	1.01116
P14868	Aspartate--tRNA ligase, cytoplasmic	DARS	110100	105850	79532	79915	0.961399	0.722361	0.72584	1.06246	0.979133	1.01114																					39;40	126;143
P02751	Fibronectin	FN1	10882	10108	10012	7884.5	0.928873	0.920051	0.724545	1.02652	1.24709	1.00934
Q9UNH6	Sorting nexin-7	SNX7	509.91	199.34	293.83	369.38	0.390932	0.576239	0.724402	0.432026	0.78107	1.00914																					128	9
P23919	Thymidylate kinase	DTYMK	11477	11781	10407	8309.6	1.02649	0.90677	0.724022	1.13439	1.22909	1.00861
A0A0R4J2E8	Matrin-3	MATR3	90755	75087	65540	65694	0.827359	0.722164	0.723861	0.91433	0.978866	1.00839
P11172	Uridine 5'-monophosphate synthase	UMPS	19579	9948.6	14339	14171	0.508126	0.732366	0.723786	0.56154	0.992694	1.00828
Q6AWB1	Dynactin subunit 1	DCTN1	16892	11658	10093	12226	0.690149	0.597502	0.723775	0.762697	0.809891	1.00827
P30086	Phosphatidylethanolamine-binding protein 1	PEBP1	25381	30510	20474	18357	1.20208	0.806666	0.723258	1.32844	1.09341	1.00755
P49207	60S ribosomal protein L34	RPL34	12055	14548	11103	8714.9	1.2068	0.921029	0.722928	1.33366	1.24842	1.00709
P61981	14-3-3 protein gamma	YWHAG	16557	15734	11803	11966	0.950293	0.712871	0.722715	1.05019	0.966269	1.00679
B4DKY1	Cysteine--tRNA ligase, cytoplasmic	CARS	1592.8	1901.1	1587.8	1151.1	1.19356	0.996861	0.72269	1.31902	1.35121	1.00676																					117;118	13;115
P28072	Proteasome subunit beta type-6	PSMB6	15852	17391	9707.4	11450	1.09709	0.612377	0.722306	1.21241	0.830054	1.00622
P07814	Bifunctional glutamate/proline--tRNA ligase	EPRS	179990	173190	142130	129960	0.96222	0.789655	0.72204	1.06337	1.07035	1.00585
M0R0F0	40S ribosomal protein S5	RPS5	34632	32825	25913	24993	0.947823	0.748239	0.721674	1.04746	1.01421	1.00534
Q8N1G4	Leucine-rich repeat-containing protein 47	LRRC47	27000	21892	18978	19459	0.810815	0.702889	0.720704	0.896047	0.952739	1.00399
P30050	60S ribosomal protein L12	RPL12	25374	26442	17982	18284	1.04209	0.708678	0.72058	1.15163	0.960586	1.00382
Q14166	Tubulin--tyrosine ligase-like protein 12	TTLL12	26857	10929	15466	19352	0.406933	0.575865	0.720557	0.449709	0.780563	1.00378
E7EQR4	Ezrin	EZR	139110	131900	113460	100180	0.948171	0.815614	0.72015	1.04784	1.10553	1.00322
Q12904	Aminoacyl tRNA synthase complex-interacting multifunctional protein 1	AIMP1	16838	8638.7	9164.9	12120	0.513048	0.544299	0.7198	0.566979	0.737776	1.00273																					25;112	360;710
P09488	Glutathione S-transferase Mu 1	GSTM1	4423.8	2515.7	3618.6	3183	0.568674	0.817985	0.719517	0.628452	1.10875	1.00234
Q9NTK5	Obg-like ATPase 1	OLA1	56463	49361	43191	40616	0.874219	0.764943	0.719338	0.966115	1.03685	1.00209
P45974	Ubiquitin carboxyl-terminal hydrolase 5	USP5	40183	33751	25846	28901	0.839932	0.643207	0.719235	0.928225	0.871843	1.00194
P49721	Proteasome subunit beta type-2	PSMB2	8114.2	5923.6	7707.5	5835.6	0.730029	0.949878	0.719184	0.806769	1.28752	1.00187
P23246	Splicing factor, proline- and glutamine-rich	SFPQ	70499	61825	49523	50664	0.876963	0.702464	0.718648	0.969148	0.952163	1.00113
Q9H6F5	Coiled-coil domain-containing protein 86	CCDC86	3200.2	2582.7	2610.2	2298.5	0.807043	0.815637	0.718236	0.891879	1.10556	1.00055
P54652	Heat shock-related 70 kDa protein 2	HSPA2	21099	17435	17654	15154	0.826342	0.836722	0.718233	0.913207	1.13414	1.00055
P62081	40S ribosomal protein S7	RPS7	26204	22244	23068	18818	0.848878	0.880324	0.718135	0.938111	1.19324	1.00041
Q5VY30	Retinol-binding protein	RBP4	10883	10273	7225.6	7815.2	0.943949	0.663935	0.718111	1.04318	0.899938	1.00038
Q15942	Zyxin	ZYX	31716	31957	28391	22767	1.0076	0.895163	0.71784	1.11352	1.21336	0.999999
Q15637	Splicing factor 1	SF1	9276.2	8892.7	6188.9	6658	0.958658	0.667181	0.717751	1.05943	0.904338	0.999876
P08238	Heat shock protein HSP 90-beta	HSP90AB1	117930	105620	81202	84644	0.895616	0.688561	0.717748	0.989762	0.933318	0.999872
P22087	rRNA 2'-O-methyltransferase fibrillarin	FBL	19969	19717	17369	14330	0.98738	0.869798	0.717612	1.09117	1.17898	0.999683
O43865	S-adenosylhomocysteine hydrolase-like protein 1	AHCYL1	3978.9	4468.9	3795.4	2855.1	1.12315	0.953882	0.71756	1.24121	1.29295	0.99961
Q99856	AT-rich interactive domain-containing protein 3A	ARID3A	9674.6	8542.6	6783.6	6933.4	0.882993	0.701176	0.71666	0.975812	0.950418	0.998356
P36578	60S ribosomal protein L4	RPL4	90126	46212	70676	64550	0.512749	0.784191	0.71622	0.566648	1.06294	0.997743
F6WIT2	Serine/threonine-protein phosphatase 2A activator	PTPA	5735.4	4684.1	2388.6	4106.3	0.8167	0.416466	0.715957	0.90255	0.564504	0.997377
B7ZKQ9	SCARB1 protein	SCARB1	2647.8	2825.8	2372	1895	1.06723	0.895838	0.715688	1.17941	1.21427	0.997003
P63104	14-3-3 protein zeta/delta	YWHAZ	40939	37961	30375	29292	0.927258	0.741958	0.715504	1.02473	1.0057	0.996745
Q5JRX3	Presequence protease, mitochondrial	PITRM1	5933.7	6086.4	5163.1	4242.8	1.02573	0.870132	0.715034	1.13356	1.17943	0.996092
X6RCK5	Dynactin subunit 3	DCTN3	900.75	435.19	831.19	643.32	0.483142	0.922775	0.714205	0.533929	1.25079	0.994936																					165	372
H0YNE9	Ras-related protein Rab-8B	RAB8B	6306.8	5548.9	5434.2	4504.2	0.879828	0.861641	0.714182	0.972315	1.16792	0.994903
D6R938	Calcium/calmodulin-dependent protein kinase	CAMK2D	5687.1	5319.2	1934.1	4061.3	0.93531	0.340085	0.714125	1.03363	0.460973	0.994825
P23526	Adenosylhomocysteinase	AHCY	88452	78843	66259	63150	0.891365	0.749096	0.713947	0.985064	1.01537	0.994576
Q9UQN3	Charged multivesicular body protein 2b	CHMP2B	10195	9888.8	5724.3	7277.7	0.969966	0.561481	0.71385	1.07193	0.761066	0.994442
P48449	Lanosterol synthase	LSS	40439	41309	32777	28859	1.02151	0.810529	0.713643	1.12889	1.09864	0.994153
P62829	60S ribosomal protein L23	RPL23	8699.5	9000.4	4940.3	6208.1	1.03459	0.567883	0.713616	1.14334	0.769744	0.994115
I3L0N3	Vesicle-fusing ATPase	NSF	40248	38861	26375	28693	0.965539	0.655312	0.712905	1.06704	0.88825	0.993125
G3V5X4	Nesprin-2	SYNE2	2681.6	3787.6	1034.4	1910.8	1.41244	0.38574	0.71256	1.56091	0.522856	0.992644
K7EP07	Tubulin-folding cofactor B	TBCB	13919	8852.8	8786.4	9913.3	0.636023	0.631252	0.712214	0.702881	0.855638	0.992162
Q9Y281	Cofilin-2	CFL2	3666.7	4406.3	3154.6	2611.1	1.20171	0.860338	0.712112	1.32803	1.16615	0.99202
Q07065	Cytoskeleton-associated protein 4	CKAP4	197700	188660	151440	140650	0.954274	0.766009	0.711431	1.05459	1.0383	0.991072
J3QRD1	Aldehyde dehydrogenase family 3 member A2	ALDH3A2	1662.7	1652.2	623.39	1182.8	0.993685	0.374926	0.711373	1.09814	0.508198	0.990991
Q99447	Ethanolamine-phosphate cytidylyltransferase	PCYT2	27315	14971	21340	19425	0.548087	0.781256	0.711148	0.605701	1.05896	0.990677																					53	620
P22695	Cytochrome b-c1 complex subunit 2, mitochondrial	UQCRC2	29338	26414	23023	20859	0.900334	0.78475	0.710989	0.994976	1.0637	0.990456
H3BT58	Coactosin-like protein	COTL1	2266.2	2357	2215.5	1611	1.04007	0.977628	0.710882	1.1494	1.32514	0.990307
O95831	Apoptosis-inducing factor 1, mitochondrial	AIFM1	39213	39134	31509	27825	0.997985	0.803535	0.709586	1.10289	1.08916	0.988502
P11413	Glucose-6-phosphate 1-dehydrogenase	G6PD	50087	47184	35586	35541	0.942041	0.710484	0.709585	1.04107	0.963034	0.988501
C9J0K6	Sorcin	SRI	1388.2	1277.7	992.16	985.03	0.920401	0.71471	0.709574	1.01715	0.968762	0.988484
Q6YN16	Hydroxysteroid dehydrogenase-like protein 2	HSDL2	9319.8	9803.5	9202.5	6611.4	1.0519	0.987414	0.709393	1.16247	1.3384	0.988233
Q6XQN6	Nicotinate phosphoribosyltransferase	NAPRT	22193	20492	13724	15739	0.923354	0.618393	0.709188	1.02042	0.838208	0.987947
P46060	Ran GTPase-activating protein 1	RANGAP1	20650	16883	12914	14642	0.817579	0.625375	0.709056	0.903522	0.847672	0.987763
Q01780	Exosome component 10	EXOSC10	1946.2	1538	1519.8	1379.9	0.790258	0.780906	0.709023	0.873329	1.05849	0.987717
P55036	26S proteasome non-ATPase regulatory subunit 4	PSMD4	8232.1	7968.6	5712.9	5835.6	0.967991	0.693978	0.708884	1.06975	0.940661	0.987523
P45880	Voltage-dependent anion-selective channel protein 2	VDAC2	34627	32711	24166	24530	0.944667	0.697895	0.708407	1.04397	0.94597	0.986859
O95757	Heat shock 70 kDa protein 4L	HSPA4L	15183	17993	12532	10755	1.18508	0.825397	0.708358	1.30965	1.11879	0.986791
P63244	Receptor of activated protein C kinase 1	RACK1	73401	40514	51125	51987	0.551954	0.696516	0.70826	0.609975	0.944101	0.986655
P52948	Nuclear pore complex protein Nup98-Nup96	NUP98	4978.8	3307.3	5006.6	3525.6	0.664277	1.00558	0.708122	0.734105	1.36303	0.986463
Q9BTV4	Transmembrane protein 43	TMEM43	3058.2	3501.3	2853.7	2164.8	1.14489	0.933131	0.707867	1.26524	1.26482	0.986107
H0YDU8	Serine/threonine-protein phosphatase	PPP5C	1687	1764.8	1317.3	1193.4	1.04612	0.780854	0.70741	1.15608	1.05842	0.98547
P41091	Eukaryotic translation initiation factor 2 subunit 3	EIF2S3	46035	39474	32687	32565	0.857478	0.710047	0.707397	0.947615	0.962441	0.985452
E7EX44	Caldesmon	CALD1	80981	89475	56311	57257	1.10489	0.695361	0.707042	1.22103	0.942535	0.984958
P13489	Ribonuclease inhibitor	RNH1	78701	70852	58935	55592	0.900268	0.748847	0.70637	0.994903	1.01503	0.984021
O15144	Actin-related protein 2/3 complex subunit 2	ARPC2	10476	10991	9614.6	7397.1	1.04916	0.917774	0.7061	1.15945	1.24401	0.983645
A0A0J9YYL3	Poly	PUF60	28056	23367	25840	19805	0.83287	0.921015	0.70591	0.92042	1.2484	0.98338
P62750	60S ribosomal protein L23a	RPL23A	36412	32229	27393	25693	0.88512	0.752307	0.705619	0.978163	1.01972	0.982975
P62249	40S ribosomal protein S16	RPS16	68785	60135	49277	48530	0.874246	0.716392	0.705532	0.966146	0.971041	0.982854
Q15819	Ubiquitin-conjugating enzyme E2 variant 2	UBE2V2	5772.9	5273.9	5487.7	4072.9	0.913562	0.950597	0.705521	1.00959	1.2885	0.982838
Q969X5	Endoplasmic reticulum-Golgi intermediate compartment protein 1	ERGIC1	2733.3	2357.2	1118.4	1928.3	0.862401	0.409176	0.705484	0.953055	0.554622	0.982788
P05387	60S acidic ribosomal protein P2	RPLP2	7595	6121.9	4632.5	5357.6	0.806043	0.609941	0.705411	0.890774	0.826751	0.982686
P39023	60S ribosomal protein L3	RPL3	67035	62710	50259	47283	0.935481	0.749743	0.705348	1.03382	1.01625	0.982598
P51659	Peroxisomal multifunctional enzyme type 2	HSD17B4	91108	87956	75457	64248	0.965404	0.828215	0.705185	1.06689	1.12261	0.982371
Q9NZ01	Very-long-chain enoyl-CoA reductase	TECR	10019	7529	7241.1	7058.6	0.751472	0.722737	0.704521	0.830466	0.979642	0.981446
O43615	Mitochondrial import inner membrane translocase subunit TIM44	TIMM44	23418	22474	18881	16493	0.959689	0.80626	0.704287	1.06057	1.09285	0.98112
P13010	X-ray repair cross-complementing protein 5	XRCC5	101220	93624	74350	71267	0.924956	0.734539	0.70408	1.02219	0.995639	0.980832
P04004	Vitronectin	VTN	1104.2	988.66	325.89	777.2	0.895363	0.295137	0.703858	0.989483	0.400047	0.980522
Q9H2U2	Inorganic pyrophosphatase 2, mitochondrial	PPA2	245.31	146.23	203.54	172.61	0.596103	0.829726	0.70364	0.658765	1.12466	0.980219
P22626	Heterogeneous nuclear ribonucleoproteins A2/B1	HNRNPA2B1	101830	81852	69634	71650	0.80381	0.683826	0.703624	0.888306	0.9269	0.980196
P61313	60S ribosomal protein L15	RPL15	35895	38626	21086	25245	1.07608	0.587436	0.703301	1.1892	0.796246	0.979747
Q9NYL9	Tropomodulin-3	TMOD3	10018	10107	6897.4	7044.1	1.00888	0.688501	0.703144	1.11494	0.933236	0.979528
P38159	RNA-binding motif protein, X chromosome	RBMX	90491	62760	70758	63583	0.69355	0.781934	0.702644	0.766455	1.05988	0.978832
H3BRM5	Cytochrome c oxidase subunit 5A, mitochondrial	COX5A	1294.8	1484.5	499.5	909.78	1.14651	0.385774	0.702641	1.26703	0.522902	0.978827
P51149	Ras-related protein Rab-7a	RAB7A	21017	23038	15720	14754	1.09616	0.747966	0.702003	1.21139	1.01384	0.977938
H0YNW5	Deoxyuridine 5'-triphosphate nucleotidohydrolase, mitochondrial	DUT	7985.6	6672.9	4697.9	5604.2	0.835617	0.588296	0.701788	0.923456	0.797413	0.977639
E9PDF6	Unconventional myosin-Ib	MYO1B	58486	51913	45421	41030	0.887614	0.776613	0.701535	0.980919	1.05267	0.977287
Q8NE71	ATP-binding cassette sub-family F member 1	ABCF1	9352.3	11532	8501.7	6560.9	1.23307	0.909049	0.701528	1.36268	1.23218	0.977276
P67809	Nuclease-sensitive element-binding protein 1	YBX1	5280.2	5942.1	4282	3703.4	1.12536	0.810954	0.701375	1.24365	1.09922	0.977063
I3L1P8	Mitochondrial 2-oxoglutarate/malate carrier protein	SLC25A11	41247	39786	30727	28927	0.964579	0.744951	0.701312	1.06597	1.00975	0.976975
Q9UQ35	Serine/arginine repetitive matrix protein 2	SRRM2	22926	16305	17986	16075	0.711201	0.784524	0.701169	0.785962	1.06339	0.976776
H7C393	Acylamino-acid-releasing enzyme	APEH	1206.2	941.92	569.55	845.25	0.780899	0.472185	0.700754	0.862986	0.640029	0.976199
Q9UNM6	26S proteasome non-ATPase regulatory subunit 13	PSMD13	42547	31567	35678	29806	0.741932	0.838555	0.700543	0.819924	1.13663	0.975904
P62701	40S ribosomal protein S4, X isoform	RPS4X	68912	63217	58511	48221	0.917358	0.849068	0.699748	1.01379	1.15088	0.974796
P05141	ADP/ATP translocase 2	SLC25A5	49128	42670	35372	34372	0.868547	0.719997	0.699642	0.959848	0.975928	0.974649
D6RFM5	Succinate dehydrogenase [ubiquinone] flavoprotein subunit, mitochondrial	SDHA	15984	15738	15774	11176	0.98461	0.986862	0.699199	1.08811	1.33765	0.974032
Q9BUF5	Tubulin beta-6 chain	TUBB6	6560.6	5480	4921.5	4584.9	0.835289	0.75016	0.698854	0.923094	1.01681	0.973551
Q96HQ2	CDKN2AIP N-terminal-like protein	CDKN2AIPNL	140.85	68.771	88.475	98.305	0.488257	0.628151	0.697941	0.539582	0.851434	0.972279
Q13200	26S proteasome non-ATPase regulatory subunit 2	PSMD2	112820	48014	92917	78720	0.425581	0.823586	0.697749	0.470317	1.11634	0.972011
P62241	40S ribosomal protein S8	RPS8	53543	48450	47299	37337	0.90488	0.883383	0.697327	1	1.19739	0.971425
Q14978	Nucleolar and coiled-body phosphoprotein 1	NOLC1	53943	69339	40200	37578	1.28541	0.745231	0.696624	1.42053	1.01013	0.970445
Q6P2Q9	Pre-mRNA-processing-splicing factor 8	PRPF8	126810	114560	90845	88294	0.903399	0.716387	0.69627	0.998363	0.971035	0.969952
G3V1R5	Nardilysin	NRDC	792.32	851.24	756.26	551.49	1.07436	0.954488	0.696045	1.1873	1.29377	0.969637
A8MQ02	Afadin	AFDN	21170	20735	14268	14733	0.979452	0.673973	0.695938	1.08241	0.913544	0.969489
Q9NR31	GTP-binding protein SAR1a	SAR1A	14338	11755	7118.3	9976.9	0.819849	0.496464	0.695836	0.906031	0.672938	0.969347
Q15102	Platelet-activating factor acetylhydrolase IB subunit gamma	PAFAH1B3	16957	17776	11867	11794	1.0483	0.699829	0.695524	1.15849	0.948591	0.968912
Q5W011	Splicing factor 45	RBM17	149.72	150.52	158.62	104.12	1.00534	1.05944	0.695431	1.11102	1.43604	0.968783
F8W031	DUF3456 domain-containing protein		7198.4	4884.4	2151.9	5001.7	0.67854	0.298941	0.694835	0.749867	0.405204	0.967952
O95202	Mitochondrial proton/calcium exchanger protein	LETM1	18928	12336	17208	13151	0.651733	0.909129	0.694791	0.720242	1.23229	0.967891
O60884	DnaJ homolog subfamily A member 2	DNAJA2	10599	6360.7	6643	7358.9	0.600123	0.626757	0.694301	0.663207	0.849545	0.967209
Q92890	Ubiquitin recognition factor in ER-associated degradation protein 1	UFD1	13845	12991	8170.3	9606.6	0.938317	0.590126	0.693868	1.03695	0.799894	0.966605
P26196	Probable ATP-dependent RNA helicase DDX6	DDX6	15791	9771	14235	10924	0.61877	0.901463	0.691786	0.683815	1.2219	0.963706
O14744	Protein arginine N-methyltransferase 5	PRMT5	18510	18705	11456	12787	1.01053	0.618909	0.690816	1.11676	0.838907	0.962353
Q9BXW7	Haloacid dehalogenase-like hydrolase domain-containing 5	HDHD5	6598.9	5371.6	5395.4	4557.5	0.814014	0.817621	0.690645	0.899583	1.10825	0.962116
A0A087WY71	AP-2 complex subunit mu	AP2M1	17612	10789	12938	12163	0.612594	0.734613	0.690609	0.676989	0.995739	0.962065
Q15758	Neutral amino acid transporter B	SLC1A5	5771.2	8411	5264.3	3984.9	1.45741	0.912167	0.69048	1.61061	1.23641	0.961886
Q5VVC8	60S ribosomal protein L11	RPL11	16753	16733	13936	11564	0.998806	0.831851	0.690264	1.1038	1.12754	0.961585
Q9UGP8	Translocation protein SEC63 homolog	SEC63	14541	13295	11884	10035	0.914311	0.817275	0.690118	1.01042	1.10779	0.961381
P15121	Aldo-keto reductase family 1 member B1	AKR1B1	39863	36446	29049	27501	0.914281	0.728721	0.689888	1.01039	0.987753	0.961061
G3V1C3	Apoptosis inhibitor 5	API5	27545	27445	19075	19000	0.99637	0.692503	0.68978	1.10111	0.938662	0.960911
Q9UHY1	Nuclear receptor-binding protein	NRBP1	469.11	442.34	223.82	323.41	0.942934	0.477116	0.689412	1.04205	0.646713	0.960398
O60506	Heterogeneous nuclear ribonucleoprotein Q	SYNCRIP	115830	102780	85891	79848	0.887335	0.741526	0.689355	0.980611	1.00511	0.960319
O75369	Filamin-B	FLNB	293110	252720	223010	201990	0.862202	0.760841	0.689127	0.952836	1.03129	0.960001
Q5T6V5	Queuosine salvage protein	C9orf64	5940.4	2794.9	4281.7	4088.6	0.47049	0.720776	0.68827	0.519948	0.976985	0.958807
Q8WVM8	Sec1 family domain-containing protein 1	SCFD1	55169	51479	44914	37969	0.933115	0.814117	0.688231	1.0312	1.1035	0.958752
P62899	60S ribosomal protein L31	RPL31	16604	17782	11592	11422	1.07095	0.698145	0.687907	1.18352	0.946309	0.958301
P11142	Heat shock cognate 71 kDa protein	HSPA8	190770	164730	142180	131120	0.863501	0.745295	0.68732	0.954271	1.01022	0.957483
A0A087WZG9	Retrotransposon-derived protein PEG10	PEG10	2501.9	1544.5	2230.6	1718	0.617331	0.891562	0.686678	0.682224	1.20848	0.956589
Q92896	Golgi apparatus protein 1	GLG1	27308	24614	20902	18721	0.901348	0.765417	0.68555	0.996096	1.03749	0.955018
Q02750	Dual specificity mitogen-activated protein kinase kinase 1	MAP2K1	13088	12095	8025.1	8965.4	0.924129	0.613165	0.685009	1.02127	0.831121	0.954264
A0A0A0MSW4	Phosphatidylinositol transfer protein beta isoform	PITPNB	1567.2	1157	0	1073.5	0.738259	0	0.68498	0.815864	0	0.954223
H0YL72	Isocitrate dehydrogenase [NAD] subunit alpha, mitochondrial	IDH3A	1613.9	1362.5	1505.3	1104.7	0.844228	0.93271	0.684491	0.932973	1.26425	0.953543
A0A087WW66	26S proteasome non-ATPase regulatory subunit 1	PSMD1	62700	51817	50507	42886	0.826427	0.805534	0.683987	0.913301	1.09187	0.952841
Q13492	Phosphatidylinositol-binding clathrin assembly protein	PICALM	2073.7	1824	932.27	1417.1	0.879587	0.449568	0.683368	0.972048	0.609373	0.951978
P52888	Thimet oligopeptidase	THOP1	4974.8	3973	4454.4	3397.9	0.798625	0.895393	0.683022	0.882576	1.21367	0.951497
A0A087X208	Agrin	AGRN	10359	8327.9	6570.5	7074.9	0.803929	0.634279	0.682971	0.888437	0.859741	0.951426
P31153	S-adenosylmethionine synthase isoform type-2	MAT2A	20368	17525	17401	13908	0.860418	0.85433	0.682836	0.950865	1.15801	0.951237
Q16658	Fascin	FSCN1	32060	28558	19241	21889	0.890767	0.600156	0.682751	0.984404	0.813488	0.951119
P14314	Glucosidase 2 subunit beta	PRKCSH	59365	52744	39943	40528	0.88847	0.672838	0.682692	0.981865	0.912006	0.951036
P61254	60S ribosomal protein L26	RPL26	30688	30058	17845	20945	0.979471	0.581498	0.682514	1.08243	0.788198	0.950789
Q9Y5P6	Mannose-1-phosphate guanyltransferase beta	GMPPB	3723.1	4512.6	3348.7	2539.4	1.21205	0.899439	0.682066	1.33946	1.21915	0.950164
I3L3P7	40S ribosomal protein S15a	RPS15A	26205	5936.5	21909	17873	0.226541	0.836062	0.682045	0.250354	1.13325	0.950136
Q13509	Tubulin beta-3 chain	TUBB3	13412	13543	11450	9146.8	1.00977	0.853713	0.681986	1.11591	1.15718	0.950053
Q09666	Neuroblast differentiation-associated protein AHNAK	AHNAK	272780	280960	216070	185910	1.02999	0.792104	0.681538	1.13826	1.07367	0.949429
P62333	26S proteasome regulatory subunit 10B	PSMC6	47361	37490	41045	32255	0.79158	0.866641	0.681046	0.87479	1.1747	0.948743
G3V203	60S ribosomal protein L18	RPL18	21333	20078	15238	14526	0.941171	0.714292	0.680917	1.04011	0.968196	0.948564
P20700	Lamin-B1	LMNB1	135790	134080	79940	92457	0.987407	0.588703	0.680882	1.0912	0.797965	0.948515
P37802	Transgelin-2	TAGLN2	60010	50235	39466	40857	0.83711	0.657657	0.680837	0.925107	0.891429	0.948452
P04040	Catalase	CAT	33553	29519	21094	22838	0.879772	0.628677	0.680654	0.972253	0.852148	0.948198
P20618	Proteasome subunit beta type-1	PSMB1	24944	14787	14459	16977	0.592808	0.579658	0.680605	0.655123	0.785705	0.948128
H0Y4R1	Inosine-5'-monophosphate dehydrogenase 2	IMPDH2	39676	31136	22994	26984	0.784757	0.579544	0.680109	0.867249	0.78555	0.947438
P62805	Histone H4	HIST1H4A	53570	55071	39050	36411	1.02802	0.728953	0.67969	1.13608	0.988068	0.946855
P48637	Glutathione synthetase	GSS	73006	67589	55644	49594	0.925801	0.762184	0.679314	1.02312	1.03311	0.946331
Q9H9B4	Sideroflexin-1	SFXN1	9759	10445	7617	6628.7	1.07029	0.78051	0.67924	1.1828	1.05795	0.946227
P60468	Protein transport protein Sec61 subunit beta	SEC61B	1761.4	2096.7	1391.6	1195.5	1.19036	0.790053	0.678721	1.31549	1.07089	0.945505
P20962	Parathymosin	PTMS	1298.1	1325.7	1240.8	880.67	1.02126	0.955859	0.67843	1.12862	1.29563	0.945099
P30520	Adenylosuccinate synthetase isozyme 2	ADSS	11689	12624	10219	7926.6	1.07999	0.874241	0.678125	1.19352	1.185	0.944674
P55060	Exportin-2	CSE1L	73182	62656	54673	49622	0.856167	0.747083	0.678063	0.946166	1.01264	0.944588
P23588	Eukaryotic translation initiation factor 4B	EIF4B	89204	71802	66212	60422	0.804919	0.742254	0.677346	0.889531	1.0061	0.94359
J3KP15	Serine/arginine-rich-splicing factor 2	SRSF2	16796	13576	10197	11375	0.808288	0.607109	0.677245	0.893254	0.822913	0.943448
H3BR35	Eukaryotic peptide chain release factor GTP-binding subunit ERF3A	GSPT1	29214	27122	23424	19785	0.92839	0.801807	0.677244	1.02598	1.08682	0.943447
P62195	26S proteasome regulatory subunit 8	PSMC5	21288	19389	14922	14406	0.910795	0.700958	0.676719	1.00654	0.950122	0.942716
Q15424	Scaffold attachment factor B1	SAFB	21653	22128	15744	14653	1.02194	0.727105	0.676719	1.12936	0.985563	0.942716
P43686	26S proteasome regulatory subunit 6B	PSMC4	67125	59704	45304	45417	0.889445	0.67492	0.676603	0.982943	0.914828	0.942555
P46940	Ras GTPase-activating-like protein IQGAP1	IQGAP1	105270	79597	72684	71220	0.756122	0.690453	0.676546	0.835605	0.935883	0.942475
Q99623	Prohibitin-2	PHB2	92815	87236	72324	62754	0.939891	0.779227	0.676119	1.03869	1.05621	0.94188
P51148	Ras-related protein Rab-5C	RAB5C	12317	10024	9305.9	8327	0.813835	0.755533	0.676057	0.899384	1.0241	0.941794																					131	36
Q01082	Spectrin beta chain, non-erythrocytic 1	SPTBN1	433100	383540	350030	292650	0.885569	0.808197	0.67571	0.978659	1.09548	0.94131
G3V4W0	Heterogeneous nuclear ribonucleoproteins C1/C2	HNRNPC	78365	69952	58727	52912	0.892643	0.749403	0.675199	0.986477	1.01579	0.940599
Q92973	Transportin-1	TNPO1	48568	47875	36874	32767	0.985731	0.759224	0.674662	1.08935	1.0291	0.939851
Q9NQP4	Prefoldin subunit 4	PFDN4	298.35	222.24	87.393	201.13	0.744897	0.292921	0.674141	0.8232	0.397043	0.939124
Q92888	Rho guanine nucleotide exchange factor 1	ARHGEF1	6272.5	6966.1	3236.1	4227.7	1.11058	0.515919	0.674006	1.22732	0.699308	0.938936
Q8N4H5	Mitochondrial import receptor subunit TOM5 homolog	TOMM5	6161.3	5931.6	5929.8	4151.4	0.962719	0.962427	0.673786	1.06392	1.30453	0.93863
P09874	Poly [ADP-ribose] polymerase 1	PARP1	118990	82504	80410	80153	0.693369	0.675771	0.673611	0.766255	0.915982	0.938386
P51570	Galactokinase	GALK1	16344	18675	12025	11002	1.14262	0.735744	0.673152	1.26273	0.997273	0.937747																					69	47
A0A0A0MRM8	Unconventional myosin-VI	MYO6	7018.5	5518.6	5885.5	4722.5	0.786293	0.838569	0.672865	0.868948	1.13665	0.937346
Q13263	Transcription intermediary factor 1-beta	TRIM28	91717	85873	69193	61673	0.936282	0.754418	0.672427	1.0347	1.02259	0.936737																					18;19;219;257	302;313;398;413
P30048	Thioredoxin-dependent peroxide reductase, mitochondrial	PRDX3	25262	21228	15900	16971	0.840314	0.629404	0.6718	0.928646	0.853133	0.935863
P28838	Cytosol aminopeptidase	LAP3	71712	59866	58798	48159	0.834811	0.819919	0.671561	0.922566	1.11137	0.935531
Q16543	Hsp90 co-chaperone Cdc37	CDC37	41871	36297	33293	28109	0.866877	0.795133	0.671324	0.958002	1.07777	0.9352
O00151	PDZ and LIM domain protein 1	PDLIM1	28403	17413	21365	19066	0.613069	0.752209	0.671267	0.677514	1.01959	0.935121																					205	75
P07237	Protein disulfide-isomerase	P4HB	220410	192420	154970	147830	0.873009	0.703099	0.670705	0.964779	0.953023	0.934337
P05556	Integrin beta-1	ITGB1	58643	47725	39993	39318	0.813823	0.681974	0.670464	0.899371	0.92439	0.934002
F5H365	Protein transport protein SEC23	SEC23A	37640	33839	31112	25230	0.899017	0.826567	0.670298	0.993521	1.12038	0.93377
Q15020	Squamous cell carcinoma antigen recognized by T-cells 3	SART3	13536	18983	10180	9056.6	1.40241	0.752069	0.669075	1.54983	1.0194	0.932067
Q7Z2W4	Zinc finger CCCH-type antiviral protein 1	ZC3HAV1	13646	12278	12532	9128	0.899751	0.918364	0.668914	0.994332	1.24481	0.931843
P61513	60S ribosomal protein L37a	RPL37A	5172.8	6902.1	4716.5	3453.7	1.33431	0.911789	0.667665	1.47457	1.23589	0.930103
P40926	Malate dehydrogenase, mitochondrial	MDH2	101990	89532	73940	67987	0.877851	0.724973	0.666605	0.970129	0.982673	0.928626
P50453	Serpin B9	SERPINB9	4860.3	3742.7	2881.2	3238.9	0.770055	0.592803	0.666399	0.851003	0.803522	0.928339
J3KTA4	Probable ATP-dependent RNA helicase DDX5	DDX5	59378	52573	45949	39563	0.885395	0.773839	0.666291	0.978467	1.04891	0.928188
O95302	Peptidyl-prolyl cis-trans isomerase FKBP9	FKBP9	4165.7	3910.7	1783.3	2775.3	0.938786	0.428091	0.666227	1.03747	0.580261	0.928099
P46821	Microtubule-associated protein 1B	MAP1B	84021	70464	55160	55969	0.838647	0.656503	0.666131	0.926805	0.889864	0.927966
P62906	60S ribosomal protein L10a	RPL10A	16610	15004	11858	11055	0.903311	0.713907	0.665563	0.998266	0.967674	0.927174
Q9NSE4	Isoleucine--tRNA ligase, mitochondrial	IARS2	14344	14839	11804	9542.9	1.03451	0.822922	0.665289	1.14326	1.11544	0.926792
Q99848	Probable rRNA-processing protein EBP2	EBNA1BP2	6397.9	6260	2412.9	4256.1	0.978446	0.377139	0.665234	1.0813	0.511198	0.926716
P13667	Protein disulfide-isomerase A4	PDIA4	185610	173510	117050	123430	0.93481	0.630623	0.664996	1.03308	0.854786	0.926385
P26639	Threonine--tRNA ligase, cytoplasmic	TARS	63507	46942	46439	42188	0.739163	0.731242	0.664305	0.816863	0.991171	0.925422
A0A087WVD7	Adenylate kinase isoenzyme 6	AK6	569.57	559.6	470.78	378.28	0.982496	0.826553	0.66415	1.08577	1.12036	0.925206
Q13247	Serine/arginine-rich splicing factor 6	SRSF6	37239	31023	26635	24729	0.833078	0.715245	0.664062	0.920651	0.969487	0.925083
P51991	Heterogeneous nuclear ribonucleoprotein A3	HNRNPA3	30145	29326	25241	20018	0.972831	0.83732	0.664057	1.07509	1.13495	0.925077																					207	76
Q9BQE3	Tubulin alpha-1C chain	TUBA1C	6460.3	6537.3	3082.7	4290	1.01192	0.477176	0.664056	1.11829	0.646794	0.925075
O94776	Metastasis-associated protein MTA2	MTA2	28638	28193	19514	19003	0.984461	0.681402	0.663559	1.08795	0.923615	0.924383
J3KNF4	Copper chaperone for superoxide dismutase	CCS	7273.3	6698.4	6235.4	4825.7	0.920957	0.8573	0.663482	1.01777	1.16204	0.924275
P31949	Protein S100-A11	S100A11	16106	13450	11529	10682	0.835093	0.71582	0.663231	0.922877	0.970267	0.923926
Q96T76	MMS19 nucleotide excision repair protein homolog	MMS19	172.02	211.03	88.649	114	1.22678	0.515341	0.662714	1.35573	0.698525	0.923205
P60228	Eukaryotic translation initiation factor 3 subunit E	EIF3E	30614	22225	18646	20288	0.725975	0.609068	0.662703	0.802289	0.825568	0.923191
P78417	Glutathione S-transferase omega-1	GSTO1	21300	7066.9	18593	14108	0.331779	0.872911	0.662347	0.366656	1.1832	0.922695
P14618	Pyruvate kinase PKM	PKM	225310	208220	165660	149200	0.924149	0.735254	0.662199	1.02129	0.996608	0.922488																					163	33
P63261	Actin, cytoplasmic 2	ACTG1	141180	124790	102000	93331	0.883907	0.722482	0.661078	0.976822	0.979297	0.920927
O96019	Actin-like protein 6A	ACTL6A	957.12	1077.4	938.72	632.7	1.12567	0.980776	0.661046	1.244	1.3294	0.920882
A0A0B4J1W3	N-alpha-acetyltransferase 15, NatA auxiliary subunit	NAA15	22640	21589	17098	14955	0.953578	0.755212	0.660557	1.05382	1.02366	0.9202
Q00688	Peptidyl-prolyl cis-trans isomerase FKBP3	FKBP3	5413.8	6012.7	4950.8	3575.8	1.11062	0.914478	0.660497	1.22737	1.23954	0.920118
Q14697	Neutral alpha-glucosidase AB	GANAB	164640	170800	132480	108690	1.03741	0.804665	0.660168	1.14647	1.09069	0.919658
P48681	Nestin	NES	275240	191780	205240	181680	0.696774	0.745677	0.660078	0.770018	1.01074	0.919534
P55884	Eukaryotic translation initiation factor 3 subunit B	EIF3B	84916	71352	67805	56036	0.840266	0.798495	0.659899	0.928593	1.08233	0.919285
Q12792	Twinfilin-1	TWF1	2000.4	2343.3	1351.8	1320	1.17142	0.675765	0.659868	1.29455	0.915973	0.919241
P49902	Cytosolic purine 5'-nucleotidase	NT5C2	1608.8	1205.1	874.6	1061.5	0.749068	0.543635	0.659809	0.827809	0.736876	0.919158
Q16698	2,4-dienoyl-CoA reductase, mitochondrial	DECR1	32092	26283	22460	21165	0.818989	0.699863	0.65951	0.90508	0.948637	0.918743
P06744	Glucose-6-phosphate isomerase	GPI	92894	86903	65940	61261	0.935507	0.709841	0.659472	1.03385	0.962163	0.91869
P55084	Trifunctional enzyme subunit beta, mitochondrial	HADHB	30413	29495	25731	20056	0.969816	0.846053	0.659455	1.07176	1.14679	0.918665
P02771	Alpha-fetoprotein	AFP	33492	25086	24157	22086	0.749015	0.721277	0.659441	0.82775	0.977663	0.918646
Q13283	Ras GTPase-activating protein-binding protein 1	G3BP1	41318	38216	27463	27244	0.924924	0.664674	0.659374	1.02215	0.90094	0.918552
Q04760	Lactoylglutathione lyase	GLO1	26561	20139	25485	17513	0.758217	0.959489	0.65935	0.83792	1.30055	0.91852
O75643	U5 small nuclear ribonucleoprotein 200 kDa helicase	SNRNP200	117490	114290	85885	77365	0.972764	0.730998	0.658482	1.07502	0.99084	0.91731
Q71DI3	Histone H3.2	HIST2H3A;	31132	27930	22015	20498	0.897148	0.70715	0.658422	0.991455	0.958515	0.917227
P43490	Nicotinamide phosphoribosyltransferase	NAMPT	51756	45181	38917	34028	0.872962	0.751932	0.65747	0.964726	1.01922	0.9159
P09327	Villin-1	VIL1	87394	86229	68650	57452	0.98667	0.785523	0.657391	1.09039	1.06475	0.91579
Q15149	Plectin	PLEC	366830	338640	280480	241140	0.923152	0.764605	0.657362	1.02019	1.03639	0.91575
Q15046	Lysine--tRNA ligase	KARS	69581	53410	58673	45718	0.767595	0.843233	0.657047	0.848283	1.14297	0.915311
P18206	Vinculin	VCL	131390	97100	81637	86314	0.739021	0.621333	0.65693	0.816706	0.842194	0.915148
Q9BX68	Histidine triad nucleotide-binding protein 2, mitochondrial	HINT2	3080.1	3063.8	2987.7	2020.7	0.994708	0.970001	0.65605	1.09927	1.3148	0.913923
P63151	Serine/threonine-protein phosphatase 2A 55 kDa regulatory subunit B alpha isoform	PPP2R2A	8857.5	8280.4	3328.2	5809.7	0.934846	0.375749	0.655907	1.03312	0.509314	0.913724																					181	376
G8JLG1	Structural maintenance of chromosomes protein	SMC1A	37577	35466	25040	24639	0.943822	0.666365	0.655694	1.04304	0.903232	0.913426
Q9P2J5	Leucine--tRNA ligase, cytoplasmic	LARS	42282	40885	29760	27722	0.96696	0.703846	0.655645	1.06861	0.954036	0.913359
P25786	Proteasome subunit alpha type-1	PSMA1	45191	42846	25771	29606	0.948109	0.570268	0.65513	1.04777	0.772977	0.912641
Q9BRX8	Peroxiredoxin-like 2A	PRXL2A	201	181.07	70.008	131.58	0.900846	0.348299	0.654627	0.995542	0.472105	0.91194
O15067	Phosphoribosylformylglycinamidine synthase	PFAS	43514	39200	32793	28463	0.900859	0.75362	0.654111	0.995557	1.0215	0.911222
Q9HCU5	Prolactin regulatory element-binding protein	PREB	3264.4	3819.3	3360.6	2134	1.16999	1.02947	0.653719	1.29297	1.39541	0.910675
I3VM54	Lysine-specific demethylase 2A	KDM2A	7049.6	3263.6	5582.9	4607.5	0.462948	0.791946	0.653583	0.511613	1.07345	0.910486
P46783	40S ribosomal protein S10	RPS10	25944	25418	22425	16952	0.979726	0.864362	0.653407	1.08271	1.17161	0.910241
Q00325	Phosphate carrier protein, mitochondrial	SLC25A3	26422	18971	16055	17260	0.718	0.607638	0.653244	0.793476	0.823629	0.910013
P61163	Alpha-centractin	ACTR1A	12777	10049	6406	8340.2	0.786491	0.50137	0.652751	0.869166	0.679587	0.909327
Q9UHN6	Cell surface hyaluronidase	CEMIP2	22849	21251	16227	14914	0.930063	0.710184	0.65272	1.02783	0.962628	0.909283
P01023	Alpha-2-macroglobulin	A2M	1046.9	808.62	1101.4	682.7	0.772395	1.05206	0.652116	0.853588	1.42602	0.908442
H0YDT8	ER membrane protein complex subunit 7	EMC7	3295.3	3090.3	2121.7	2147.1	0.93779	0.643856	0.651564	1.03637	0.872723	0.907674
Q15056	Eukaryotic translation initiation factor 4H	EIF4H	31466	23160	21202	20502	0.736033	0.673807	0.65156	0.813403	0.913319	0.907668
P68363	Tubulin alpha-1B chain	TUBA1B	133520	118260	86986	86899	0.88571	0.651483	0.650831	0.978815	0.88306	0.906652
Q60FE5	Filamin-A	FLNA	340620	307350	244140	221590	0.902325	0.716752	0.650549	0.997177	0.97153	0.906259
P22314	Ubiquitin-like modifier-activating enzyme 1	UBA1	186270	153770	129930	121160	0.825522	0.697536	0.650454	0.9123	0.945483	0.906126
K7EJE8	Lon protease homolog, mitochondrial	LONP1	23188	12766	16645	15079	0.550543	0.717828	0.650293	0.608416	0.972989	0.905903
B9A018	U4/U6.U5 tri-snRNP-associated protein 2	USP39	9303.5	8746.5	5092.2	6048.9	0.94013	0.547342	0.650175	1.03896	0.741902	0.905738
O60763	General vesicular transport factor p115	USO1	28603	28010	21847	18585	0.979268	0.763801	0.649757	1.08221	1.0353	0.905156
Q96IZ0	PRKC apoptosis WT1 regulator protein	PAWR	2908.3	3643.7	2730.9	1888.4	1.25286	0.939002	0.649314	1.38456	1.27278	0.904539
P46939	Utrophin	UTRN	16221	14755	12295	10530	0.909623	0.757968	0.649158	1.00524	1.0274	0.904322
P78556	C-C motif chemokine 20	CCL20	5339.5	6802.6	3322	3465.5	1.27401	0.622156	0.649031	1.40794	0.843308	0.904144
A0A0C4DGB5	Calpastatin	CAST	23017	21864	15810	14936	0.949907	0.686884	0.648912	1.04976	0.931044	0.903978																					201	110
Q9BVC6	Transmembrane protein 109	TMEM109	14274	14813	9304.9	9256.8	1.03776	0.651878	0.648508	1.14685	0.883595	0.903415
H0Y858	Uncharacterized protein		631.29	641.73	319.22	409.26	1.01654	0.505663	0.648292	1.12339	0.685407	0.903114
Q93099	Homogentisate 1,2-dioxygenase	HGD	9499.1	7768.2	7341.2	6157.7	0.817783	0.772831	0.64824	0.903747	1.04754	0.903043
P40925	Malate dehydrogenase, cytoplasmic	MDH1	51532	48628	38553	33402	0.943647	0.748137	0.64818	1.04284	1.01407	0.902959
C9JW67	SPATS2-like protein	SPATS2L	7191.3	5569.3	5497.4	4660.1	0.77445	0.764451	0.648019	0.855859	1.03618	0.902735
A0A0J9YXF2	Paraoxonase 2, isoform CRA_a	PON2	7180.9	6795.1	3541.7	4652.5	0.946274	0.493211	0.647899	1.04575	0.668529	0.902568
Q9Y263	Phospholipase A-2-activating protein	PLAA	10195	10082	6482.7	6599	0.988916	0.635871	0.647278	1.09287	0.861898	0.901702
Q15392	Delta	DHCR24	31511	32876	23767	20386	1.04332	0.754245	0.646949	1.15299	1.02235	0.901244
J3KT51	Jupiter microtubule-associated homolog 1	JPT1	495.69	483.11	377.1	320.56	0.974621	0.760758	0.646695	1.07707	1.03118	0.900889
O76003	Glutaredoxin-3	GLRX3	10689	8455.9	9485.1	6911.3	0.791084	0.88737	0.646581	0.874242	1.2028	0.900731
P68371	Tubulin beta-4B chain	TUBB4B	134040	125550	97858	86638	0.936661	0.730066	0.646359	1.03512	0.989576	0.900423
P07900	Heat shock protein HSP 90-alpha	HSP90AA1	242100	193520	165120	156450	0.799339	0.682032	0.646221	0.883365	0.924469	0.900229
Q9Y490	Talin-1	TLN1	307100	310880	257090	198250	1.01231	0.837154	0.645555	1.11872	1.13473	0.899302
Q07666	KH domain-containing, RNA-binding, signal transduction-associated protein 1	KHDRBS1	21383	14896	13744	13796	0.696628	0.642754	0.645185	0.769857	0.871228	0.898787
P24534	Elongation factor 1-beta	EEF1B2	11508	11004	6657.3	7421.5	0.956204	0.578493	0.644899	1.05672	0.784125	0.898388
P61353	60S ribosomal protein L27	RPL27	30796	27812	22874	19849	0.903104	0.742759	0.644532	0.998038	1.00678	0.897877
P04083	Annexin A1	ANXA1	10916	11816	9119.9	7033.5	1.08245	0.835462	0.644329	1.19623	1.13244	0.897595
Q15006	ER membrane protein complex subunit 2	EMC2	2339.2	1727.2	748.53	1507.1	0.738372	0.319994	0.64428	0.815989	0.43374	0.897526
P35579	Myosin-9	MYH9	350120	245460	229030	225520	0.701074	0.654147	0.644122	0.77477	0.886671	0.897306
Q9BV44	THUMP domain-containing protein 3	THUMPD3	3067.3	3356.3	1113.6	1975.6	1.09422	0.363055	0.644084	1.20924	0.492108	0.897253
P25325	3-mercaptopyruvate sulfurtransferase	MPST	25034	24500	11136	16124	0.978669	0.444835	0.644084	1.08155	0.602957	0.897253																					143	162
Q9UHB6	LIM domain and actin-binding protein 1	LIMA1	22828	22206	18258	14701	0.972753	0.799807	0.64399	1.07501	1.08411	0.897122
Q15365	Poly	PCBP1	54650	47366	42632	35186	0.866715	0.780091	0.643843	0.957824	1.05738	0.896917
P61224	Ras-related protein Rap-1b	RAP1B	16554	9873.1	12298	10636	0.596418	0.742902	0.642503	0.659113	1.00698	0.895051
P22059	Oxysterol-binding protein 1	OSBP	19875	11562	18475	12767	0.581736	0.92956	0.642365	0.642887	1.25998	0.894858
A0A1X7SBZ2	Probable ATP-dependent RNA helicase DDX17	DDX17	106950	64990	73780	68700	0.607667	0.689855	0.642356	0.671544	0.935072	0.894846																					132	709
Q15404	Ras suppressor protein 1	RSU1	13559	12238	12503	8706.2	0.902574	0.922118	0.642097	0.997452	1.2499	0.894486
H9KV28	Protein diaphanous homolog 1	DIAPH1	4018.4	3572.6	1261.1	2579	0.88906	0.313831	0.641798	0.982517	0.425386	0.894068
O00116	Alkyldihydroxyacetonephosphate synthase, peroxisomal	AGPS	49085	44455	30161	31488	0.905674	0.614465	0.641499	1.00088	0.832883	0.893652
O14980	Exportin-1	XPO1	23287	21098	15863	14922	0.905999	0.681196	0.640787	1.00124	0.923334	0.89266
P61927	60S ribosomal protein L37	RPL37	12839	13210	12050	8218.7	1.0289	0.938547	0.640136	1.13705	1.27216	0.891752
P40939	Trifunctional enzyme subunit alpha, mitochondrial	HADHA	80441	55405	65389	51441	0.688766	0.812881	0.639487	0.761168	1.10183	0.890849
P04179	Superoxide dismutase [Mn], mitochondrial	SOD2	28768	27538	18759	18392	0.957244	0.652079	0.639321	1.05787	0.883868	0.890618
Q13185	Chromobox protein homolog 3	CBX3	13411	11328	8199.8	8569	0.84468	0.611423	0.638953	0.933472	0.828761	0.890105
Q01581	Hydroxymethylglutaryl-CoA synthase, cytoplasmic	HMGCS1	98140	76963	68958	62701	0.784216	0.702649	0.638893	0.866652	0.952414	0.890022
Q12931	Heat shock protein 75 kDa, mitochondrial	TRAP1	31296	23138	24023	19964	0.739328	0.767606	0.637909	0.817045	1.04046	0.888651
Q96DC0	DCI protein	ECI1	1515.7	1300.7	1296.8	966.42	0.858151	0.855578	0.637606	0.948359	1.1597	0.888229
E9PHY5	Band 4.1-like protein 2	EPB41L2	58338	63612	50592	37153	1.0904	0.867222	0.636858	1.20503	1.17549	0.887186
O60828	Polyglutamine-binding protein 1	PQBP1	812.38	435.1	690.96	517.2	0.535587	0.850538	0.636648	0.591887	1.15287	0.886894
P05783	Keratin, type I cytoskeletal 18	KRT18	204550	96672	152160	130170	0.472608	0.743877	0.636373	0.522288	1.0083	0.88651
M0QWZ7	Serine--tRNA ligase, mitochondrial	SARS2	17899	16602	11855	11388	0.927538	0.662328	0.636237	1.02504	0.89776	0.886321
P00367	Glutamate dehydrogenase 1, mitochondrial	GLUD1	69830	64814	44060	44402	0.928168	0.630961	0.635859	1.02574	0.855243	0.885794
F8WBF9	Protein NDRG3	NDRG3	3489.9	4102.8	1496.4	2217.9	1.17562	0.42878	0.63552	1.2992	0.581195	0.885322
P62753	40S ribosomal protein S6	RPS6	47362	43607	29112	30088	0.920717	0.61467	0.635277	1.0175	0.833162	0.884984
Q12996	Cleavage stimulation factor subunit 3	CSTF3	2004.9	770.1	1474.7	1273	0.384109	0.735548	0.634944	0.424486	0.997007	0.884521
P29966	Myristoylated alanine-rich C-kinase substrate	MARCKS	20216	18513	12753	12836	0.91576	0.630837	0.634943	1.01202	0.855075	0.884518																					255	560
Q9Y6C9	Mitochondrial carrier homolog 2	MTCH2	7179.6	8316.9	6629.7	4558.5	1.15841	0.923408	0.634924	1.28018	1.25164	0.884492
A0A0C4DGS1	Dolichyl-diphosphooligosaccharide--protein glycosyltransferase 48 kDa subunit	DDOST	16127	12232	10044	10236	0.75848	0.622806	0.634712	0.83821	0.84419	0.884197
Q14566	DNA replication licensing factor MCM6	MCM6	41420	38812	25844	26244	0.937035	0.62395	0.633607	1.03554	0.84574	0.882658
P18124	60S ribosomal protein L7	RPL7	79440	74244	54963	50291	0.934592	0.691881	0.633069	1.03284	0.937818	0.881908
Q5HYB6	Epididymis luminal protein 189	TPM3	642.31	544.54	557.61	406.36	0.847784	0.868132	0.632654	0.936902	1.17672	0.88133
Q99436	Proteasome subunit beta type-7	PSMB7	6344.5	5519.8	4462.9	4012.1	0.870013	0.703428	0.632374	0.961468	0.95347	0.880941
P04843	Dolichyl-diphosphooligosaccharide--protein glycosyltransferase subunit 1	RPN1	103970	93831	76190	65743	0.902481	0.732808	0.632327	0.997349	0.993293	0.880874
P50990	T-complex protein 1 subunit theta	CCT8	175730	176900	114230	111080	1.00666	0.650031	0.632106	1.11248	0.881093	0.880567
O75165	DnaJ homolog subfamily C member 13	DNAJC13	840.3	659.6	618.25	531.13	0.784958	0.735749	0.632072	0.867472	0.99728	0.880519																					139	115
P32119	Peroxiredoxin-2	PRDX2	34326	29363	27305	21691	0.855416	0.795461	0.631912	0.945336	1.07822	0.880296
A0A087WZK9	Eukaryotic translation initiation factor 3 subunit H	EIF3H	3906.2	2912.2	4051.7	2466.8	0.745533	1.03725	0.631509	0.823902	1.40595	0.879735
Q15459	Splicing factor 3A subunit 1	SF3A1	48159	39953	32389	30402	0.829606	0.672543	0.631284	0.916813	0.911606	0.879421
P12956	X-ray repair cross-complementing protein 6	XRCC6	93305	89626	60723	58901	0.96057	0.650801	0.631274	1.06154	0.882136	0.879407
Q9UBQ7	Glyoxylate reductase/hydroxypyruvate reductase	GRHPR	14517	13238	11805	9161.5	0.911896	0.813185	0.631088	1.00775	1.10224	0.879148
Q9UJS0	Calcium-binding mitochondrial carrier protein Aralar2	SLC25A13	38651	38967	30961	24355	1.00818	0.80104	0.630126	1.11415	1.08578	0.877808
Q5SZE3	Ceramide synthase 2	CERS2	2827	2506.7	2055.3	1779.6	0.8867	0.727025	0.629501	0.979909	0.985455	0.876938
P52788	Spermine synthase	SMS	4905.3	5173	3556.1	3087.6	1.05457	0.724951	0.629442	1.16543	0.982643	0.876855
A0A087WTP3	Far upstream element-binding protein 2	KHSRP	107590	65170	80336	67652	0.605725	0.746686	0.628794	0.669399	1.0121	0.875954
Q9Y3F4	Serine-threonine kinase receptor-associated protein	STRAP	42790	45561	35056	26902	1.06476	0.819257	0.628698	1.17668	1.11047	0.87582
E5RIW3	Tubulin-specific chaperone A	TBCA	10626	6338.9	8730.5	6679.5	0.596546	0.821617	0.6286	0.659254	1.11367	0.875682
Q9Y5K6	CD2-associated protein	CD2AP	588.79	677.79	169.34	369.67	1.15116	0.287607	0.627847	1.27217	0.38984	0.874634
Q9H0D6	5'-3' exoribonuclease 2	XRN2	27547	25942	22228	17293	0.941736	0.806912	0.627763	1.04073	1.09374	0.874517
Q9Y266	Nuclear migration protein nudC	NUDC	28130	19143	21664	17651	0.680519	0.770139	0.62748	0.752054	1.04389	0.874122
P59998	Actin-related protein 2/3 complex subunit 4	ARPC4	5086.6	4586.3	4101.5	3189	0.901644	0.806334	0.626941	0.996423	1.09296	0.873372
E7ET15	U2 snRNP-associated SURP motif-containing protein	U2SURP	3877.6	3510.6	3627.3	2430.5	0.905354	0.93545	0.626805	1.00052	1.26797	0.873182
Q13564	NEDD8-activating enzyme E1 regulatory subunit	NAE1	2134.5	1908	1219	1337.3	0.893886	0.571094	0.626517	0.98785	0.774096	0.87278
P06730	Eukaryotic translation initiation factor 4E	EIF4E	1146.7	1040.9	669.58	718.14	0.907735	0.583919	0.626267	1.00316	0.79148	0.872432
Q99536	Synaptic vesicle membrane protein VAT-1 homolog	VAT1	2982.1	2662.2	2853.1	1866.3	0.892727	0.956742	0.625834	0.986569	1.29683	0.87183
Q9Y262	Eukaryotic translation initiation factor 3 subunit L	EIF3L	69657	65363	53842	43589	0.938355	0.772959	0.625766	1.03699	1.04772	0.871735
C9JNW5	60S ribosomal protein L24	RPL24	31224	22422	20189	19535	0.718101	0.646586	0.625641	0.793588	0.876423	0.87156
P28370	Probable global transcription activator SNF2L1	SMARCA1	29432	17452	20870	18410	0.59296	0.709092	0.62551	0.655291	0.961147	0.871378
P35606	Coatomer subunit beta'	COPB2	95422	98080	78584	59681	1.02786	0.823542	0.625443	1.1359	1.11628	0.871284																					150	80
Q5TGM0	Vacuolar protein sorting-associated protein VTA1 homolog	VTA1	6794.1	5603.1	5061.3	4249.3	0.824701	0.744955	0.62544	0.911392	1.00976	0.87128
Q16851	UTP--glucose-1-phosphate uridylyltransferase	UGP2	54998	38894	28931	34346	0.707189	0.526037	0.624495	0.781528	0.713023	0.869965
A0A1B0GW44	Cathepsin D	CTSD	43896	34770	26464	27391	0.7921	0.60288	0.623998	0.875364	0.81718	0.869271																					224	115
P25205	DNA replication licensing factor MCM3	MCM3	93623	81400	66547	58346	0.869444	0.710798	0.623202	0.96084	0.963459	0.868162
P99999	Cytochrome c	CYCS	21309	15980	14045	13277	0.749918	0.659111	0.62307	0.828748	0.8934	0.867979
Q96C86	m7GpppX diphosphatase	DCPS	2757.5	2591	2287.6	1717.4	0.939619	0.829592	0.622811	1.03839	1.12448	0.867617
P31948	Stress-induced-phosphoprotein 1	STIP1	95198	84500	68100	59263	0.887624	0.715351	0.622524	0.98093	0.969631	0.867218
Q9Y617	Phosphoserine aminotransferase	PSAT1	56869	48665	39603	35399	0.855739	0.69639	0.622466	0.945693	0.94393	0.867137
P06576	ATP synthase subunit beta, mitochondrial	ATP5F1B	78063	45787	45487	48588	0.586539	0.582696	0.62242	0.648195	0.789822	0.867074
P08758	Annexin A5	ANXA5	104250	95356	65589	64885	0.914686	0.629151	0.622398	1.01084	0.85279	0.867043
Q16630	Cleavage and polyadenylation specificity factor subunit 6	CPSF6	17085	14402	11744	10630	0.842962	0.687387	0.622183	0.931573	0.931726	0.866744
P14866	Heterogeneous nuclear ribonucleoprotein L	HNRNPL	50146	40408	36731	31198	0.805807	0.732481	0.622143	0.890513	0.99285	0.866688
P18077	60S ribosomal protein L35a	RPL35A	24828	14351	17029	15445	0.578017	0.685879	0.62208	0.638777	0.929683	0.8666
O75400	Pre-mRNA-processing factor 40 homolog A	PRPF40A	10640	9689.6	7807.9	6617.9	0.910677	0.733825	0.621983	1.00641	0.994672	0.866465																					22	246
P13797	Plastin-3	PLS3	63487	55019	41107	39461	0.866618	0.647487	0.62156	0.957716	0.877644	0.865876
E7EUU4	Eukaryotic translation initiation factor 4 gamma 1	EIF4G1	178560	168360	123960	110980	0.942876	0.69422	0.621528	1.04199	0.940989	0.865831
P12277	Creatine kinase B-type	CKB	44081	41102	32923	27394	0.93242	0.746875	0.621447	1.03043	1.01236	0.865718
Q9NSD9	Phenylalanine--tRNA ligase beta subunit	FARSB	32881	29549	19529	20430	0.898665	0.59393	0.621331	0.993132	0.805049	0.865557
O75874	Isocitrate dehydrogenase [NADP] cytoplasmic	IDH1	103830	102730	63488	64488	0.989406	0.611461	0.621092	1.09341	0.828812	0.865224
C9JVB6	tRNA methyltransferase 10 homolog C	TRMT10C	9346.2	8187.4	8238.1	5802.2	0.876014	0.881438	0.620808	0.968099	1.19476	0.864828
O75534	Cold shock domain-containing protein E1	CSDE1	109310	92950	71291	67824	0.850334	0.652191	0.620474	0.93972	0.88402	0.864362
Q8NBS9	Thioredoxin domain-containing protein 5	TXNDC5	48524	43183	38056	30100	0.889931	0.784272	0.620312	0.983479	1.06305	0.864136
Q9UIJ7	GTP:AMP phosphotransferase AK3, mitochondrial	AK3	6992.4	6279	6732.4	4337	0.897975	0.962817	0.620245	0.992369	1.30506	0.864043
P26641	Elongation factor 1-gamma	EEF1G	89660	76447	57688	55539	0.852632	0.643408	0.61944	0.94226	0.872115	0.862922
H7C0M1	H/ACA ribonucleoprotein complex subunit DKC1	DKC1	822.13	919.42	621.04	509.1	1.11834	0.755404	0.619245	1.2359	1.02392	0.862651
G3V4F2	Acyl-coenzyme A thioesterase 1	ACOT1	12110	14440	6430.8	7498.4	1.1924	0.531032	0.619191	1.31775	0.719794	0.862575
Q9Y5B9	FACT complex subunit SPT16	SUPT16H	38807	24530	23897	24021	0.632102	0.615791	0.618986	0.698548	0.834681	0.86229
P62873	Guanine nucleotide-binding protein G	GNB1	16596	11993	6720.6	10267	0.722644	0.404953	0.618643	0.798608	0.548898	0.861812
O00429	Dynamin-1-like protein	DNM1L	28543	20634	19418	17657	0.722909	0.680307	0.618611	0.798901	0.92213	0.861767
P49327	Fatty acid synthase	FASN	404930	313550	278280	250310	0.774331	0.68723	0.618156	0.855728	0.931514	0.861134
A0A3B3IRI2	CTP synthase	CTPS1	34130	36508	24795	21072	1.06967	0.726487	0.617404	1.18212	0.984725	0.860086
P46778	60S ribosomal protein L21	RPL21	25855	19418	15009	15958	0.751035	0.580507	0.617211	0.829983	0.786855	0.859817
A0A1W2PNV4	Uncharacterized protein		18332	13358	5931.5	11314	0.728671	0.32356	0.617172	0.805268	0.438573	0.859763
P35232	Prohibitin	PHB	59821	56634	41528	36907	0.946724	0.694204	0.616957	1.04624	0.940967	0.859463
Q06323	Proteasome activator complex subunit 1	PSME1	26665	28332	21226	16448	1.06252	0.796025	0.616839	1.17421	1.07898	0.859298
B4DJV2	Citrate synthase	CS	23604	20800	16232	14550	0.881207	0.68768	0.616421	0.973838	0.932124	0.858716
P50552	Vasodilator-stimulated phosphoprotein	VASP	26165	29988	15944	16126	1.14611	0.609364	0.61632	1.26659	0.825969	0.858575
A0A024R6I7	Alpha-1-antitrypsin	SERPINA1	7518.5	6886.2	3960	4629.8	0.915901	0.526701	0.615788	1.01218	0.713923	0.857834
P04264	Keratin, type II cytoskeletal 1	KRT1	167530	107460	120920	103120	0.641437	0.721781	0.615532	0.708865	0.978347	0.857477
P51858	Hepatoma-derived growth factor	HDGF	29915	28392	26538	18401	0.949089	0.887113	0.615109	1.04886	1.20245	0.856889
P09661	U2 small nuclear ribonucleoprotein A'	SNRPA1	28996	27989	23382	17827	0.965271	0.806387	0.614809	1.06674	1.09303	0.856471
P11279	Lysosome-associated membrane glycoprotein 1	LAMP1	1189.6	951.37	388.04	731.26	0.799739	0.326194	0.614711	0.883807	0.442143	0.856334
P55157	Microsomal triglyceride transfer protein large subunit	MTTP	30561	21707	17558	18784	0.710284	0.574523	0.61464	0.784949	0.778744	0.856235
O95865	N	DDAH2	4199.1	4420.6	3437.5	2579.1	1.05275	0.818628	0.614203	1.16341	1.10962	0.855627
Q16762	Thiosulfate sulfurtransferase	TST	5789.4	3680.8	1570.5	3552.1	0.635783	0.271272	0.613552	0.702615	0.367698	0.85472																					247	34
P61026	Ras-related protein Rab-10	RAB10	8483.9	9911.9	3840.2	5194.5	1.16832	0.452646	0.612277	1.29113	0.613544	0.852944
A5YKK6	CCR4-NOT transcription complex subunit 1	CNOT1	10292	10211	8009.6	6297.2	0.99213	0.778236	0.611854	1.09642	1.05487	0.852354
Q9Y230	RuvB-like 2	RUVBL2	42695	39437	27430	26111	0.923691	0.642464	0.61157	1.02079	0.870835	0.851959																					20	453
Q13243	Serine/arginine-rich splicing factor 5	SRSF5	5674.3	5873.4	3916.7	3468.1	1.03509	0.690253	0.611194	1.1439	0.935611	0.851435
Q9NT62	Ubiquitin-like-conjugating enzyme ATG3	ATG3	3385	2408.1	2350.2	2067.8	0.711403	0.694298	0.610871	0.786185	0.941095	0.850986
P08754	Guanine nucleotide-binding protein G	GNAI3	1154	1288.7	642.52	704.55	1.11672	0.556776	0.610529	1.23411	0.754689	0.850508
O95340	Bifunctional 3'-phosphoadenosine 5'-phosphosulfate synthase 2	PAPSS2	4183.6	3910.4	3037.7	2554.1	0.934697	0.726097	0.610503	1.03295	0.984197	0.850472
Q9Y6G9	Cytoplasmic dynein 1 light intermediate chain 1	DYNC1LI1	38958	31912	26543	23763	0.819139	0.681323	0.609965	0.905246	0.923508	0.849722
Q86VP6	Cullin-associated NEDD8-dissociated protein 1	CAND1	146290	132760	112630	89208	0.907512	0.769909	0.609802	1.00291	1.04358	0.849496
Q13561	Dynactin subunit 2	DCTN2	31426	25326	21240	19134	0.805893	0.675873	0.608859	0.890608	0.916121	0.848182
P61970	Nuclear transport factor 2	NUTF2	1877.7	1436.3	1883.6	1143.2	0.764925	1.00314	0.60883	0.845333	1.35972	0.848142																					266;267	169;480
F8VNT5	Phosphatidylinositol 5-phosphate 4-kinase type-2 gamma	PIP4K2C	2634.8	1651.5	2118.5	1602.2	0.626803	0.804046	0.608092	0.692692	1.08985	0.847113
P02787	Serotransferrin	TF	134400	118810	97497	81717	0.884003	0.725424	0.608013	0.976928	0.983285	0.847004
Q92900	Regulator of nonsense transcripts 1	UPF1	92697	70436	57713	56329	0.759852	0.622598	0.607668	0.839727	0.843908	0.846523
Q9UKK9	ADP-sugar pyrophosphatase	NUDT5	7012.9	5898.3	4095	4258.3	0.841064	0.583924	0.60721	0.929476	0.791486	0.845884
S4R3H4	Apoptotic chromatin condensation inducer in the nucleus	ACIN1	22898	21091	17106	13866	0.921085	0.747052	0.605555	1.01791	1.0126	0.843579
B4DY09	Interleukin enhancer-binding factor 2	ILF2	13299	10296	6955	8038.9	0.774194	0.522972	0.604474	0.855576	0.708868	0.842073
Q9BSJ8	Extended synaptotagmin-1	ESYT1	98863	80886	70528	59687	0.818163	0.713391	0.603734	0.904167	0.966975	0.841043
O43242	26S proteasome non-ATPase regulatory subunit 3	PSMD3	57378	46568	40870	34614	0.8116	0.712294	0.603263	0.896915	0.965487	0.840386
Q9NR45	Sialic acid synthase	NANS	3381.2	2689.7	2001.8	2039.7	0.795487	0.592038	0.603247	0.879108	0.802485	0.840365
P67775	Serine/threonine-protein phosphatase 2A catalytic subunit alpha isoform	PPP2CA	26378	23681	19077	15905	0.897756	0.723216	0.602965	0.992127	0.980292	0.839971
Q13573	SNW domain-containing protein 1	SNW1	2140.5	2306.9	973.03	1290.3	1.07774	0.454581	0.602803	1.19103	0.616167	0.839746
P33992	DNA replication licensing factor MCM5	MCM5	34479	13250	18726	20784	0.384292	0.543113	0.602802	0.424688	0.736169	0.839744
I3L1L3	Myb-binding protein 1A	MYBBP1A	38300	37081	23299	23082	0.968172	0.608329	0.602663	1.06995	0.824567	0.839551																					216	62
H0YDD4	Acetyltransferase component of pyruvate dehydrogenase complex	DLAT	19347	14614	9705	11659	0.755363	0.501628	0.602626	0.834765	0.679938	0.839499
P30041	Peroxiredoxin-6	PRDX6	29502	31049	19977	17762	1.05244	0.677141	0.602061	1.16307	0.917838	0.838712
H3BS10	Beta-hexosaminidase	HEXA	4269.5	2611.2	3757.6	2570.3	0.611594	0.880103	0.602014	0.675884	1.19295	0.838647
Q92616	eIF-2-alpha kinase activator GCN1	GCN1	106210	95755	77031	63939	0.901563	0.725271	0.602005	0.996334	0.983077	0.838635
P61247	40S ribosomal protein S3a	RPS3A	98055	50470	70827	59012	0.514711	0.722319	0.601826	0.568817	0.979076	0.838384																					148	528
P62136	Serine/threonine-protein phosphatase PP1-alpha catalytic subunit	PPP1CA	47187	39844	38586	28389	0.844385	0.817725	0.601628	0.933146	1.1084	0.838108
Q9Y224	RNA transcription, translation and transport factor protein	RTRAF	28118	22989	19389	16904	0.81759	0.689558	0.601181	0.903534	0.93467	0.837486																					246	118
Q9UBB4	Ataxin-10	ATXN10	48695	40646	31348	29272	0.834706	0.643762	0.601129	0.922449	0.872595	0.837414
P42704	Leucine-rich PPR motif-containing protein, mitochondrial	LRPPRC	201670	129530	127660	121220	0.642287	0.633014	0.601081	0.709803	0.858027	0.837347
D3YTB1	60S ribosomal protein L32	RPL32	16677	14075	9575.5	10015	0.843977	0.574174	0.600528	0.932695	0.778271	0.836576
P23921	Ribonucleoside-diphosphate reductase large subunit	RRM1	7821.5	6936.1	7687.8	4692	0.886799	0.982906	0.599885	0.980019	1.33229	0.835681
P27694	Replication protein A 70 kDa DNA-binding subunit	RPA1	20050	14951	16190	12021	0.745686	0.807481	0.599551	0.824071	1.09451	0.835216
Q9BVA1	Tubulin beta-2B chain	TUBB2B	213.27	246.16	97.903	127.81	1.15422	0.459057	0.599287	1.27555	0.622234	0.834848
O95336	6-phosphogluconolactonase	PGLS	4179.3	3887.4	2708.6	2502.5	0.930156	0.648099	0.598784	1.02793	0.878473	0.834148																					96	13
Q96G03	Phosphoglucomutase-2	PGM2	2820.1	4097.3	788.03	1688.6	1.45289	0.279433	0.598773	1.60562	0.378761	0.834132
O00743	Serine/threonine-protein phosphatase 6 catalytic subunit	PPP6C	678.32	250.47	497.96	406.08	0.369251	0.734108	0.598656	0.408066	0.995055	0.833968
Q9BRK5	45 kDa calcium-binding protein	SDF4	6491.2	6367.8	3870.9	3880.7	0.98099	0.59633	0.59784	1.08411	0.808303	0.832832
P12955	Xaa-Pro dipeptidase	PEPD	15590	15086	10050	9311.2	0.967672	0.644644	0.597255	1.06939	0.87379	0.832016
P62266	40S ribosomal protein S23	RPS23	5193.5	4598.1	4238.8	3101.1	0.885357	0.816174	0.597112	0.978424	1.10629	0.831817
E7EPA6	Laminin subunit beta-1	LAMB1	4336	1789.1	1126.5	2588.4	0.412615	0.259802	0.596956	0.455989	0.352151	0.8316
Q9UBT2	SUMO-activating enzyme subunit 2	UBA2	22789	20171	16784	13596	0.88512	0.736496	0.596604	0.978163	0.998292	0.831109
C9J177	Protein phosphatase 1 regulatory subunit 7	PPP1R7	2345.6	2383	1981.7	1398.7	1.01594	0.844858	0.596308	1.12274	1.14517	0.830698																					212	35
Q9HC38	Glyoxalase domain-containing protein 4	GLOD4	6746.9	4561	5609.2	4022.9	0.676014	0.831374	0.596259	0.747076	1.1269	0.830629
Q9UNF0	Protein kinase C and casein kinase substrate in neurons protein 2	PACSIN2	18174	16743	10610	10829	0.921261	0.583801	0.595851	1.0181	0.79132	0.830061
P61081	NEDD8-conjugating enzyme Ubc12	UBE2M	12695	10596	8459.7	7563.5	0.834659	0.66638	0.595786	0.922398	0.903253	0.82997
P11216	Glycogen phosphorylase, brain form	PYGB	119090	119650	97049	70913	1.0047	0.814921	0.595457	1.11032	1.10459	0.829512																					29;30	60;63
Q9C005	Protein dpy-30 homolog	DPY30	215.27	395.34	112.84	128.11	1.83648	0.524179	0.595113	2.02953	0.710504	0.829033
Q9Y6Y8	SEC23-interacting protein	SEC23IP	3741.9	2303.4	3560.9	2226.5	0.61557	0.951629	0.595019	0.680278	1.2899	0.828901
A0A024RA52	Proteasome subunit alpha type	PSMA2	11577	10179	8626.9	6877.1	0.879243	0.745176	0.594031	0.971668	1.01006	0.827526
Q8WUM4	Programmed cell death 6-interacting protein	PDCD6IP	134380	121590	97672	79773	0.904822	0.726834	0.593637	0.999936	0.985196	0.826977
Q96TA2	ATP-dependent zinc metalloprotease YME1L1	YME1L1	2940.1	2702.1	2427.6	1742.8	0.91905	0.825686	0.592769	1.01566	1.11919	0.825768
Q9Y277	Voltage-dependent anion-selective channel protein 3	VDAC3	10196	10032	6305.8	6043.6	0.983915	0.618458	0.592742	1.08734	0.838296	0.82573
P22234	Multifunctional protein ADE2 [Includes: Phosphoribosylaminoimidazole-succinocarboxamide synthase	PAICS	50921	46220	35414	30149	0.907681	0.695469	0.592074	1.00309	0.942682	0.824799
Q5R3I4	Tetratricopeptide repeat protein 38	TTC38	22150	18248	12472	13111	0.823837	0.56307	0.591919	0.910438	0.76322	0.824583
P49915	GMP synthase [glutamine-hydrolyzing]	GMPS	12125	9178.5	7956.3	7169.2	0.75699	0.65619	0.591274	0.836564	0.88944	0.823685
Q08211	ATP-dependent RNA helicase A	DHX9	179030	141730	125680	105790	0.791655	0.702005	0.590907	0.874873	0.951541	0.823173
H0YLA4	Sorbitol dehydrogenase	SORD	13086	10722	10645	7728.8	0.819349	0.813465	0.590616	0.905478	1.10262	0.822768
P00338	L-lactate dehydrogenase A chain	LDHA	69721	64884	41606	41149	0.930623	0.59675	0.590195	1.02845	0.808872	0.822182
P11388	DNA topoisomerase 2-alpha	TOP2A	24364	23869	18003	14371	0.979683	0.738918	0.589846	1.08267	1.00158	0.821695
A0A0B4J296	Elongin-B	ELOB	2339.2	1943.3	1644.7	1379.1	0.830754	0.703104	0.589561	0.918082	0.95303	0.821298
P28288	ATP-binding cassette sub-family D member 3	ABCD3	45399	29380	29646	26729	0.647151	0.65301	0.588757	0.715179	0.88513	0.820179
H3BNV7	Cytosolic iron-sulfur assembly component 2B	CIAO2B	568.57	404.51	181.87	334.7	0.711452	0.319873	0.58867	0.786239	0.433575	0.820057
Q15691	Microtubule-associated protein RP/EB family member 1	MAPRE1	41839	39962	29313	24627	0.955138	0.700614	0.588613	1.05554	0.949656	0.819979
M0QZK8	Uncharacterized protein		857.12	845.49	690.74	504.51	0.986431	0.805885	0.588611	1.09012	1.09235	0.819975
H0Y3P2	Eukaryotic translation initiation factor 4 gamma 2	EIF4G2	26398	19220	18075	15537	0.728085	0.684711	0.588567	0.804621	0.928099	0.819914																					134	512
Q3LXA3	Triokinase/FMN cyclase	TKFC	17196	11699	9352.4	10089	0.680333	0.543871	0.586706	0.751848	0.737196	0.817322
P52597	Heterogeneous nuclear ribonucleoprotein F	HNRNPF	12544	12379	7997.7	7353.7	0.986846	0.637572	0.586232	1.09058	0.864204	0.816662
A0A087WWU8	Tropomyosin alpha-3 chain	TPM3	197640	162640	140590	115780	0.82291	0.711344	0.585813	0.909414	0.964199	0.816077
Q9NZI8	Insulin-like growth factor 2 mRNA-binding protein 1	IGF2BP1	115420	98534	79012	67548	0.8537	0.684561	0.585237	0.943439	0.927896	0.815274
Q10567	AP-1 complex subunit beta-1	AP1B1	69011	62680	47795	40382	0.908261	0.692571	0.585153	1.00374	0.938753	0.815158
P04792	Heat shock protein beta-1	HSPB1	39489	37528	30691	23082	0.950341	0.777204	0.584517	1.05024	1.05347	0.814272																					143	160
Q99798	Aconitate hydratase, mitochondrial	ACO2	42157	42566	31215	24640	1.0097	0.740446	0.584482	1.11584	1.00365	0.814223
Q3ZCQ8	Mitochondrial import inner membrane translocase subunit TIM50	TIMM50	17210	7341.4	15030	10056	0.426578	0.873329	0.584311	0.471419	1.18376	0.813986
Q6NUK1	Calcium-binding mitochondrial carrier protein SCaMC-1	SLC25A24	2431.1	2539.2	1256.9	1420.5	1.04447	0.517009	0.584303	1.15426	0.700786	0.813974
Q14151	Scaffold attachment factor B2	SAFB2	9071.6	7803.2	4544.8	5287.6	0.860179	0.500992	0.582874	0.9506	0.679076	0.811983
Q9HCC0	Methylcrotonoyl-CoA carboxylase beta chain, mitochondrial	MCCC2	27711	12861	18378	16130	0.464112	0.663202	0.582079	0.512899	0.898945	0.810876
Q13177	Serine/threonine-protein kinase PAK 2	PAK2	26774	24516	21748	15584	0.915664	0.812281	0.582057	1.01192	1.10102	0.810845
A0AVT1	Ubiquitin-like modifier-activating enzyme 6	UBA6	3797.4	3546.5	2107.1	2207.4	0.933928	0.55488	0.581292	1.0321	0.752118	0.80978
O00425	Insulin-like growth factor 2 mRNA-binding protein 3	IGF2BP3	39053	30796	20941	22686	0.788569	0.53622	0.580903	0.871463	0.726826	0.809237
K7EMH1	60S ribosomal protein L22	RPL22	11745	7382.4	9680.6	6822.5	0.628557	0.824232	0.580885	0.69463	1.11721	0.809213
A0A024R7W5	YTH domain family, member 3, isoform CRA_a	YTHDF3	6090	3364.6	2438.8	3537.5	0.552479	0.40046	0.58087	0.610556	0.542808	0.809192																					151	56
B4DWR3	Prefoldin subunit 3	VBP1	8622.2	8570.8	7226.3	5004.9	0.994039	0.838104	0.580467	1.09853	1.13602	0.80863
A0A286YF22	D-3-phosphoglycerate dehydrogenase	PHGDH	81247	64456	50437	47146	0.793334	0.620786	0.58028	0.876728	0.841452	0.808369
P60842	Eukaryotic initiation factor 4A-I	EIF4A1	97389	70042	64164	56504	0.719198	0.658842	0.580189	0.7948	0.893036	0.808242
Q9Y3B7	39S ribosomal protein L11, mitochondrial	MRPL11	7149.9	10014	3465.7	4144.9	1.40058	0.48472	0.579714	1.54781	0.657019	0.807582
C9J406	MICOS complex subunit MIC60	IMMT	48369	42699	30281	28036	0.882776	0.626041	0.579627	0.975573	0.848575	0.807461
Q9UN81	LINE-1 retrotransposable element ORF1 protein	L1RE1	42489	32309	27460	24574	0.760409	0.646285	0.578361	0.840342	0.876014	0.805697
P41250	Glycine--tRNA ligase	GARS	82820	69044	59812	47894	0.833663	0.722193	0.57829	0.921297	0.978905	0.805598
Q8N8S7	Protein enabled homolog	ENAH	27058	24675	20050	15638	0.91193	0.741001	0.577944	1.00779	1.0044	0.805115
O95864	Acyl-CoA 6-desaturase	FADS2	4194.8	2676	1703.6	2424.3	0.637933	0.406122	0.57793	0.704991	0.550483	0.805096
A0A1W2PQ43	Bcl-2-associated transcription factor 1	BCLAF1	14500	9703.4	8792.6	8379.4	0.6692	0.606386	0.57789	0.739546	0.821933	0.80504
A0A0D9SFB3	ATP-dependent RNA helicase DDX3X	DDX3X	107600	79624	64179	62110	0.74	0.596459	0.57723	0.817788	0.808477	0.804121
A0A024RBT2	Diablo homolog, mitochondrial	DIABLO	3344	3041.5	2461.9	1929.3	0.909539	0.736214	0.576944	1.00515	0.99791	0.803722
A0MZ66	Shootin-1	SHTN1	3797.8	3257	3150.3	2188.7	0.857602	0.829507	0.576307	0.947752	1.12436	0.802835																					32	595
P62979	Ubiquitin-40S ribosomal protein S27a	RPS27A	31070	25301	21076	17895	0.814322	0.678339	0.575958	0.899923	0.919463	0.802348
A0A3B3ITZ9	Thyroid hormone receptor-associated protein 3	THRAP3	38730	37806	31535	22296	0.976143	0.814227	0.575678	1.07875	1.10365	0.801958
P07099	Epoxide hydrolase 1	EPHX1	10917	8870.8	5682.3	6272.3	0.812568	0.5205	0.574544	0.897984	0.705518	0.800379
P53701	Cytochrome c-type heme lyase	HCCS	1690.8	1513.5	958.41	971.16	0.895138	0.566838	0.574379	0.989234	0.768327	0.800149
A0A087X1A5	Double-stranded RNA-binding protein Staufen homolog 1	STAU1	10702	7987.2	8149.4	6143.8	0.746328	0.761484	0.57408	0.824781	1.03216	0.799732
Q08945	FACT complex subunit SSRP1	SSRP1	53750	30168	38907	30853	0.561265	0.723851	0.574009	0.620265	0.981153	0.799634
Q14204	Cytoplasmic dynein 1 heavy chain 1	DYNC1H1	459690	392900	282180	263710	0.854706	0.613848	0.573669	0.944552	0.832048	0.79916
P54136	Arginine--tRNA ligase, cytoplasmic	RARS	112450	89479	67020	64454	0.795723	0.595998	0.573179	0.879368	0.807853	0.798478
P24752	Acetyl-CoA acetyltransferase, mitochondrial	ACAT1	11552	7983.3	3957.3	6620.4	0.691075	0.342564	0.573096	0.76372	0.464332	0.798361
O43390	Heterogeneous nuclear ribonucleoprotein R	HNRNPR	57556	49597	34115	32984	0.861717	0.592727	0.573077	0.9523	0.803419	0.798335																					188	73
Q09028	Histone-binding protein RBBP4	RBBP4	13243	11631	10976	7588.1	0.878275	0.828815	0.57299	0.970599	1.12343	0.798213																					121	99
Q9NP61	ADP-ribosylation factor GTPase-activating protein 3	ARFGAP3	3271.1	2213.6	817.9	1871.8	0.676714	0.250038	0.572223	0.74785	0.338917	0.797146
C9JFE4	COP9 signalosome complex subunit 1	GPS1	5597.7	6165.4	5247.9	3201.5	1.10142	0.93751	0.571931	1.2172	1.27076	0.796739
C9JZR2	Catenin delta-1	CTNND1	39133	29898	26188	22377	0.76401	0.669205	0.571819	0.844322	0.907082	0.796583
P31930	Cytochrome b-c1 complex subunit 1, mitochondrial	UQCRC1	34236	32297	24356	19557	0.943364	0.711415	0.571241	1.04253	0.964296	0.795777
Q9UBE0	SUMO-activating enzyme subunit 1	SAE1	33146	23398	24678	18925	0.705907	0.744524	0.570959	0.780111	1.00917	0.795384
P13674	Prolyl 4-hydroxylase subunit alpha-1	P4HA1	10997	9067.1	8113.1	6278.6	0.824507	0.737756	0.570938	0.911178	1	0.795355
O60488	Long-chain-fatty-acid--CoA ligase 4	ACSL4	81575	73231	60019	46554	0.897714	0.735752	0.57069	0.99208	0.997284	0.795009																					214	132
Q14997	Proteasome activator complex subunit 4	PSME4	2338.3	1380.2	1352.5	1334.1	0.590258	0.578412	0.570543	0.652305	0.784015	0.794805
H0Y360	AMP deaminase 2	AMPD2	8876.8	7015.2	6009.4	5059.4	0.790285	0.676978	0.569958	0.873359	0.917618	0.79399
E9PM69	26S proteasome regulatory subunit 6A	PSMC3	50508	43727	34354	28711	0.865744	0.680169	0.568445	0.95675	0.921944	0.791882
A0A087WTT1	Polyadenylate-binding protein	PABPC1	104940	76867	61187	59634	0.732485	0.583067	0.568268	0.809483	0.790324	0.791635
P38117	Electron transfer flavoprotein subunit beta	ETFB	45703	42186	35815	25951	0.923047	0.783647	0.567818	1.02008	1.0622	0.79101
Q7L576	Cytoplasmic FMR1-interacting protein 1	CYFIP1	6058.5	5621.8	3288.2	3432.6	0.927919	0.542742	0.566576	1.02546	0.735665	0.789279
P20671	Histone H2A type 1-D	HIST1H2AD	11275	7231.4	5590.2	6384.6	0.641366	0.495805	0.566262	0.708786	0.672045	0.788841
Q15084	Protein disulfide-isomerase A6	PDIA6	53946	45703	34010	30545	0.847199	0.630445	0.566214	0.936256	0.854544	0.788775
P08133	Annexin A6	ANXA6	33625	32114	21484	19018	0.955063	0.638929	0.565591	1.05546	0.866044	0.787907
G3V295	Proteasome subunit alpha type	PSMA6	30633	27618	15370	17322	0.901577	0.501746	0.565469	0.996349	0.680098	0.787736
Q9C0C2	182 kDa tankyrase-1-binding protein	TNKS1BP1	6623.4	5789.2	5996.5	3740.6	0.874053	0.905351	0.564755	0.965932	1.22717	0.786743
P61978	Heterogeneous nuclear ribonucleoprotein K	HNRNPK	60400	53186	40001	34105	0.880563	0.662268	0.564652	0.973127	0.897679	0.786599
O75937	DnaJ homolog subfamily C member 8	DNAJC8	10666	4854.4	7038.6	6022.3	0.455128	0.65991	0.564626	0.502971	0.894483	0.786562
P34897	Serine hydroxymethyltransferase, mitochondrial	SHMT2	79461	43665	45791	44825	0.549515	0.57627	0.564113	0.607279	0.781112	0.785848																					93;94	1;20
P11586	C-1-tetrahydrofolate synthase, cytoplasmic	MTHFD1	93271	85938	61016	52580	0.92138	0.65418	0.563734	1.01823	0.886716	0.785319																					87	88
O94979	Protein transport protein Sec31A	SEC31A	58607	54109	34932	33032	0.923251	0.596038	0.563619	1.0203	0.807907	0.785159
P10619	Lysosomal protective protein	CTSA	4429.8	4700.8	4511.2	2496.2	1.06118	1.01838	0.563502	1.17273	1.38037	0.784996
Q9UHG3	Prenylcysteine oxidase 1	PCYOX1	3580.5	2975.7	3032.8	2016.9	0.831085	0.847033	0.563301	0.918448	1.14812	0.784717																					176	158
P31939	Bifunctional purine biosynthesis protein PURH [Cleaved into: Bifunctional purine biosynthesis protein PURH, N-terminally processed] [Includes: Phosphoribosylaminoimidazolecarboxamide formyltransferase	ATIC	89864	73063	54004	50593	0.81304	0.600953	0.562995	0.898506	0.814568	0.784291
P02786	Transferrin receptor protein 1	TFRC	129600	114600	91574	72952	0.884259	0.70659	0.562901	0.977212	0.957755	0.78416
P62280	40S ribosomal protein S11	RPS11	47322	42147	33936	26610	0.890643	0.717129	0.562318	0.984266	0.972042	0.783347
P07148	Fatty acid-binding protein, liver	FABP1	15355	11716	7891.4	8593.1	0.763009	0.51393	0.559629	0.843215	0.696613	0.779601
A0A087WXS7	ATPase ASNA1	ASNA1	756.51	637.18	524.35	423.16	0.842262	0.693117	0.559358	0.9308	0.939494	0.779224
P29401	Transketolase	TKT	94420	50413	65035	52805	0.533923	0.688784	0.559257	0.590048	0.933621	0.779082
C9JZI1	Replication factor C subunit 4	RFC4	4655	4617.6	3836.2	2602.9	0.991966	0.824103	0.559162	1.09624	1.11704	0.778951
P62937	Peptidyl-prolyl cis-trans isomerase A	PPIA	61771	40589	45240	34527	0.657088	0.732383	0.558952	0.726161	0.992716	0.778658
P62857	40S ribosomal protein S28	RPS28	8849	8041.9	7006.1	4944.8	0.908792	0.791739	0.558798	1.00432	1.07317	0.778443
Q9P0L0	Vesicle-associated membrane protein-associated protein A	VAPA	14507	9547.7	10160	8099.2	0.658144	0.700352	0.558296	0.727328	0.9493	0.777744
E5RJR5	S-phase kinase-associated protein 1	SKP1	12904	9984.1	11034	7203.5	0.773721	0.855084	0.558238	0.855054	1.15903	0.777663
Q9NYU2	UDP-glucose:glycoprotein glucosyltransferase 1	UGGT1	75258	67138	53673	41982	0.892104	0.713187	0.557841	0.985882	0.966697	0.777111
Q7Z417	Nuclear fragile X mental retardation-interacting protein 2	NUFIP2	2500.4	2827.8	1821.4	1394.5	1.13094	0.728443	0.557711	1.24982	0.987377	0.776929
P13804	Electron transfer flavoprotein subunit alpha, mitochondrial	ETFA	34119	22603	18861	19017	0.662475	0.5528	0.557373	0.732114	0.7493	0.776458
P48444	Coatomer subunit delta	ARCN1	72474	67129	45477	40331	0.926249	0.627494	0.556489	1.02362	0.850544	0.775227
P34932	Heat shock 70 kDa protein 4	HSPA4	156620	139750	105580	87084	0.892287	0.674116	0.556021	0.986083	0.913738	0.774575
P78527	DNA-dependent protein kinase catalytic subunit	PRKDC	331690	262270	217630	184340	0.790708	0.656125	0.55576	0.873827	0.889352	0.774211																					234	829
D6REB4	Polyadenylate-binding protein-interacting protein 1	PAIP1	6663.2	4266.2	3772	3702.6	0.640263	0.566094	0.555679	0.707567	0.767319	0.774099
P36871	Phosphoglucomutase-1	PGM1	71839	65679	50167	39879	0.914253	0.698325	0.555116	1.01036	0.946553	0.773315
O14929	Histone acetyltransferase type B catalytic subunit	HAT1	23219	17894	13848	12881	0.770662	0.596408	0.554761	0.851673	0.808408	0.77282
Q13151	Heterogeneous nuclear ribonucleoprotein A0	HNRNPA0	37016	24415	21429	20506	0.65958	0.578912	0.553977	0.728914	0.784693	0.771727
F8VSA6	NEDD8	NEDD8	2374.7	2174.4	2084.6	1315.2	0.915653	0.877837	0.553838	1.0119	1.18987	0.771535
F8VPD4	CAD protein	CAD	20064	16698	9861.6	11084	0.832237	0.491507	0.552432	0.919721	0.666219	0.769576
G3V2V8	NPC intracellular cholesterol transporter 2	NPC2	1862.6	1356.7	605.35	1028.5	0.72839	0.325003	0.552185	0.804958	0.440529	0.769231
P46777	60S ribosomal protein L5	RPL5	46963	44691	30201	25922	0.951621	0.643081	0.551966	1.05165	0.871671	0.768927																					230	165
H0Y8G5	Heterogeneous nuclear ribonucleoprotein D0	HNRNPD	21625	17043	13607	11927	0.788116	0.629225	0.551538	0.870961	0.852891	0.768329
F8W7C6	60S ribosomal protein L10	RPL10	25079	22815	17804	13827	0.909725	0.709917	0.551338	1.00535	0.962265	0.768051
Q08J23	tRNA	NSUN2	36880	30888	21964	20325	0.837527	0.595553	0.551112	0.925567	0.807249	0.767736
Q9BUP3	Oxidoreductase HTATIP2	HTATIP2	14264	9851.6	8385.3	7860.6	0.690662	0.587865	0.55108	0.763263	0.796828	0.767691																					235	1
R4GN54	COMMD3-BMI1 readthrough	COMMD3-BMI1	461.41	377.3	436.28	254.25	0.817711	0.945537	0.551028	0.903668	1.28164	0.76762
O00410	Importin-5	IPO5	57176	51257	36537	31465	0.896478	0.639027	0.550318	0.990714	0.866176	0.766631
Q9HAV4	Exportin-5	XPO5	6671.1	3607	1406.6	3659.3	0.54069	0.21085	0.54853	0.597527	0.285799	0.76414
A0A024R4M0	40S ribosomal protein S9	RPS9	83731	74227	54660	45883	0.886494	0.652805	0.547981	0.979681	0.884852	0.763375
P60174	Triosephosphate isomerase	TPI1	102940	90470	71727	56367	0.878861	0.696785	0.547571	0.971246	0.944465	0.762804
G3XAC6	RNA-binding protein 39	RBM39	9160.1	8009.9	8341.7	5014.9	0.874434	0.910656	0.547472	0.966353	1.23436	0.762666
P26583	High mobility group protein B2	HMGB2	4556.9	4909.5	2734.6	2487.1	1.07738	0.600101	0.545788	1.19063	0.813414	0.760319																					253	267
P78347	General transcription factor II-I	GTF2I	36490	33208	32225	19914	0.910058	0.883119	0.545739	1.00572	1.19703	0.760251
P04075	Fructose-bisphosphate aldolase A	ALDOA	148780	131430	92105	81168	0.883385	0.619068	0.545557	0.976245	0.839124	0.759998																					141	261
P07355	Annexin A2	ANXA2	152180	76971	100930	83010	0.505789	0.663228	0.545472	0.558957	0.89898	0.75988
P20042	Eukaryotic translation initiation factor 2 subunit 2	EIF2S2	44795	26375	31126	24433	0.588793	0.694854	0.54544	0.650687	0.941848	0.759836
P55145	Mesencephalic astrocyte-derived neurotrophic factor	MANF	1723.7	1814.7	1518.8	939.85	1.05279	0.881128	0.545251	1.16346	1.19433	0.759572
A0A2R8Y811	40S ribosomal protein S14	RPS14	26314	22778	22117	14347	0.865623	0.840503	0.545223	0.956616	1.13927	0.759533
E9PK47	Alpha-1,4 glucan phosphorylase	PYGL	58946	53112	39319	32110	0.901028	0.667034	0.544736	0.995743	0.904139	0.758854
Q9Y6H1	Coiled-coil-helix-coiled-coil-helix domain-containing protein 2	CHCHD2	3741.7	2636.9	2902.6	2037	0.704733	0.775744	0.544405	0.778814	1.05149	0.758393
Q15393	Splicing factor 3B subunit 3	SF3B3	85699	84104	55815	46586	0.981388	0.651291	0.5436	1.08455	0.8828	0.757272
Q16643	Drebrin	DBN1	62208	53681	50083	33784	0.862928	0.805089	0.543081	0.953638	1.09127	0.756549																					98	1
Q06124	Tyrosine-protein phosphatase non-receptor type 11	PTPN11	5453	4466.2	3301.7	2958.6	0.819035	0.605483	0.542564	0.905132	0.820709	0.755828
P67936	Tropomyosin alpha-4 chain	TPM4	73662	64673	47150	39952	0.87797	0.640086	0.542369	0.970261	0.867612	0.755557
A0A075B730	Epiplakin	EPPK1	85019	61266	55342	45953	0.720615	0.650937	0.540503	0.796366	0.88232	0.752957
Q13435	Splicing factor 3B subunit 2	SF3B2	21610	20244	13510	11677	0.936789	0.625174	0.540352	1.03526	0.847399	0.752747
Q15075	Early endosome antigen 1	EEA1	31490	30484	25950	16981	0.968053	0.824071	0.539251	1.06981	1.117	0.751213																					97	280
O75477	Erlin-1	ERLIN1	4065.9	3362.1	1327	2192.1	0.826902	0.326373	0.539143	0.913825	0.442386	0.751062
F8W6I7	Heterogeneous nuclear ribonucleoprotein A1	HNRNPA1	49712	40422	27070	26793	0.813124	0.544537	0.538964	0.898598	0.738098	0.750814
P05362	Intercellular adhesion molecule 1	ICAM1	43768	34726	22146	23585	0.793411	0.505986	0.538864	0.876813	0.685845	0.750674																					262	573
P07305	Histone H1.0	H1F0	7680.8	7721.2	3928.8	4138.3	1.00526	0.511509	0.538785	1.11093	0.693331	0.750564
Q13162	Peroxiredoxin-4	PRDX4	26765	29000	13276	14399	1.0835	0.496021	0.537979	1.1974	0.672337	0.749441
P35520	Cystathionine beta-synthase	CBS	15431	12566	10343	8301.3	0.814335	0.670274	0.537963	0.899937	0.908531	0.749418																					70	113
Q13885	Tubulin beta-2A chain	TUBB2A	2239.1	2226.7	1355.2	1202.4	0.994462	0.605243	0.537001	1.099	0.820384	0.74808
R4GMR5	26S proteasome non-ATPase regulatory subunit 8	PSMD8	11967	13393	9371.3	6422.3	1.11916	0.783095	0.536668	1.23681	1.06146	0.747614
P62273	40S ribosomal protein S29	RPS29	8652.3	7507.9	4207.8	4638.1	0.867735	0.486322	0.536054	0.95895	0.65919	0.74676
Q9Y5M8	Signal recognition particle receptor subunit beta	SRPRB	7151.2	4998.2	3035	3830.4	0.698932	0.424404	0.53563	0.772403	0.575264	0.74617
P54886	Delta-1-pyrroline-5-carboxylate synthase	ALDH18A1	60161	36241	38131	32217	0.6024	0.633816	0.535513	0.665724	0.859113	0.746006
A0A024QZP7	Cell division cycle 2, G1 to S and G2 to M, isoform CRA_a	CDK1	15310	7931.8	6954.6	8192.3	0.51808	0.454252	0.535095	0.57254	0.615721	0.745423
P61201	COP9 signalosome complex subunit 2	COPS2	1831.8	1946.7	868.53	979.67	1.06273	0.47414	0.534813	1.17444	0.642679	0.745031
P46108	Adapter molecule crk	CRK	4838.8	3634	2923.1	2586	0.751013	0.604096	0.53443	0.829958	0.818829	0.744497
Q92598	Heat shock protein 105 kDa	HSPH1	113110	104510	82201	60423	0.923968	0.726735	0.534197	1.02109	0.985062	0.744173
P21281	V-type proton ATPase subunit B, brain isoform	ATP6V1B2	11302	7612.8	8787.4	6035.2	0.67358	0.777508	0.533994	0.744386	1.05388	0.74389
A0A087WUK2	Heterogeneous nuclear ribonucleoprotein D-like	HNRNPDL	14887	12831	12816	7942.8	0.861893	0.860885	0.533539	0.952494	1.1669	0.743257
O60568	Multifunctional procollagen lysine hydroxylase and glycosyltransferase LH3 [Includes: Procollagen-lysine,2-oxoglutarate 5-dioxygenase 3	PLOD3	28587	24735	18636	15239	0.865253	0.651905	0.533074	0.956208	0.883632	0.742609
P51114	Fragile X mental retardation syndrome-related protein 1	FXR1	29784	25495	18634	15877	0.855997	0.625638	0.533071	0.945978	0.848028	0.742605
P33991	DNA replication licensing factor MCM4	MCM4	65491	41664	41582	34842	0.636179	0.634927	0.532012	0.703053	0.860619	0.741129
Q9ULV4	Coronin-1C	CORO1C	63148	63882	42691	33576	1.01162	0.676047	0.531703	1.11796	0.916355	0.740699																					180	248
A0A1W2PPS1	Heterogeneous nuclear ribonucleoprotein U	HNRNPU	125810	110870	77582	66874	0.88125	0.61666	0.531548	0.973885	0.835859	0.740482																					209;210	1;32
Q9BR76	Coronin-1B	CORO1B	38363	35214	24407	20390	0.917916	0.636212	0.531502	1.01441	0.862361	0.740418
Q9UNH7	Sorting nexin-6	SNX6	7046.8	3657.7	2150.6	3745	0.519058	0.305188	0.531447	0.573621	0.413671	0.740342
P15880	40S ribosomal protein S2	RPS2	44135	27407	27983	23432	0.620981	0.634032	0.530917	0.686258	0.859406	0.739603																					243;244	338;339
P13861	cAMP-dependent protein kinase type II-alpha regulatory subunit	PRKAR2A	15623	12433	8952	8282.7	0.795814	0.573001	0.530161	0.879469	0.776681	0.73855																					44;45;46;47;74;75;76;77;78	55;146;239;249;303;305;312;345;370
Q5TCU3	Tropomyosin beta chain	TPM2	10244	8304.9	6973.7	5428.7	0.810709	0.680759	0.529939	0.89593	0.922743	0.738242
A0A087WXM8	Basal cell adhesion molecule	BCAM	12138	4798.7	8731.2	6427.3	0.395345	0.719328	0.529519	0.436903	0.975021	0.737656
Q99832	T-complex protein 1 subunit eta	CCT7	114440	102670	68933	60581	0.897151	0.602351	0.529369	0.991459	0.816463	0.737447																					59;60;61	113;217;478
P08621	U1 small nuclear ribonucleoprotein 70 kDa	SNRNP70	44059	24577	31094	23319	0.55782	0.705735	0.529268	0.616458	0.956597	0.737306
O00303	Eukaryotic translation initiation factor 3 subunit F	EIF3F	10342	9026.9	5802	5462.3	0.872839	0.561013	0.528167	0.964591	0.760432	0.735772
P10599	Thioredoxin	TXN	19360	21799	11094	10218	1.12598	0.573037	0.527789	1.24434	0.77673	0.735246
Q9NZL4	Hsp70-binding protein 1	HSPBP1	10081	17606	6929.2	5312.1	1.74645	0.687352	0.526942	1.93004	0.93168	0.734066
Q9Y295	Developmentally-regulated GTP-binding protein 1	DRG1	3667.1	2870.4	1949.4	1932.3	0.782744	0.531592	0.526929	0.865025	0.720552	0.734047
Q9NY12	H/ACA ribonucleoprotein complex subunit 1	GAR1	3405.2	3789.5	2894.6	1793.1	1.11286	0.850053	0.526577	1.22984	1.15221	0.733558
Q02543	60S ribosomal protein L18a	RPL18A	41032	24838	25227	21560	0.605332	0.614813	0.525444	0.668964	0.833355	0.731979
P51812	Ribosomal protein S6 kinase alpha-3	RPS6KA3	106010	69226	63274	55690	0.653014	0.596868	0.525328	0.721658	0.809032	0.731817
P16615	Sarcoplasmic/endoplasmic reticulum calcium ATPase 2	ATP2A2	69832	58553	49261	36594	0.838484	0.705422	0.524029	0.926624	0.956172	0.730008
B5MCF9	Pescadillo homolog	PES1	7242	6949.2	5475.2	3790.2	0.959569	0.756034	0.523364	1.06044	1.02478	0.729081
P49736	DNA replication licensing factor MCM2	MCM2	52421	31544	26641	27411	0.601744	0.508212	0.522901	0.664998	0.688862	0.728437																					73	212
Q9NY33	Dipeptidyl peptidase 3	DPP3	127040	115860	69417	66377	0.911996	0.546418	0.522489	1.00786	0.740649	0.727863
O95861	3'	BPNT1	15274	10685	9015.2	7973.5	0.699555	0.590232	0.522031	0.773091	0.800037	0.727225
Q5T6H7	Xaa-Pro aminopeptidase 1	XPNPEP1	9900.9	8774.7	6530.8	5146.9	0.886253	0.659617	0.519842	0.979415	0.894085	0.724175
P36551	Oxygen-dependent coproporphyrinogen-III oxidase, mitochondrial	CPOX	4766.8	4306.8	3499.5	2472.7	0.903499	0.73414	0.518734	0.998474	0.995099	0.722631
P35659	Protein DEK	DEK	16126	13378	8027.1	8345.7	0.829592	0.497774	0.517531	0.916798	0.674713	0.720955																					144	221
Q7Z6Z7	E3 ubiquitin-protein ligase HUWE1	HUWE1	37857	29153	23067	19587	0.770082	0.609319	0.517394	0.851032	0.825909	0.720766
P13639	Elongation factor 2	EEF2	253450	111660	165790	131000	0.44056	0.654133	0.516867	0.486871	0.886652	0.720031
Q96AG4	Leucine-rich repeat-containing protein 59	LRRC59	38041	38343	25504	19661	1.00794	0.670435	0.516837	1.11389	0.908748	0.719989
Q8WW12	PEST proteolytic signal-containing nuclear protein	PCNP	2654.9	1888.9	781.54	1371.8	0.711477	0.294376	0.516705	0.786267	0.399016	0.719805
D6RAN4	60S ribosomal protein L9	RPL9	7960.5	7563.2	6960.6	4108.9	0.950091	0.874392	0.516161	1.04996	1.18521	0.719047
P48147	Prolyl endopeptidase	PREP	11917	9757.5	6283.4	6148.9	0.818788	0.527264	0.515977	0.904858	0.714686	0.718791
D6R9P3	Heterogeneous nuclear ribonucleoprotein A/B	HNRNPAB	14618	13457	11054	7523	0.920577	0.756191	0.514639	1.01735	1.02499	0.716928																					20	453
Q9NPQ8	Synembryn-A	RIC8A	6795.2	5012.3	3583.5	3494.5	0.737624	0.527358	0.51426	0.815162	0.714813	0.716399
O96008	Mitochondrial import receptor subunit TOM40 homolog	TOMM40	4200.4	3971.8	1534.5	2159.3	0.945577	0.365322	0.51407	1.04497	0.49518	0.716135
Q13813	Spectrin alpha chain, non-erythrocytic 1	SPTAN1	639730	410000	418240	328820	0.640895	0.653776	0.513998	0.708266	0.886168	0.716034
B7Z6D5	Probable ATP-dependent RNA helicase DDX27	DDX27	2830.5	2844.9	1548.2	1454.8	1.00509	0.54697	0.513973	1.11074	0.741398	0.715999
G3V1A4	Cofilin 1	CFL1	51292	44487	28004	26317	0.867328	0.545972	0.513082	0.958501	0.740044	0.714758
Q13242	Serine/arginine-rich splicing factor 9	SRSF9	16861	13140	9358.7	8649.4	0.779313	0.55505	0.512983	0.861234	0.752349	0.71462
H7C3P4	N-acetylglucosamine-6-sulfatase	GNS	11134	6342.3	2692.5	5709.4	0.569634	0.241827	0.51279	0.629513	0.327787	0.714351
P35221	Catenin alpha-1	CTNNA1	45459	42657	30757	23293	0.938362	0.676588	0.512396	1.037	0.917089	0.713802
P61923	Coatomer subunit zeta-1	COPZ1	5185.2	2817.2	4163.8	2648.4	0.543316	0.803016	0.510761	0.600428	1.08846	0.711525
Q14240	Eukaryotic initiation factor 4A-II	EIF4A2	9101	8639.4	7209.6	4641.3	0.94928	0.792177	0.509977	1.04907	1.07377	0.710433
P37837	Transaldolase	TALDO1	67033	27153	40810	34173	0.405069	0.608805	0.509794	0.44765	0.825211	0.710177																					252	358
Q07955	Serine/arginine-rich splicing factor 1	SRSF1	53689	20366	31092	27353	0.379333	0.579113	0.509471	0.419208	0.784966	0.709728
P00352	Retinal dehydrogenase 1	ALDH1A1	143080	130920	89184	72806	0.915013	0.623316	0.508848	1.0112	0.84488	0.70886																					233	2030
I3L0H8	ATP-dependent RNA helicase DDX19A	DDX19A	38591	37627	30620	19631	0.97502	0.793449	0.508694	1.07751	1.07549	0.708645
O94826	Mitochondrial import receptor subunit TOM70	TOMM70	15021	11610	11010	7637.4	0.772918	0.732974	0.508448	0.854166	0.993518	0.708303
Q9BQA1	Methylosome protein 50	WDR77	9681.4	9938.6	8098.4	4915.2	1.02657	0.836491	0.507695	1.13448	1.13383	0.707254
A0A1B0GTG2	Alpha-aminoadipic semialdehyde dehydrogenase	ALDH7A1	25995	25053	17649	13187	0.963762	0.678938	0.50729	1.06507	0.920275	0.706689
O95347	Structural maintenance of chromosomes protein 2	SMC2	28720	23739	19610	14564	0.826567	0.682799	0.507103	0.913455	0.925508	0.706429
P02760	Protein AMBP [Cleaved into: Alpha-1-microglobulin	AMBP	4231.2	4258	3614	2144.9	1.00633	0.854131	0.506925	1.11212	1.15774	0.706181
O43684	Mitotic checkpoint protein BUB3	BUB3	18848	17460	11921	9546.5	0.926358	0.632481	0.506499	1.02374	0.857304	0.705588																					119;120	130;175
Q01081	Splicing factor U2AF 35 kDa subunit	U2AF1	7758.2	7712.9	7547.4	3924.5	0.994161	0.972829	0.505852	1.09867	1.31863	0.704686
O60701	UDP-glucose 6-dehydrogenase	UGDH	81606	71799	59779	41259	0.879825	0.732532	0.505588	0.972311	0.992919	0.704318
P63167	Dynein light chain 1, cytoplasmic	DYNLL1	5270.8	4532	3719.9	2664.3	0.859832	0.705756	0.505483	0.950216	0.956626	0.704172																					64;65;66	357;401;437
Q9Y2Z0	Protein SGT1 homolog	SUGT1	7145.9	6828	3154.7	3605.8	0.955513	0.44147	0.504597	1.05596	0.598396	0.702938
Q99714	3-hydroxyacyl-CoA dehydrogenase type-2	HSD17B10	27361	23339	16012	13790	0.853002	0.585213	0.504002	0.942669	0.793233	0.702109																					270;271	115;208
P35241	Radixin	RDX	20388	18963	15147	10267	0.930106	0.742937	0.503581	1.02788	1.00702	0.701522
Q13347	Eukaryotic translation initiation factor 3 subunit I	EIF3I	21503	19248	16440	10814	0.895131	0.764544	0.502907	0.989226	1.03631	0.700583
H0YLB8	GMP reductase 2	GMPR2	449.4	371.63	196.87	225.85	0.826947	0.438073	0.502559	0.913875	0.593791	0.700099
P25705	ATP synthase subunit alpha, mitochondrial	ATP5F1A	139460	72776	105260	70036	0.521841	0.754768	0.502194	0.576697	1.02306	0.699591
O14737	Programmed cell death protein 5	PDCD5	18474	15084	10267	9262.9	0.816499	0.555754	0.501402	0.902328	0.753303	0.698487
P61160	Actin-related protein 2	ACTR2	16500	12619	8527	8265	0.764788	0.516788	0.500909	0.845182	0.700486	0.6978																					31	371
F8W1R7	Myosin light polypeptide 6	MYL6	16431	15417	9715.7	8195.1	0.938287	0.591303	0.498758	1.03692	0.801489	0.694804																					67;68	81;278
Q9BY32	Inosine triphosphate pyrophosphatase	ITPA	3106.2	2412.9	2437	1547.8	0.776801	0.78456	0.498294	0.858458	1.06344	0.694157
P09525	Annexin A4	ANXA4	59147	54041	35698	29371	0.913673	0.603547	0.496576	1.00972	0.818085	0.691765
P62820	Ras-related protein Rab-1A	RAB1A	36413	26248	22675	18023	0.720841	0.622717	0.494961	0.796616	0.844069	0.689514																					211	85
A0A3B3ISG5	Insulin-degrading enzyme	IDE	19800	7132.6	11061	9770.9	0.360232	0.558636	0.49348	0.3981	0.75721	0.687451
P62328	Thymosin beta-4	TMSB4X	5210.4	5158.8	3667.5	2570.9	0.990097	0.703881	0.493417	1.09417	0.954083	0.687363
C9JBI3	Phosphoserine phosphatase	PSPH	13007	8122.3	5337.6	6409.9	0.624456	0.410364	0.492804	0.690098	0.556232	0.686509																					149	82
E9PIR7	Thioredoxin reductase 1, cytoplasmic	TXNRD1	37841	32490	18548	18574	0.858593	0.490156	0.490843	0.948847	0.664388	0.683778																					175	287
Q9BPX3	Condensin complex subunit 3	NCAPG	3028	1780.3	1916.1	1484.6	0.587946	0.632794	0.490291	0.64975	0.857728	0.683008
P62277	40S ribosomal protein S13	RPS13	36334	34020	22843	17803	0.936313	0.628695	0.489982	1.03474	0.852172	0.682578
P17987	T-complex protein 1 subunit alpha	TCP1	82495	72331	50022	40263	0.876793	0.606364	0.488066	0.96896	0.821903	0.679909
P50995	Annexin A11	ANXA11	40487	30677	22543	19746	0.7577	0.556796	0.487712	0.837349	0.754716	0.679416
Q02878	60S ribosomal protein L6	RPL6	74362	63560	39278	36252	0.854738	0.5282	0.487507	0.944587	0.715955	0.679131
Q92917	G-patch domain and KOW motifs-containing protein	GPKOW	6288.4	6216.2	5136	3062.1	0.988519	0.816742	0.486944	1.09243	1.10706	0.678346
P21291	Cysteine and glycine-rich protein 1	CSRP1	11326	8155.4	8043.8	5515	0.72006	0.710207	0.486933	0.795752	0.962658	0.67833
P62269	40S ribosomal protein S18	RPS18	30901	12433	18346	15034	0.402349	0.593702	0.486521	0.444644	0.804741	0.677758																					164	217
O14745	Na	SLC9A3R1	43423	35086	27446	21099	0.808005	0.632061	0.485895	0.892942	0.856735	0.676884
B1ALA9	Ribose-phosphate pyrophosphokinase 1	PRPS1	8373	6562.5	7627.7	4062.8	0.783769	0.910988	0.485226	0.866158	1.23481	0.675953
P50502	Hsc70-interacting protein	ST13	40450	29902	26790	19600	0.739234	0.662299	0.484549	0.816941	0.897721	0.67501
Q99747	Gamma-soluble NSF attachment protein	NAPG	6394.9	7362.1	4568.9	3097	1.15125	0.71446	0.484292	1.27226	0.968423	0.674652
J3QR61	SWI/SNF-related matrix-associated actin-dependent regulator of chromatin subfamily E member 1	SMARCE1	9504.9	9474.1	8235.8	4597.6	0.99676	0.866479	0.483708	1.10154	1.17448	0.673839																					100	37
P30046	D-dopachrome decarboxylase	DDT	1383.8	918.01	824.16	669.29	0.663398	0.595577	0.483661	0.733134	0.807282	0.673773
P30085	UMP-CMP kinase	CMPK1	4559.1	3359.1	2502.8	2190.1	0.73679	0.548968	0.48038	0.814241	0.744105	0.669202
F5H2U8	High mobility group protein HMGI-C	HMGA2	1680.9	1717.9	630.67	805.5	1.02201	0.375198	0.479208	1.12944	0.508566	0.667569
K7EKP8	Cytosolic acyl coenzyme A thioester hydrolase	ACOT7	18400	12994	9198	8817	0.706196	0.499891	0.479185	0.78043	0.677584	0.667537
P48643	T-complex protein 1 subunit epsilon	CCT5	84602	80233	50754	40394	0.948358	0.599915	0.477459	1.04805	0.813162	0.665133
A0A087X054	Hypoxia up-regulated protein 1	HYOU1	127400	106420	80815	60771	0.835322	0.634341	0.477009	0.92313	0.859824	0.664507
P05455	Lupus La protein	SSB	49185	43257	34018	23421	0.879475	0.691634	0.476182	0.971925	0.937483	0.663354																					208	177
Q9NTJ3	Structural maintenance of chromosomes protein 4	SMC4	17944	15808	8620.7	8538.9	0.880963	0.480422	0.475864	0.973569	0.651194	0.662911
Q99497	Protein/nucleic acid deglycase DJ-1	PARK7	22524	24651	15554	10718	1.09443	0.690552	0.475848	1.20948	0.936017	0.662889
P31689	DnaJ homolog subfamily A member 1	DNAJA1	11731	10255	6654.5	5576.6	0.87418	0.567258	0.475373	0.966072	0.768896	0.662227																					133	298
C9JVY5	A-kinase anchor protein 2	AKAP2	10199	5648.7	5155.9	4847.1	0.553848	0.50553	0.475252	0.612068	0.685226	0.662059
P12814	Alpha-actinin-1	ACTN1	78539	72217	44735	37294	0.919505	0.56959	0.474847	1.01616	0.772057	0.661494
P27144	Adenylate kinase 4, mitochondrial	AK4	1375.5	1262.2	1226.9	652.12	0.91763	0.891967	0.474097	1.01409	1.20903	0.660449
Q9UNZ2	NSFL1 cofactor p47	NSFL1C	48900	44391	30003	23059	0.907791	0.613558	0.471554	1.00322	0.831655	0.656907
P55769	NHP2-like protein 1	SNU13	5076.9	4900.5	4151.5	2393.3	0.965254	0.817723	0.47141	1.06672	1.10839	0.656706
P12081	Histidine--tRNA ligase, cytoplasmic	HARS	29199	22889	16759	13757	0.783897	0.573958	0.471146	0.866299	0.777978	0.656339
O14818	Proteasome subunit alpha type-7	PSMA7	18637	14387	9585.9	8750.9	0.771959	0.514348	0.469544	0.853106	0.697179	0.654107
P27695	DNA-	APEX1	34142	30730	16295	15978	0.900064	0.477271	0.467987	0.994678	0.646923	0.651937																					157	178
Q9UL46	Proteasome activator complex subunit 2	PSME2	38666	30640	22737	18069	0.792427	0.588036	0.46731	0.875727	0.79706	0.650994
O75533	Splicing factor 3B subunit 1	SF3B1	77784	56881	42946	36346	0.731269	0.552119	0.467268	0.808139	0.748376	0.650937																					113	203
P35998	26S proteasome regulatory subunit 7	PSMC2	80207	64028	57803	37476	0.798284	0.720673	0.467241	0.882199	0.976844	0.650899																					160	143
Q9NR30	Nucleolar RNA helicase 2	DDX21	99188	70459	55483	46288	0.710358	0.559372	0.466669	0.78503	0.758207	0.650102
P49321	Nuclear autoantigenic sperm protein	NASP	29682	22274	20144	13846	0.750421	0.67866	0.466478	0.829305	0.919898	0.649836
Q06210	Glutamine--fructose-6-phosphate aminotransferase [isomerizing] 1	GFPT1	47798	38178	29321	22195	0.798736	0.613436	0.46435	0.882699	0.831489	0.646871																					138	127
Q9NQW6	Anillin	ANLN	300.6	174.01	56.319	138.97	0.578876	0.187355	0.462309	0.639726	0.253953	0.644028																					79;80;81	86;114;131
P31947	14-3-3 protein sigma	SFN	1397.7	413.03	992.08	646	0.295507	0.709795	0.462188	0.32657	0.962099	0.643859
Q9BWF3	RNA-binding protein 4	RBM4	6571	4643.1	3080.4	3033.9	0.706605	0.468787	0.461711	0.780882	0.635423	0.643194
F5H6I7	Atlastin-3	ATL3	17264	15122	11237	7968.1	0.875927	0.650892	0.461544	0.968003	0.882259	0.642963
Q14137	Ribosome biogenesis protein BOP1	BOP1	5714.7	5654.7	3910.1	2636.2	0.989501	0.684218	0.461302	1.09352	0.927431	0.642624
A0A3B3IRQ9	Double-stranded RNA-specific adenosine deaminase	ADAR	21252	17800	12915	9794.8	0.837568	0.607708	0.460888	0.925612	0.823724	0.642049
Q07021	Complement component 1 Q subcomponent-binding protein, mitochondrial	C1QBP	5468.2	4156.7	2553.4	2510.5	0.760159	0.466954	0.459109	0.840066	0.632939	0.63957																					246	137
P50991	T-complex protein 1 subunit delta	CCT4	120020	58775	64835	55015	0.48971	0.540202	0.458382	0.541188	0.732223	0.638557
F8W1A4	Adenylate kinase 2, mitochondrial	AK2	5030.2	4141.3	1642.1	2296.9	0.823287	0.326448	0.456622	0.90983	0.442488	0.636106
A0A0D9SFS3	2-oxoglutarate dehydrogenase, mitochondrial	OGDH	5414.1	3955.6	2280.7	2469.5	0.730611	0.421252	0.456124	0.807412	0.570991	0.635412
E7ES33	Septin-7	SEPTIN7	48175	40128	22796	21865	0.832963	0.473191	0.453866	0.920523	0.641393	0.632266
P49792	E3 SUMO-protein ligase RanBP2	RANBP2	52579	34805	29968	23836	0.661956	0.569961	0.453337	0.73154	0.772561	0.631529
A0A1W2PPX5	Lysosome membrane protein 2	SCARB2	5705.3	3103.1	5158.1	2583.3	0.543898	0.904089	0.45279	0.601072	1.22546	0.630767
A0A0A0MS51	Gelsolin	GSN	15305	13421	7513.9	6927.4	0.876903	0.490944	0.452623	0.969082	0.665456	0.630535
Q99541	Perilipin-2	PLIN2	32264	21510	17281	14554	0.666687	0.535612	0.451091	0.736769	0.726002	0.6284																					225	1
Q14789	Golgin subfamily B member 1	GOLGB1	2317.9	1640.6	1544	1044.4	0.707796	0.66612	0.45058	0.782199	0.9029	0.627689																					177;178;179	419;558;607
P33176	Kinesin-1 heavy chain	KIF5B	65355	59194	35749	29185	0.90573	0.546997	0.446561	1.00094	0.741434	0.62209																					129;130	345;444
Q9Y320	Thioredoxin-related transmembrane protein 2	TMX2	28202	22298	16200	12586	0.790653	0.574427	0.44628	0.873766	0.778614	0.621699
Q86UP2	Kinectin	KTN1	26968	14271	11317	12015	0.529183	0.419646	0.445528	0.58481	0.568813	0.620651																					202	103
P54727	UV excision repair protein RAD23 homolog B	RAD23B	30307	24914	21654	13459	0.822054	0.714488	0.444089	0.908468	0.968462	0.618646																					245	131
P25685	DnaJ homolog subfamily B member 1	DNAJB1	15683	12173	9422.1	6945	0.776191	0.600784	0.442836	0.857783	0.81434	0.616901
I3L397	Eukaryotic translation initiation factor 5A	EIF5A	12945	4711.8	5477.7	5704.2	0.363986	0.423152	0.440649	0.402248	0.573566	0.613854																					84	74
P62258	14-3-3 protein epsilon	YWHAE	26222	20218	12647	11530	0.771032	0.482305	0.439707	0.852082	0.653746	0.612542
P63000	Ras-related C3 botulinum toxin substrate 1	RAC1	16756	13281	10065	7347.7	0.792612	0.60068	0.438512	0.87593	0.814199	0.610876																					54	178
A6NLM8	Translocon-associated protein subunit delta	SSR4	1621.6	1111.5	806.51	710.76	0.685434	0.497354	0.438308	0.757486	0.674145	0.610593																					265	105
Q1KMD3	Heterogeneous nuclear ribonucleoprotein U-like protein 2	HNRNPUL2	22148	15289	14519	9706.3	0.690311	0.655545	0.438247	0.762875	0.888565	0.610508																					256	382
P47985	Cytochrome b-c1 complex subunit Rieske, mitochondrial	UQCRFS1	7737.2	7790.2	7402.5	3373.2	1.00685	0.956741	0.435972	1.11269	1.29683	0.607338
O76024	Wolframin	WFS1	4112	4327.2	2191.1	1779.5	1.05233	0.532855	0.432758	1.16295	0.722265	0.602861
Q32P28	Prolyl 3-hydroxylase 1	P3H1	5836.3	5575	4014.2	2521.2	0.955228	0.687799	0.431986	1.05564	0.932285	0.601786
O75844	CAAX prenyl protease 1 homolog	ZMPSTE24	4094.4	3143.8	2715.6	1768.2	0.767829	0.663247	0.431858	0.848543	0.899006	0.601608
P22102	Trifunctional purine biosynthetic protein adenosine-3 [Includes: Phosphoribosylamine--glycine ligase	GART	59516	51543	35174	25690	0.866036	0.591001	0.431649	0.957073	0.801079	0.601316
Q15233	Non-POU domain-containing octamer-binding protein	NONO	54644	36322	27893	23409	0.664702	0.510449	0.428391	0.734575	0.691895	0.596778																					55	250
P06756	Integrin alpha-V	ITGAV	23861	22057	17096	10182	0.924395	0.716483	0.426721	1.02157	0.971165	0.594452
P36405	ADP-ribosylation factor-like protein 3	ARL3	4729.6	3728.5	3055.1	2006.9	0.788333	0.645953	0.424328	0.871202	0.875565	0.591117																					169;170	117;255
O43747	AP-1 complex subunit gamma-1	AP1G1	23462	15393	13738	9948.3	0.656082	0.585543	0.424018	0.725049	0.793681	0.590685
A0A0A0MRX2	DDRGK domain-containing protein 1	DDRGK1	148.46	136.62	132.06	62.867	0.920248	0.889533	0.423461	1.01698	1.20573	0.58991
P46109	Crk-like protein	CRKL	46727	25508	25070	19652	0.545894	0.536521	0.420571	0.603278	0.727233	0.585883
P14174	Macrophage migration inhibitory factor	MIF	1219.7	1362.6	935.45	506.28	1.11716	0.766951	0.415086	1.23459	1.03957	0.578243																					213	61
P16152	Carbonyl reductase [NADPH] 1	CBR1	11146	13085	5459.1	4626.5	1.17396	0.489781	0.415082	1.29737	0.66388	0.578237																					137	157
A0A0G2JP90	Nodal modulator 1	NOMO1	26389	19770	14895	10873	0.749176	0.56444	0.412028	0.827928	0.765076	0.573983																					156	138
P43034	Platelet-activating factor acetylhydrolase IB subunit alpha	PAFAH1B1	16165	8107.2	5770	6645.6	0.501528	0.356944	0.41111	0.554248	0.483824	0.572705
A0A0D9SF70	ADP-ribosylation factor GTPase-activating protein 2	ARFGAP2	2577.5	2013.4	1495.7	1048.7	0.781145	0.580291	0.406867	0.863258	0.786562	0.566794
P00403	Cytochrome c oxidase subunit 2	MT-CO2	997.24	1118	719.37	405.29	1.12109	0.721361	0.406412	1.23894	0.977777	0.566159																					143	160
P11234	Ras-related protein Ral-B	RALB	1188.8	751.45	253.76	482.77	0.632108	0.213459	0.406099	0.698555	0.289335	0.565723
Q04837	Single-stranded DNA-binding protein, mitochondrial	SSBP1	5432.1	3941.2	2231.3	2204.7	0.725539	0.410762	0.405865	0.801807	0.556772	0.565398																					140	51
Q9H0U4	Ras-related protein Rab-1B	RAB1B	6664.4	4746	3123.5	2704.1	0.712142	0.468684	0.405753	0.787002	0.635284	0.565241
P53621	Coatomer subunit alpha	COPA	184320	127340	100510	74455	0.690864	0.545302	0.403944	0.763487	0.739135	0.562722																					173;174	60;81
Q9Y2Q3	Glutathione S-transferase kappa 1	GSTK1	7075.8	6508.4	4453.4	2854.5	0.919811	0.629385	0.403417	1.0165	0.853107	0.561988
A0A0C4DFV9	Protein SET	SET	16776	14518	12258	6727.7	0.865403	0.730687	0.401031	0.956373	0.990418	0.558664																					223	121
J3KN67	Tropomyosin alpha-3 chain	TPM3	3765.6	5036.4	1048.3	1497.7	1.33748	0.278389	0.397732	1.47807	0.377345	0.554068																					158;159	172;174
E9PPJ5	Midkine	MDK	1311.1	1497.5	321.75	518.33	1.14217	0.245405	0.39534	1.26223	0.332637	0.550735																					92	259
A0A0U1RRM8	Fermitin family homolog 2	FERMT2	6325	4669.4	3477	2486.3	0.738245	0.549723	0.393091	0.815849	0.745129	0.547602																					139	98
Q96I24	Far upstream element-binding protein 3	FUBP3	9566.5	8064.1	4634.5	3692.5	0.842952	0.484451	0.385982	0.931562	0.656655	0.5377																					229	278
Q92820	Gamma-glutamyl hydrolase	GGH	13816	13803	10641	5327.5	0.999059	0.770194	0.385604	1.10408	1.04397	0.537172																					152	628
A0A2R8YGG3	Transcription activator BRG1	SMARCA4	4867.2	4476.3	3218.5	1876.6	0.919687	0.661263	0.38556	1.01636	0.896317	0.537112
Q96HE7	ERO1-like protein alpha	ERO1A	22260	17400	13100	8541.8	0.781671	0.5885	0.383729	0.86384	0.797689	0.53456																					6	296
P22061	Protein-L-isoaspartate	PCMT1	4548	2653.8	3736.8	1718.3	0.583509	0.821636	0.377814	0.644847	1.1137	0.526321
P18754	Regulator of chromosome condensation	RCC1	4487.2	4131.7	3136.3	1692.9	0.920775	0.698944	0.377273	1.01757	0.947391	0.525567																					197;198;199	149;178;187
P55957	BH3-interacting domain death agonist	BID	1743.8	1128.1	1331.5	657.7	0.646921	0.763562	0.377165	0.714924	1.03498	0.525416
E9PCB6	Neurolysin, mitochondrial	NLN	6618.6	6907.8	4645.1	2491.1	1.0437	0.701825	0.376379	1.15341	0.951297	0.524321
E9PKP7	Nucleolar transcription factor 1	UBTF	1274	1060.2	857.92	473.68	0.832182	0.673407	0.371805	0.91966	0.912777	0.51795																					161;162	251;266
E7ETU9	Procollagen-lysine,2-oxoglutarate 5-dioxygenase 2	PLOD2	14763	10614	7928.8	5404.7	0.71896	0.537072	0.366098	0.794536	0.727981	0.509999																					116	583
Q8N766	ER membrane protein complex subunit 1	EMC1	6191.9	5066.7	4343.6	2242.9	0.818279	0.701497	0.362231	0.904295	0.950852	0.504613																					34;35	264;276
H7C0D5	Protein YIPF4	YIPF4	209.64	160.96	170.73	75.767	0.767792	0.814396	0.361415	0.848502	1.10388	0.503475																					37	251
P60866	40S ribosomal protein S20	RPS20	8339.7	6057.8	3755.8	3005.9	0.726381	0.450352	0.360433	0.802737	0.610435	0.502107																					154;155	547;1910
P49368	T-complex protein 1 subunit gamma	CCT3	140500	96603	66797	50549	0.687566	0.475423	0.359779	0.759842	0.644418	0.501197																					203;204	283;321
E9PF10	Nuclear pore complex protein Nup155	NUP155	10663	8609.9	7197.6	3809.3	0.807456	0.675007	0.357245	0.892335	0.914946	0.497666																					101;102;103	40;217;477
Q9BS26	Endoplasmic reticulum resident protein 44	ERP44	22587	18872	12919	8049.7	0.835525	0.571966	0.356386	0.923354	0.775278	0.496471																					42;43;44;45;46;47;48;75;77;78;222	1;73;164;257;267;293;321;323;330;363;388
Q07960	Rho GTPase-activating protein 1	ARHGAP1	16824	6932.4	11325	5992.4	0.412054	0.673146	0.356182	0.455369	0.912423	0.496185
P40616	ADP-ribosylation factor-like protein 1	ARL1	1454.8	1267.4	1049.7	513.91	0.871185	0.721542	0.353251	0.962763	0.978023	0.492103
Q9Y5K5	Ubiquitin carboxyl-terminal hydrolase isozyme L5	UCHL5	3710.2	3331.3	2440.4	1305.2	0.897876	0.657754	0.351787	0.99226	0.891561	0.490063
P46779	60S ribosomal protein L28	RPL28	47031	32090	24156	16229	0.682316	0.513619	0.34507	0.75404	0.69619	0.480706
Q9UBS4	DnaJ homolog subfamily B member 11	DNAJB11	17947	15065	9437.4	6099	0.839416	0.525848	0.339834	0.927655	0.712767	0.473412																					171;172	55;385
P18085	ADP-ribosylation factor 4	ARF4	4484	2967.1	2664.2	1496.2	0.661708	0.594157	0.333675	0.731266	0.805357	0.464832																					29;30	60;63
P42766	60S ribosomal protein L35	RPL35	8052.9	4645.4	3360.8	2677.5	0.576861	0.41734	0.332489	0.637499	0.565689	0.46318
Q9P035	Very-long-chain	HACD3	3429	3209.1	2537.2	1135.7	0.935871	0.739924	0.331204	1.03425	1.00294	0.46139
Q9UKY7	Protein CDV3 homolog	CDV3	10173	7851.9	4815.7	3339.6	0.771837	0.473381	0.328281	0.852972	0.641649	0.457317																					142	263
F8W726	Ubiquitin-associated protein 2-like	UBAP2L	16878	15656	9217.3	5454.5	0.927598	0.546113	0.323172	1.02511	0.740236	0.450201
E9PM92	Chromosome 11 open reading frame 58	C11orf58	648.69	641.8	294.27	206.06	0.989379	0.453637	0.317656	1.09338	0.614888	0.442516																					24;25;26;27	240;729;767;883
Q13011	Delta	ECH1	31356	28400	18537	9937.9	0.905728	0.591179	0.316938	1.00094	0.80132	0.441516																					36	394
P48047	ATP synthase subunit O, mitochondrial	ATP5PO	25967	18179	13532	8028.1	0.700081	0.521123	0.309165	0.773673	0.706362	0.430689																					41	251
Q9P287	BRCA2 and CDKN1A-interacting protein	BCCIP	427.16	436.53	274.87	130.39	1.02194	0.643483	0.305249	1.12936	0.872216	0.425232
Q13501	Sequestosome-1	SQSTM1	2112.2	2003.6	1268.6	637.68	0.948584	0.600606	0.301903	1.0483	0.814098	0.420572																					85;86	93;602
P33908	Mannosyl-oligosaccharide 1,2-alpha-mannosidase IA	MAN1A1	4602.9	4148.8	3433.3	1386.3	0.901345	0.745899	0.30118	0.996093	1.01104	0.419564																					183;184;185;186;187	46;275;550;678;757
O95155	Ubiquitin conjugation factor E4 B	UBE4B	905.22	573.36	511.4	270.69	0.633393	0.564946	0.299032	0.699975	0.765762	0.416572																					146;147	338;434
P61009	Signal peptidase complex subunit 3	SPCS3	1831.3	2183.4	337.64	544.59	1.19227	0.184372	0.297379	1.3176	0.249909	0.414269
P40429	60S ribosomal protein L13a	RPL13A	25626	15877	11426	7611	0.619566	0.445875	0.297003	0.684694	0.604367	0.413745
C9J9K3	40S ribosomal protein SA	RPSA	28877	17092	13983	8536.5	0.59189	0.484226	0.295616	0.654109	0.65635	0.411813																					18;19;219;220;221	302;313;377;398;413
P61326	Protein mago nashi homolog	MAGOH	12796	9741.2	5327.8	3678.5	0.761269	0.416364	0.287473	0.841293	0.564366	0.400469																					104;105	148;196
P05089	Arginase-1	ARG1	7569.5	3821.5	3716.8	2162.5	0.504855	0.491023	0.285686	0.557925	0.665563	0.39798
Q99733	Nucleosome assembly protein 1-like 4	NAP1L4	3002.9	2418.7	2055.7	851.61	0.805455	0.684572	0.283596	0.890123	0.927911	0.395068
Q9NR12	PDZ and LIM domain protein 7	PDLIM7	6909.6	4521.8	4066.8	1942.6	0.654423	0.588572	0.281145	0.723215	0.797787	0.391654
O14579	Coatomer subunit epsilon	COPE	10412	8051.2	5632.7	2892.3	0.773262	0.540982	0.277785	0.854546	0.73328	0.386974																					122;123;124;125;126	149;239;291;330;377
P08708	40S ribosomal protein S17	RPS17	7702.5	6167.8	3210.8	2123.1	0.800753	0.416852	0.275638	0.884927	0.565026	0.383982																					38	352
A0A0C4DFM1	Transmembrane 9 superfamily member	TM9SF4	6221.5	3955.8	2233	1703.3	0.635827	0.358917	0.273776	0.702665	0.486498	0.381389																					135;136	193;327
Q8N8N7	Prostaglandin reductase 2	PTGR2	2602.2	1442.6	521.76	711.28	0.554377	0.200507	0.273338	0.612653	0.27178	0.380778																					231	21
Q53GQ0	Very-long-chain 3-oxoacyl-CoA reductase	HSD17B12	5893.4	3007.7	3266.4	1557.4	0.510351	0.554247	0.264262	0.563998	0.751261	0.368135																					106;107;108;109;110;111	61;87;122;127;237;549
P49591	Serine--tRNA ligase, cytoplasmic	SARS	12061	10263	6173.9	3166.4	0.850924	0.51189	0.262532	0.940373	0.693847	0.365725																					62;63	165;169
Q99567	Nuclear pore complex protein Nup88	NUP88	9618.2	5775.2	3828.8	2458.2	0.600445	0.398079	0.255578	0.663563	0.53958	0.356038																					241	1967
Q9UBQ0	Vacuolar protein sorting-associated protein 29	VPS29	10097	5963.4	3832	2391.5	0.590611	0.379519	0.236853	0.652695	0.514423	0.329952																					49;50;51;52	105;130;133;175
Q9UQE7	Structural maintenance of chromosomes protein 3	SMC3	14567	6958.7	5447.3	3347.7	0.477703	0.373948	0.229814	0.527919	0.506872	0.320146
Q9UHD1	Cysteine and histidine-rich domain-containing protein 1	CHORDC1	3579.6	2225.3	2141.2	808.45	0.621662	0.598167	0.225849	0.68701	0.810793	0.314623																					237;238;239	653;1890;2304
Q15274	Nicotinate-nucleotide pyrophosphorylase [carboxylating]	QPRT	5742.3	4171.4	3082.1	1268.1	0.726434	0.536736	0.220835	0.802796	0.727525	0.307638																					82;83	474;610
Q8WYA6	Beta-catenin-like protein 1	CTNNBL1	2695.6	1169.4	1406.7	520.81	0.433818	0.52185	0.193207	0.479421	0.707348	0.269151																					127	658
Q9NP72	Ras-related protein Rab-18	RAB18	3273.1	2454.9	1812.9	615.08	0.750023	0.553879	0.18792	0.828865	0.750761	0.261785																					114;115	305;697
Q9NRV9	Heme-binding protein 1	HEBP1	3381.5	1945.1	1438.6	632.79	0.575218	0.425433	0.187133	0.635684	0.576657	0.260689																					71;72	324;425
Q15785	Mitochondrial import receptor subunit TOM34	TOMM34	2366	2306.8	1191.8	362.36	0.974979	0.503719	0.153153	1.07747	0.682772	0.213353																					227;228	1090;1361
B4DJ81	NADH-ubiquinone oxidoreductase 75 kDa subunit, mitochondrial	NDUFS1	1380.6	1654.5	1286.7	0	1.19839	0.931986	0	1.32437	1.26327	0																					56;57;58	84;313;402
K7EQ66	Nicalin	NCLN	123.98	82.082	85.878	0	0.662058	0.692676	0	0.731653	0.938896	0																					189;190;191;192;193;194;195;196	44;47;153;190;227;305;313;325
Q8WX93	Palladin	PALLD	67.732	115.57	0	0	1.70628	0	0	1.88565	0	0																					166;167;168	75;1159;2444
Q8WZA0	Protein LZIC	LZIC	92.306	79.038	0	0	0.856261	0	0	0.94627	0	0																					88;89;90;91	14;154;183;391
