# Supplementary material for: Identification of Decrease in TRiC Proteins as Novel Targets of Alpha-Amanitin-Derived Hepatotoxicity by Comparative Proteomic Analysis In Vitro
Source: Toxins (Basel). 2021 Mar 9;13(3):197. doi: 10.3390/toxins13030197 (PMC7999322; doi:10.3390/toxins13030197)
Supplement: Supplementary file 1 [file toxins-13-00197-s001.zip › Supplement_Table_S2.xlsx]

## Sheet: Cluster1
Supplemental Table S2A. Protein list for Cluster 1
Protein IDs	Protein names	Gene names	Log2 based ratio				Z-score normalized ratio
			Con	2 uM	5 uM	10 uM	Con	2 uM	5 uM	10 uM
Q5VXN0	Ribosome production factor 2 homolog (Fragment)	RPF2	0	0.933132	0.777268	0.786223	-1.46202	0.803177	0.316134	0.342713
Q9BQ67	Glutamate-rich WD repeat-containing protein 1	GRWD1	0	0.838826	0.955712	0.782326	-1.46346	0.42226	0.783203	0.258
P09417	Dihydropteridine reductase (EC 1.5.1.34) (HDHPR) (Quinoid dihydropteridine reductase) (Short chain dehydrogenase/reductase family 33C member 1)	QDPR	0	1.13718	0.591385	0.691192	-1.17882	1.25825	-0.149354	0.0699189
Q9Y371	Endophilin-B1 (Bax-interacting factor 1) (Bif-1) (SH3 domain-containing GRB2-like protein B1)	SH3GLB1	0	0.486415	0.845431	0.655789	-1.31539	-0.125662	1.04888	0.39217
R4GN98	Protein S100 (S100 calcium-binding protein) (Fragment)	S100A6	0	0.723683	0.539817	0.591372	-1.43237	0.883053	0.180656	0.368657
Q9UKD2	mRNA turnover protein 4 homolog (Ribosome assembly factor MRTO4)	MRTO4	0	0.843883	0.528043	0.554275	-1.30615	1.12917	0.0479561	0.129021
U3KPY7	Histone deacetylase complex subunit SAP18 (Fragment)	SAP18	0	0.759422	0.569368	0.531626	-1.39181	0.985795	0.268756	0.13726
M0R2S2	Epidermal growth factor receptor substrate 15-like 1	EPS15L1	0	0.581657	0.588073	0.401538	-1.40053	0.705769	0.734063	-0.0392977
Q9Y394	Dehydrogenase/reductase SDR family member 7 (EC 1.1.-.-) (Retinal short-chain dehydrogenase/reductase 4) (retSDR4) (Short chain dehydrogenase/reductase family 34C member 1)	DHRS7	0	0.639522	0.85042	0.376554	-1.20266	0.414769	1.12579	-0.337895
A0A2R8Y7U1	Tripeptidyl-peptidase 1 (Fragment)	TPP1	0	0.536127	0.637382	0.346803	-1.31425	0.538101	0.972018	-0.195864
P52294	Importin subunit alpha-5 (Karyopherin subunit alpha-1) (Nucleoprotein interactor 1) (NPI-1) (RAG cohort protein 2) (SRP1-beta) [Cleaved into: Importin subunit alpha-5, N-terminally processed]	KPNA1	0	0.326921	0.560488	0.338157	-1.27814	0.0310028	1.16566	0.081484
Q9UHV9	Prefoldin subunit 2	PFDN2	0	0.32252	0.441235	0.33613	-1.42408	0.214936	0.916655	0.292486
Q86UE4	Protein LYRIC (3D3/LYRIC) (Astrocyte elevated gene-1 protein) (AEG-1) (Lysine-rich CEACAM1 co-isolated protein) (Metadherin) (Metastasis adhesion protein)	MTDH	0	0.44909	0.385221	0.326835	-1.43918	0.832282	0.464553	0.142344
P25815	Protein S100-P (Migration-inducing gene 9 protein) (MIG9) (Protein S100-E) (S100 calcium-binding protein P)	S100P	0	0.615474	0.445207	0.323721	-1.28359	1.10199	0.337298	-0.155703
O60493	Sorting nexin-3 (Protein SDP3)	SNX3	0	0.26783	0.534799	0.319911	-1.22358	-0.115444	1.21405	0.124973
C9JQ41	Coiled-coil domain-containing protein 58	CCDC58	0	0.323686	0.46967	0.300283	-1.35718	0.216462	1.05025	0.0904699
P19623	Spermidine synthase (SPDSY) (EC 2.5.1.16) (Putrescine aminopropyltransferase)	SRM	0	0.154424	0.514592	0.294791	-1.05049	-0.432581	1.29362	0.189452
O94925	Glutaminase kidney isoform, mitochondrial (GLS) (EC 3.5.1.2) (K-glutaminase) (L-glutamine amidohydrolase) [Cleaved into: Glutaminase kidney isoform, mitochondrial 68 kDa chain; Glutaminase kidney isoform, mitochondrial 65 kDa chain]	GLS	0	0.322064	0.423277	0.287458	-1.40266	0.326469	0.954555	0.121634
Q13033	Striatin-3 (Cell cycle autoantigen SG2NA) (S/G2 antigen)	STRN3	0	0.24437	0.422192	0.279508	-1.31545	-3.07971e-05	1.10737	0.208111
O95721	Synaptosomal-associated protein 29 (SNAP-29) (Soluble 29 kDa NSF attachment protein) (Vesicle-membrane fusion protein SNAP-29)	SNAP29	0	0.343672	0.409455	0.277977	-1.41577	0.465598	0.879682	0.070492
Q9UH65	Switch-associated protein 70 (SWAP-70)	SWAP70	0	0.175795	0.370127	0.272305	-1.26703	-0.224205	1.08655	0.40469
P18859	ATP synthase-coupling factor 6, mitochondrial (ATPase subunit F6) (ATP synthase peripheral stalk subunit F6)	ATP5PF	0	0.196819	0.503189	0.266128	-1.10664	-0.262061	1.30483	0.0638728
Q8WWM7	Ataxin-2-like protein (Ataxin-2 domain protein) (Ataxin-2-related protein)	ATXN2L	0	0.316634	0.49107	0.264849	-1.27656	0.193589	1.15243	-0.0694537
O60869	Endothelial differentiation-related factor 1 (EDF-1) (Multiprotein-bridging factor 1) (MBF1)	EDF1	0	0.143127	0.572553	0.258943	-0.940677	-0.442694	1.38533	-0.00196242
H7C3P9	COP9 signalosome complex subunit 3	COPS3	0	0.619282	0.526546	0.249295	-1.1973	1.0062	0.613125	-0.42202
A0A087WT27	Phosphoacetylglucosamine mutase	PGM3	0	0.505689	0.408874	0.235147	-1.25798	1.027	0.525413	-0.294428
P14324	Farnesyl pyrophosphate synthase (FPP synthase) (FPS) (EC 2.5.1.10) ((2E,6E)-farnesyl diphosphate synthase) (Dimethylallyltranstransferase) (EC 2.5.1.1) (Farnesyl diphosphate synthase) (Geranyltranstransferase)	FDPS	0	0.159233	0.390608	0.231897	-1.16457	-0.261619	1.24146	0.184729
A0A087WY61	Nuclear mitotic apparatus protein 1	NUMA1	0	0.533607	0.366929	0.23151	-1.20686	1.16415	0.327414	-0.284704
H0YNG3	Signal peptidase complex catalytic subunit SEC11 (EC 3.4.21.89)	SEC11A	0	0.201613	0.480782	0.228321	-1.0989	-0.179362	1.32589	-0.0476254
Q9Y3A6	Transmembrane emp24 domain-containing protein 5 (p24 family protein gamma-2) (p24gamma2) (p28)	TMED5	0	0.333888	0.474255	0.219046	-1.24012	0.347619	1.1329	-0.240405
P12004	Proliferating cell nuclear antigen (PCNA) (Cyclin)	PCNA	0	0.391987	0.352943	0.213227	-1.32851	0.887557	0.638861	-0.197912
P41214	Eukaryotic translation initiation factor 2D (eIF2d) (Hepatocellular carcinoma-associated antigen 56) (Ligatin)	EIF2D	0	0.239831	0.426239	0.209397	-1.20965	0.0757505	1.23334	-0.0994425
U3KQC1	WD repeat-containing protein 18 (Fragment)	WDR18	0	0.243355	0.208688	0.204761	-1.47845	0.730678	0.392772	0.355
Q8TBC4	NEDD8-activating enzyme E1 catalytic subunit (EC 6.2.1.-) (NEDD8-activating enzyme E1C) (Ubiquitin-activating enzyme E1C) (Ubiquitin-like modifier-activating enzyme 3) (Ubiquitin-activating enzyme 3)	UBA3	0	0.230538	0.400712	0.203633	-1.23086	0.0917165	1.2129	-0.0737497
P50395	Rab GDP dissociation inhibitor beta (Rab GDI beta) (Guanosine diphosphate dissociation inhibitor 2) (GDI-2)	GDI2	0	0.186799	0.299013	0.20277	-1.35721	0.0875233	1.04974	0.219948
Q9UKX7	Nuclear pore complex protein Nup50 (50 kDa nucleoporin) (Nuclear pore-associated protein 60 kDa-like) (Nucleoporin Nup50)	NUP50	0	0.440905	0.376185	0.202115	-1.25872	0.974926	0.602807	-0.319015
Q5JP53	Tubulin beta chain	TUBB	0	0.451528	0.337911	0.191968	-1.221	1.09867	0.44496	-0.322634
O15294	UDP-N-acetylglucosamine--peptide N-acetylglucosaminyltransferase 110 kDa subunit (EC 2.4.1.255) (O-GlcNAc transferase subunit p110) (O-linked N-acetylglucosamine transferase 110 kDa subunit) (OGT)	OGT	0	0.100694	0.375577	0.190995	-1.00664	-0.437241	1.33557	0.108312
Q9NZB2	Constitutive coactivator of PPAR-gamma-like protein 1 (Oxidative stress-associated Src activator) (Protein FAM120A)	FAM120A	0	0.145361	0.249149	0.184965	-1.35568	-0.0228621	1.01439	0.364156
F5GXX5	Dolichyl-diphosphooligosaccharide--protein glycosyltransferase subunit DAD1 (Oligosaccharyl transferase subunit DAD1)	DAD1	0	0.433265	0.374954	0.174331	-1.21076	0.976723	0.642702	-0.408664
B7Z7P8	Eukaryotic peptide chain release factor subunit 1 (cDNA FLJ56175, highly similar to Eukaryotic peptide chain release factor subunit1)	ETF1	0	0.322111	0.315699	0.173811	-1.3185	0.799867	0.75292	-0.234291
G5E9D5	ElaC homolog 2 (E. coli), isoform CRA_a (Zinc phosphodiesterase ELAC protein 2)	ELAC2	0	0.32564	0.732261	0.170918	-0.906956	-0.0238495	1.39912	-0.468317
P17931	Galectin-3 (Gal-3) (35 kDa lectin) (Carbohydrate-binding protein 35) (CBP 35) (Galactose-specific lectin 3) (Galactoside-binding protein) (GALBP) (IgE-binding protein) (L-31) (Laminin-binding protein) (Lectin L-29) (Mac-2 antigen)	LGALS3	0	0.190092	0.384075	0.168339	-1.13684	-0.0125293	1.29819	-0.148818
Q9UL25	Ras-related protein Rab-21	RAB21	0	0.153008	0.25851	0.167099	-1.32996	0.0512752	1.09269	0.186001
A0A087WUT6	Eukaryotic translation initiation factor 5B	EIF5B	0	0.380575	0.280432	0.164346	-1.23066	1.10179	0.427217	-0.298348
Q13610	Periodic tryptophan protein 1 homolog (Keratinocyte protein IEF SSP 9502)	PWP1	0	0.474084	0.376899	0.158511	-1.14443	1.07139	0.556004	-0.482965
Q9NPD3	Exosome complex component RRP41 (Exosome component 4) (Ribosomal RNA-processing protein 41) (p12A)	EXOSC4	0	0.247945	0.448467	0.158134	-1.09343	0.134418	1.2939	-0.334892
Q71UI9	Histone H2A.V (H2A.F/Z)	H2AFV	0	0.366648	0.305699	0.156884	-1.23802	1.00002	0.587487	-0.349488
P04406	Glyceraldehyde-3-phosphate dehydrogenase (GAPDH) (EC 1.2.1.12) (Peptidyl-cysteine S-nitrosylase GAPDH) (EC 2.6.99.-)	GAPDH	0	0.19707	0.133175	0.154984	-1.41698	0.910215	0.120586	0.38618
A0A087WUL2	Proteasome subunit beta type-3 (Fragment)	PSMB3	0	0.234447	0.423376	0.153517	-1.10502	0.133398	1.28865	-0.317025
P60953	Cell division control protein 42 homolog (EC 3.6.5.2) (G25K GTP-binding protein)	CDC42	0	0.106929	0.395063	0.148975	-0.93046	-0.358611	1.41095	-0.121881
Q969H8	Myeloid-derived growth factor (MYDGF)	MYDGF	0	0.190029	0.416555	0.147032	-1.04373	-0.0352212	1.35413	-0.275173
O14974	Protein phosphatase 1 regulatory subunit 12A (Myosin phosphatase-targeting subunit 1) (Myosin phosphatase target subunit 1) (Protein phosphatase myosin-binding subunit)	PPP1R12A	0	0.367672	0.371769	0.146335	-1.19492	0.812991	0.838376	-0.456452
Q12765	Secernin-1	SCRN1	0	0.171086	0.378293	0.145327	-1.07005	-0.0564864	1.34342	-0.216881
H0YHS6	Tyrosine--tRNA ligase (EC 6.1.1.1) (Tyrosyl-tRNA synthetase) (Fragment)	YARS2	0	0.0386414	0.558894	0.143875	-0.690433	-0.566547	1.46883	-0.211845
Q9P2E9	Ribosome-binding protein 1 (180 kDa ribosome receptor homolog) (RRp) (ES/130-related protein) (Ribosome receptor protein)	RRBP1	0	0.116737	0.183546	0.141439	-1.39533	0.0611931	0.94934	0.384796
O00483	Cytochrome c oxidase subunit NDUFA4 (Complex I-MLRQ) (CI-MLRQ) (NADH-ubiquinone oxidoreductase MLRQ subunit)	NDUFA4	0	0.198373	0.404603	0.137872	-1.05547	0.033626	1.33638	-0.314541
P35637	RNA-binding protein FUS (75 kDa DNA-pairing protein) (Oncogene FUS) (Oncogene TLS) (POMp75) (Translocated in liposarcoma protein)	FUS	0	0.290172	0.154757	0.135738	-1.19153	1.25128	0.0500556	-0.1098
P27816	Microtubule-associated protein 4 (MAP-4)	MAP4	0	0.135676	0.186147	0.13552	-1.42405	0.253544	0.918985	0.251522
O00273	DNA fragmentation factor subunit alpha (DNA fragmentation factor 45 kDa subunit) (DFF-45) (Inhibitor of CAD) (ICAD)	DFFA	0	0.573214	0.483531	0.134704	-1.05169	1.03417	0.65075	-0.63323
Q9BVK6	Transmembrane emp24 domain-containing protein 9 (GMP25) (Glycoprotein 25L2) (p24 family protein alpha-2) (p24alpha2) (p25)	TMED9	0	0.0533797	0.39887	0.131384	-0.791782	-0.527384	1.44216	-0.122992
E9PPH5	Acidic leucine-rich nuclear phosphoprotein 32 family member E (Fragment)	ANP32E	0	0.269005	0.4076	0.129409	-1.10853	0.344998	1.20658	-0.443054
P09496	Clathrin light chain A (Lca)	CLTA	0	0.111697	0.297645	0.126691	-1.05543	-0.208832	1.35438	-0.0901177
O00567	Nucleolar protein 56 (Nucleolar protein 5A)	NOP56	0	0.351395	0.167595	0.121671	-1.05838	1.33925	0.0125306	-0.293397
Q15907	Ras-related protein Rab-11B (GTP-binding protein YPT3)	RAB11B	0	0.0990906	0.233866	0.118229	-1.14965	-0.166282	1.28439	0.0315499
Q9Y2W2	WW domain-binding protein 11 (WBP-11) (Npw38-binding protein) (NpwBP) (SH3 domain-binding protein SNP70) (Splicing factor that interacts with PQBP-1 and PP1)	WBP11	0	0.13604	0.360798	0.112349	-0.966184	-0.142571	1.4004	-0.29164
Q13595	Transformer-2 protein homolog alpha (TRA-2 alpha) (TRA2-alpha) (Transformer-2 protein homolog A)	TRA2A	0	0.175906	0.366482	0.111552	-1.02369	0.0398276	1.34823	-0.364369
Q9Y6M1	Insulin-like growth factor 2 mRNA-binding protein 2 (IGF2 mRNA-binding protein 2) (IMP-2) (Hepatocellular carcinoma autoantigen p62) (IGF-II mRNA-binding protein 2) (VICKZ family member 2)	IGF2BP2	0	0.286684	0.225865	0.110575	-1.20475	1.05419	0.536757	-0.386202
Q5SRE5	Nucleoporin NUP188 homolog (hNup188)	NUP188	0	0.179164	0.450017	0.105937	-0.909658	-0.0721529	1.40888	-0.427065
Q8TDN6	Ribosome biogenesis protein BRX1 homolog (Brix domain-containing protein 2)	BRIX1	0	0.0689252	0.374733	0.103624	-0.798993	-0.426628	1.45795	-0.23233
P55327	Tumor protein D52 (Protein N8)	TPD52	0	0.0733154	0.385117	0.0972295	-0.786787	-0.403288	1.464	-0.273923
H3BMU1	IST1 homolog (Fragment)	IST1	0	0.266958	0.276895	0.0928309	-1.15453	0.795788	0.875588	-0.516848
P51610	Host cell factor 1 (HCF) (HCF-1) (C1 factor) (CFF) (VCAF) (VP16 accessory protein) [Cleaved into: HCF N-terminal chain 1; HCF N-terminal chain 2; HCF N-terminal chain 3; HCF N-terminal chain 4; HCF N-terminal chain 5; HCF N-terminal chain 6; HCF C-terminal chain 1; HCF C-terminal chain 2; HCF C-terminal chain 3; HCF C-terminal chain 4; HCF C-terminal chain 5; HCF C-terminal chain 6]	HCFC1	0	0.0432522	0.215435	0.0893665	-0.913914	-0.478281	1.39141	0.00078919
Q8NC51	Plasminogen activator inhibitor 1 RNA-binding protein (PAI1 RNA-binding protein 1) (PAI-RBP1) (SERPINE1 mRNA-binding protein 1)	SERBP1	0	0.197576	0.0726165	0.0854264	-1.0658	1.34641	-0.217376	-0.0632295
H7BZN1	Choline-phosphate cytidylyltransferase A (Fragment)	PCYT1A	0	0.345808	0.369526	0.0851154	-1.05847	0.780632	0.923667	-0.645833
A0A087WW69	Translation initiation factor eIF-2B subunit delta	EIF2B4	0	0.358531	0.652378	0.0847328	-0.882822	0.206724	1.3253	-0.649204
P62854	40S ribosomal protein S26 (Small ribosomal subunit protein eS26)	RPS26	0	0.0600438	0.380442	0.0817374	-0.738245	-0.426482	1.47534	-0.310613
P12270	Nucleoprotein TPR (Megator) (NPC-associated intranuclear protein) (Translocated promoter region protein)	TPR	0	0.0787956	0.227412	0.0780688	-0.9842	-0.201837	1.39529	-0.20925
K7EQ55	DAZ-associated protein 1	DAZAP1	0	0.201246	0.115768	0.0774052	-1.15743	1.2459	0.184015	-0.272483
P49755	Transmembrane emp24 domain-containing protein 10 (21 kDa transmembrane-trafficking protein) (S31III125) (S31I125) (Tmp-21-I) (Transmembrane protein Tmp21) (p23) (p24 family protein delta-1) (p24delta1) (p24delta)	TMED10	0	0.26891	0.125524	0.0765174	-1.01023	1.35357	0.0384907	-0.381838
B3KSI3	Branched-chain-amino-acid aminotransferase (EC 2.6.1.42)	BCAT2	0	0.216439	0.362816	0.0765022	-0.994136	0.287391	1.26971	-0.562967
Q9P258	Protein RCC2 (RCC1-like protein TD-60) (Telophase disk protein of 60 kDa)	RCC2	0	0.206515	0.366811	0.0749937	-0.975211	0.233296	1.29814	-0.55622
Q15717	ELAV-like protein 1 (Hu-antigen R) (HuR)	ELAVL1	0	0.10855	0.136077	0.0700908	-1.32391	0.50039	0.985244	-0.16172
P53007	Tricarboxylate transport protein, mitochondrial (Citrate transport protein) (CTP) (Solute carrier family 25 member 1) (Tricarboxylate carrier protein)	SLC25A1	0	0.156986	0.218008	0.0699856	-1.14248	0.460191	1.13178	-0.44949
Q00059	Transcription factor A, mitochondrial (mtTFA) (Mitochondrial transcription factor 1) (MtTF1) (Transcription factor 6) (TCF-6) (Transcription factor 6-like 2)	TFAM	0	0.188593	0.589781	0.0680415	-0.7577	-0.146907	1.45109	-0.546484
O75439	Mitochondrial-processing peptidase subunit beta (EC 3.4.24.64) (Beta-MPP) (P-52)	PMPCB	0	0.158729	0.186105	0.0623453	-1.16833	0.654636	0.989825	-0.476129
P23378	Glycine dehydrogenase (decarboxylating), mitochondrial (EC 1.4.4.2) (Glycine cleavage system P protein) (Glycine decarboxylase) (Glycine dehydrogenase (aminomethyl-transferring))	GLDC	0	0.253782	0.265686	0.0603117	-1.05987	0.805002	0.900793	-0.645926
P56192	Methionine--tRNA ligase, cytoplasmic (EC 6.1.1.10) (Methionyl-tRNA synthetase) (MetRS)	MARS	0	0.0855315	0.111505	0.0565868	-1.31711	0.456461	1.0162	-0.155544
O75083	WD repeat-containing protein 1 (Actin-interacting protein 1) (AIP1) (NORI-1)	WDR1	0	0.080563	0.0922834	0.0564941	-1.39321	0.565223	0.859361	-0.0313727
P23396	40S ribosomal protein S3 (EC 4.2.99.18) (Small ribosomal subunit protein uS3)	RPS3	0	0.185016	0.201865	0.0564312	-1.11379	0.75097	0.932974	-0.570154
D6RCD0	Estradiol 17-beta-dehydrogenase 11	HSD17B11	0	0.115804	0.102853	0.0563294	-1.30273	0.904786	0.649016	-0.251072
P61088	Ubiquitin-conjugating enzyme E2 N (EC 2.3.2.23) (Bendless-like ubiquitin-conjugating enzyme) (E2 ubiquitin-conjugating enzyme N) (Ubc13) (UbcH13) (Ubiquitin carrier protein N) (Ubiquitin-protein ligase N)	UBE2N	0	0.283837	0.261557	0.0496894	-1.01432	0.940654	0.772908	-0.699243
Q9BV20	Methylthioribose-1-phosphate isomerase (M1Pi) (MTR-1-P isomerase) (EC 5.3.1.23) (Mediator of RhoA-dependent invasion) (S-methyl-5-thioribose-1-phosphate isomerase) (Translation initiation factor eIF-2B subunit alpha/beta/delta-like protein)	MRI1	0	0.0427872	0.224464	0.0485671	-0.775437	-0.374164	1.46864	-0.319041
F5GYN4	Ubiquitin thioesterase OTUB1	OTUB1	0	0.231004	0.343685	0.0475684	-0.951547	0.436515	1.19863	-0.683596
P19338	Nucleolin (Protein C23)	NCL	0	0.0604425	0.180957	0.0451629	-0.90794	-0.16168	1.42291	-0.353294
Q5T2B5	Cullin-2	CUL2	0	0.157083	0.341944	0.0444753	-0.864685	0.0967918	1.37089	-0.602998
Q16531	DNA damage-binding protein 1 (DDB p127 subunit) (DNA damage-binding protein a) (DDBa) (Damage-specific DNA-binding protein 1) (HBV X-associated protein 1) (XAP-1) (UV-damaged DNA-binding factor) (UV-damaged DNA-binding protein 1) (UV-DDB 1) (XPE-binding factor) (XPE-BF) (Xeroderma pigmentosum group E-complementing protein) (XPCe)	DDB1	0	0.127733	0.167479	0.0370654	-1.05743	0.562667	1.09675	-0.601989
Q92575	UBX domain-containing protein 4 (Erasin) (UBX domain-containing protein 2)	UBXN4	0	0.409261	0.790704	0.0369223	-0.796304	0.167641	1.34879	-0.720122
Q9Y696	Chloride intracellular channel protein 4 (Intracellular chloride ion channel protein p64H1)	CLIC4	0	0.184049	0.375999	0.0349929	-0.844441	0.158281	1.34967	-0.663513
P23229	Integrin alpha-6 (CD49 antigen-like family member F) (VLA-6) (CD antigen CD49f) [Cleaved into: Integrin alpha-6 heavy chain; Integrin alpha-6 light chain; Processed integrin alpha-6 (Alpha6p)]	ITGA6	0	0.0713411	0.161559	0.0289697	-0.914568	0.0642023	1.37331	-0.522943
P48735	Isocitrate dehydrogenase [NADP], mitochondrial (IDH) (EC 1.1.1.42) (ICD-M) (IDP) (NADP(+)-specific ICDH) (Oxalosuccinate decarboxylase)	IDH2	0	0.116552	0.153359	0.0269188	-1.0138	0.572251	1.10034	-0.658784
O15212	Prefoldin subunit 6 (Protein Ke2)	PFDN6	0	0.137911	0.344392	0.0246584	-0.785272	0.0285525	1.40213	-0.645413
E9PK01	Elongation factor 1-delta (Fragment)	EEF1D	0	0.104198	0.0799408	0.0222849	-1.05478	1.08849	0.575619	-0.609326
Q9Y2X3	Nucleolar protein 58 (Nucleolar protein 5)	NOP58	0	0.249917	0.403042	0.0214413	-0.857894	0.375083	1.2431	-0.760287
Q9UEY8	Gamma-adducin (Adducin-like protein 70)	ADD3	0	0.221932	0.35057	0.0190384	-0.864848	0.400492	1.22813	-0.763771
P07737	Profilin-1 (Epididymis tissue protein Li 184a) (Profilin I)	PFN1	0	0.151413	0.296116	0.0184316	-0.831752	0.216082	1.32567	-0.709999
P23919	Thymidylate kinase (EC 2.7.4.9) (dTMP kinase)	DTYMK	0	0.181918	0.297593	0.0123711	-0.849132	0.377606	1.24205	-0.770522
E7EQR4	Ezrin	EZR	0	0.06742	0.144742	0.00463416	-0.793279	0.176159	1.3452	-0.728083
Q15942	Zyxin (Zyxin-2)	ZYX	0	0.155123	0.279007	-8.51663e-07	-0.79502	0.309349	1.2807	-0.795025
P22087	rRNA 2'-O-methyltransferase fibrillarin (EC 2.1.1.-) (34 kDa nucleolar scleroderma antigen) (Histone-glutamine methyltransferase)	FBL	0	0.12588	0.237537	-0.0004577	-0.785194	0.276028	1.29805	-0.788886
H3BT58	Coactosin-like protein	COTL1	0	0.200878	0.406141	-0.0140529	-0.739387	0.211154	1.32929	-0.801061
Q6YN16	Hydroxysteroid dehydrogenase-like protein 2 (EC 1.-.-.-) (Short chain dehydrogenase/reductase family 13C member 1)	HSDL2	0	0.2172	0.420511	-0.0170774	-0.743032	0.244265	1.3133	-0.814537

## Sheet: Cluster2
Supplemental Table S2B. Protein list for Cluster 2
Protein IDs	Protein names	Gene names	Log2 based ratio				Z-score normalized ratio
			Con	2 uM	5 uM	10 uM	Con	2 uM	5 uM	10 uM
P53602	Diphosphomevalonate decarboxylase (EC 4.1.1.33) (Mevalonate (diphospho)decarboxylase) (MDDase) (Mevalonate pyrophosphate decarboxylase)	MVD	0	-0.605056	-0.43776	0.0481754	0.75967	-1.06547	-0.634787	0.940591
P62993	Growth factor receptor-bound protein 2 (Adapter protein GRB2) (Protein Ash) (SH2/SH3 adapter GRB2)	GRB2	0	-0.312876	-0.259519	0.0344951	0.749201	-0.99281	-0.721804	0.965414
P10606	Cytochrome c oxidase subunit 5B, mitochondrial (Cytochrome c oxidase polypeptide Vb)	COX5B	0	-1.46392	-1.21815	0.0223823	0.841206	-0.9583	-0.768247	0.885341
P13693	Translationally-controlled tumor protein (TCTP) (Fortilin) (Histamine-releasing factor) (HRF) (p23)	TPT1	0	-0.198273	-0.168968	0.0210242	0.759473	-0.980052	-0.737758	0.958337
P50914	60S ribosomal protein L14 (CAG-ISL 7) (Large ribosomal subunit protein eL14)	RPL14	0	-0.26079	-0.22199	0.0196127	0.786982	-0.981862	-0.738508	0.933387
Q6AWB1	Dynactin subunit 1	DCTN1	0	-0.390818	-0.304201	0.0118781	0.823262	-1.04113	-0.670347	0.888214
Q12904	Aminoacyl tRNA synthase complex-interacting multifunctional protein 1 (Multisynthase complex auxiliary component p43) [Cleaved into: Endothelial monocyte-activating polypeptide 2 (EMAP-2) (Endothelial monocyte-activating polypeptide II) (EMAP-II) (Small inducible cytokine subfamily E member 1)]	AIMP1	0	-0.818633	-0.438745	0.00393469	0.811989	-1.21892	-0.417867	0.824798
P41091	Eukaryotic translation initiation factor 2 subunit 3 (Eukaryotic translation initiation factor 2 subunit gamma X) (eIF-2-gamma X) (eIF-2gX)	EIF2S3	0	-0.0776268	-0.0552298	-0.0211431	1.11836	-1.1243	-0.489582	0.495523
P62249	40S ribosomal protein S16 (Small ribosomal subunit protein uS9)	RPS16	0	-0.0496875	-0.0423952	-0.0249514	1.32741	-0.920669	-0.595566	0.188825
P22626	Heterogeneous nuclear ribonucleoproteins A2/B1 (hnRNP A2/B1)	HNRNPA2B1	0	-0.170871	-0.109515	-0.0288583	1.0066	-1.19149	-0.431975	0.616861
P05141	ADP/ATP translocase 2 (ADP,ATP carrier protein 2) (ADP,ATP carrier protein, fibroblast isoform) (Adenine nucleotide translocator 2) (ANT 2) (Solute carrier family 25 member 5) [Cleaved into: ADP/ATP translocase 2, N-terminally processed]	SLC25A5	0	-0.0591218	-0.0351534	-0.0370459	1.34763	-1.06865	-0.100992	-0.177985
A0A087X208	Agrin	AGRN	0	-0.170658	-0.218025	-0.0718373	1.19146	-0.578506	-1.03377	0.420816
P37802	Transgelin-2 (Epididymis tissue protein Li 7e) (SM22-alpha homolog)	TAGLN2	0	-0.112308	-0.165808	-0.0763539	1.28761	-0.353722	-1.09179	0.157898
P20618	Proteasome subunit beta type-1 (EC 3.4.25.1) (Macropain subunit C5) (Multicatalytic endopeptidase complex subunit C5) (Proteasome component C5) (Proteasome gamma chain)	PSMB1	0	-0.610162	-0.347941	-0.0768455	0.971277	-1.2215	-0.391245	0.64147
H0Y4R1	Inosine-5'-monophosphate dehydrogenase 2 (Fragment)	IMPDH2	0	-0.205481	-0.348225	-0.0778966	1.06493	-0.349613	-1.22017	0.50485
J3KP15	Serine/arginine-rich-splicing factor 2 (Fragment)	SRSF2	0	-0.162858	-0.281189	-0.0839854	1.13087	-0.287707	-1.22249	0.37933
P46940	Ras GTPase-activating-like protein IQGAP1 (p195)	IQGAP1	0	-0.259107	-0.0956003	-0.0854742	1.04711	-1.36012	0.108242	0.204767
P09874	Poly [ADP-ribose] polymerase 1 (PARP-1) (EC 2.4.2.30) (ADP-ribosyltransferase diphtheria toxin-like 1) (ARTD1) (DNA ADP-ribosyltransferase PARP1) (EC 2.4.2.-) (NAD(+) ADP-ribosyltransferase 1) (ADPRT 1) (Poly[ADP-ribose] synthase 1) (Protein poly-ADP-ribosyltransferase PARP1) (EC 2.4.2.-)	PARP1	0	-0.384103	-0.126609	-0.0917461	0.956279	-1.40048	0.109154	0.335051
P30048	Thioredoxin-dependent peroxide reductase, mitochondrial (EC 1.11.1.15) (Antioxidant protein 1) (AOP-1) (HBC189) (Peroxiredoxin III) (Prx-III) (Peroxiredoxin-3) (Protein MER5 homolog)	PRDX3	0	-0.106799	-0.229158	-0.0956315	1.17414	-0.0127083	-1.26875	0.107319
P05556	Integrin beta-1 (Fibronectin receptor subunit beta) (Glycoprotein IIa) (GPIIA) (VLA-4 subunit beta) (CD antigen CD29)	ITGB1	0	-0.153012	-0.113427	-0.0985032	1.41063	-0.933356	-0.350585	-0.126692
P50453	Serpin B9 (Cytoplasmic antiproteinase 3) (CAP-3) (CAP3) (Peptidase inhibitor 9) (PI-9)	SERPINB9	0	-0.232764	-0.315591	-0.107276	1.20582	-0.517011	-1.06603	0.37722
P46821	Microtubule-associated protein 1B (MAP-1B) [Cleaved into: MAP1B heavy chain; MAP1 light chain LC1]	MAP1B	0	-0.109662	-0.168343	-0.107856	1.38507	-0.202932	-1.00439	-0.177749
Q13247	Serine/arginine-rich splicing factor 6 (Pre-mRNA-splicing factor SRP55) (Splicing factor, arginine/serine-rich 6)	SRSF6	0	-0.119275	-0.0447067	-0.112345	1.21959	-0.87532	0.414014	-0.758287
P31949	Protein S100-A11 (Calgizzarin) (Metastatic lymph node gene 70 protein) (MLN 70) (Protein S100-C) (S100 calcium-binding protein A11) [Cleaved into: Protein S100-A11, N-terminally processed]	S100A11	0	-0.11579	-0.0435465	-0.114151	1.21455	-0.833669	0.42491	-0.805796
P60228	Eukaryotic translation initiation factor 3 subunit E (eIF3e) (Eukaryotic translation initiation factor 3 subunit 6) (Viral integration site protein INT-6 homolog) (eIF-3 p48)	EIF3E	0	-0.317807	-0.276541	-0.115299	1.22886	-0.935819	-0.680941	0.387901
P49902	Cytosolic purine 5'-nucleotidase (EC 3.1.3.5) (Cytosolic 5'-nucleotidase II)	NT5C2	0	-0.272631	-0.440505	-0.121615	1.13444	-0.37937	-1.1788	0.423726
Q16698	2,4-dienoyl-CoA reductase, mitochondrial (EC 1.3.1.34) (2,4-dienoyl-CoA reductase [NADPH]) (4-enoyl-CoA reductase [NADPH]) (Short chain dehydrogenase/reductase family 18C member 1)	DECR1	0	-0.143882	-0.0760714	-0.122267	1.35248	-0.904303	0.131297	-0.579475
P18206	Vinculin (Metavinculin) (MV)	VCL	0	-0.292111	-0.247776	-0.127923	1.29324	-0.932767	-0.623236	0.262758
Q00325	Phosphate carrier protein, mitochondrial (Phosphate transport protein) (PTP) (Solute carrier family 25 member 3)	SLC25A3	0	-0.333742	-0.279933	-0.136041	1.27106	-0.949408	-0.625206	0.303553
Q15056	Eukaryotic translation initiation factor 4H (eIF-4H) (Williams-Beuren syndrome chromosomal region 1 protein)	EIF4H	0	-0.297957	-0.130809	-0.139763	1.19881	-1.24855	0.0619256	-0.0121931
P07900	Heat shock protein HSP 90-alpha (Heat shock 86 kDa) (HSP 86) (HSP86) (Lipopolysaccharide-associated protein 2) (LAP-2) (LPS-associated protein 2) (Renal carcinoma antigen NY-REN-38)	HSP90AA1	0	-0.178919	-0.113304	-0.151636	1.41723	-0.847624	-0.04946	-0.520145
Q07666	KH domain-containing, RNA-binding, signal transduction-associated protein 1 (GAP-associated tyrosine phosphoprotein p62) (Src-associated in mitosis 68 kDa protein) (Sam68) (p21 Ras GTPase-activating protein-associated p62) (p68)	KHDRBS1	0	-0.377338	-0.198878	-0.153948	1.21564	-1.21647	-0.145204	0.14604
P35579	Myosin-9 (Cellular myosin heavy chain, type A) (Myosin heavy chain 9) (Myosin heavy chain, non-muscle IIa) (Non-muscle myosin heavy chain A) (NMMHC-A) (Non-muscle myosin heavy chain IIa) (NMMHC II-a) (NMMHC-IIA)	MYH9	0	-0.36816	-0.173529	-0.156328	1.19788	-1.24787	-0.0327438	0.082734
Q13185	Chromobox protein homolog 3 (HECH) (Heterochromatin protein 1 homolog gamma) (HP1 gamma) (Modifier 2 protein)	CBX3	0	-0.099322	-0.270972	-0.167952	1.20498	0.282642	-1.16904	-0.318579
Q01581	Hydroxymethylglutaryl-CoA synthase, cytoplasmic (HMG-CoA synthase) (EC 2.3.3.10) (3-hydroxy-3-methylglutaryl coenzyme A synthase)	HMGCS1	0	-0.206475	-0.070339	-0.168087	1.20195	-1.00184	0.415513	-0.615619
A0A0C4DGS1	Dolichyl-diphosphooligosaccharide--protein glycosyltransferase 48 kDa subunit (Oligosaccharyl transferase 48 kDa subunit)	DDOST	0	-0.254616	-0.24436	-0.17756	1.44346	-0.711922	-0.632253	-0.0992809
C9JNW5	60S ribosomal protein L24 (Ribosomal protein L24, isoform CRA_e)	RPL24	0	-0.333539	-0.190302	-0.198328	1.34338	-1.0761	-0.105142	-0.16214
Q16851	UTP--glucose-1-phosphate uridylyltransferase (EC 2.7.7.9) (UDP-glucose pyrophosphorylase) (UDPGP) (UGPase)	UGP2	0	-0.35563	-0.487979	-0.200971	1.28251	-0.481138	-1.03416	0.23278
A0A1B0GW44	Cathepsin D	CTSD	0	-0.192045	-0.291274	-0.202122	1.41244	-0.19456	-0.944759	-0.273119
P99999	Cytochrome c	CYCS	0	-0.270994	-0.162622	-0.204268	1.39781	-0.938305	-0.0563651	-0.403143
P06576	ATP synthase subunit beta, mitochondrial (EC 7.1.2.2) (ATP synthase F1 subunit beta)	ATP5F1B	0	-0.625499	-0.3404	-0.205773	1.18128	-1.21086	-0.247851	0.277432
Q9Y5B9	FACT complex subunit SPT16 (Chromatin-specific transcription elongation factor 140 kDa subunit) (FACT 140 kDa subunit) (FACTp140) (Facilitates chromatin transcription complex subunit SPT16) (hSPT16)	SUPT16H	0	-0.517568	-0.260703	-0.213755	1.22282	-1.21644	-0.114893	0.108511
O00429	Dynamin-1-like protein (EC 3.6.5.5) (Dnm1p/Vps1p-like protein) (DVLP) (Dynamin family member proline-rich carboxyl-terminal domain less) (Dymple) (Dynamin-like protein) (Dynamin-like protein 4) (Dynamin-like protein IV) (HdynIV) (Dynamin-related protein 1)	DNM1L	0	-0.323912	-0.116958	-0.214631	1.21525	-1.12784	0.307954	-0.395364
P49327	Fatty acid synthase (EC 2.3.1.85) [Includes: [Acyl-carrier-protein] S-acetyltransferase (EC 2.3.1.38); [Acyl-carrier-protein] S-malonyltransferase (EC 2.3.1.39); 3-oxoacyl-[acyl-carrier-protein] synthase (EC 2.3.1.41); 3-oxoacyl-[acyl-carrier-protein] reductase (EC 1.1.1.100); 3-hydroxyacyl-[acyl-carrier-protein] dehydratase (EC 4.2.1.59); Enoyl-[acyl-carrier-protein] reductase (EC 1.3.1.39); Ole…	FASN	0	-0.224775	-0.102351	-0.215691	1.29243	-0.828709	0.285518	-0.749236
P46778	60S ribosomal protein L21 (Large ribosomal subunit protein eL21)	RPL21	0	-0.268847	-0.345831	-0.217898	1.41869	-0.42485	-0.892497	-0.101343
P55157	Microsomal triglyceride transfer protein large subunit	MTTP	0	-0.34933	-0.360779	-0.223922	1.40968	-0.680772	-0.741085	0.0121793
Q9NT62	Ubiquitin-like-conjugating enzyme ATG3 (EC 2.3.2.-) (Autophagy-related protein 3) (APG3-like) (hApg3) (Protein PC3-96)	ATG3	0	-0.347059	-0.087588	-0.232793	1.11287	-1.14399	0.491118	-0.460005
Q92900	Regulator of nonsense transcripts 1 (EC 3.6.4.-) (ATP-dependent helicase RENT1) (Nonsense mRNA reducing factor 1) (NORF1) (Up-frameshift suppressor 1 homolog) (hUpf1)	UPF1	0	-0.252008	-0.244842	-0.240379	1.49904	-0.54638	-0.493016	-0.459648
B4DY09	Interleukin enhancer-binding factor 2 (cDNA FLJ51660, highly similar to Interleukin enhancer-binding factor 2)	ILF2	0	-0.225032	-0.496411	-0.247982	1.24654	0.0331571	-1.19941	-0.0802838
Q9NR45	Sialic acid synthase (N-acetylneuraminate synthase) (EC 2.5.1.56) (N-acetylneuraminate-9-phosphate synthase) (EC 2.5.1.57) (N-acetylneuraminic acid phosphate synthase) (N-acetylneuraminic acid synthase)	NANS	0	-0.185888	-0.317453	-0.250913	1.39624	-0.0161439	-0.91132	-0.468776
P33992	DNA replication licensing factor MCM5 (EC 3.6.4.12) (CDC46 homolog) (P1-CDC46)	MCM5	0	-1.23552	-0.441891	-0.251979	1.02986	-1.34153	-0.057629	0.369296
H0YDD4	Acetyltransferase component of pyruvate dehydrogenase complex (EC 2.3.1.12) (Fragment)	DLAT	0	-0.260557	-0.556525	-0.2524	1.23537	-0.0289618	-1.21366	0.00725541
P42704	Leucine-rich PPR motif-containing protein, mitochondrial (130 kDa leucine-rich protein) (LRP 130) (GP130)	LRPPRC	0	-0.494509	-0.220906	-0.256103	1.25125	-1.19054	0.0566489	-0.117358
E7EPA6	Laminin subunit beta-1	LAMB1	0	-1.13293	-1.50573	-0.266038	1.11028	-0.665863	-1.00488	0.560468
P28288	ATP-binding cassette sub-family D member 3 (70 kDa peroxisomal membrane protein) (PMP70)	ABCD3	0	-0.483625	-0.176039	-0.285989	1.21443	-1.17307	0.251541	-0.292906
H0Y3P2	Eukaryotic translation initiation factor 4 gamma 2	EIF4G2	0	-0.313619	-0.107649	-0.286455	1.20743	-0.901867	0.431198	-0.736761
Q3LXA3	Triokinase/FMN cyclase (Bifunctional ATP-dependent dihydroxyacetone kinase/FAD-AMP lyase (cyclizing)) [Includes: ATP-dependent dihydroxyacetone kinase (DHA kinase) (EC 2.7.1.28) (EC 2.7.1.29) (Glycerone kinase) (Triokinase) (Triose kinase); FAD-AMP lyase (cyclizing) (EC 4.6.1.15) (FAD-AMP lyase (cyclic FMN forming)) (FMN cyclase)]	TKFC	0	-0.411486	-0.43988	-0.291024	1.43621	-0.619041	-0.740397	-0.0767747
O00425	Insulin-like growth factor 2 mRNA-binding protein 3 (IGF2 mRNA-binding protein 3) (IMP-3) (IGF-II mRNA-binding protein 3) (KH domain-containing protein overexpressed in cancer) (hKOC) (VICKZ family member 3)	IGF2BP3	0	-0.198489	-0.460319	-0.305365	1.28629	0.170049	-1.08601	-0.370329
A0A024R7W5	YTH domain family, member 3, isoform CRA_a (YTH domain-containing family protein 3)	YTHDF3	0	-0.711806	-0.881486	-0.305446	1.2555	-0.629698	-0.957646	0.331847
P60842	Eukaryotic initiation factor 4A-I (eIF-4A-I) (eIF4A-I) (EC 3.6.4.13) (ATP-dependent RNA helicase eIF4A-1)	EIF4A1	0	-0.331337	-0.16321	-0.30714	1.33203	-0.837611	0.201063	-0.695477
O95864	Acyl-CoA 6-desaturase (EC 1.14.19.3) (Delta(6) fatty acid desaturase) (D6D) (Delta(6) desaturase) (Delta-6 desaturase) (Fatty acid desaturase 2)	FADS2	0	-0.504322	-0.861231	-0.312768	1.24678	-0.319321	-1.13956	0.212098
A0A1W2PQ43	Bcl-2-associated transcription factor 1	BCLAF1	0	-0.435289	-0.282907	-0.312868	1.42165	-0.916383	-0.176809	-0.328459
A0A0D9SFB3	ATP-dependent RNA helicase DDX3X	DDX3X	0	-0.290201	-0.306721	-0.314515	1.4973	-0.41857	-0.516466	-0.562268
Q14997	Proteasome activator complex subunit 4 (Proteasome activator PA200)	PSME4	0	-0.616381	-0.351047	-0.331327	1.33867	-1.08278	-0.165515	-0.0903713
A0A087WTT1	Polyadenylate-binding protein (PABP)	PABPC1	0	-0.304927	-0.339483	-0.337092	1.49446	-0.376982	-0.56518	-0.552301
P20671	Histone H2A type 1-D (Histone H2A.3) (Histone H2A/g)	HIST1H2AD	0	-0.496579	-0.573371	-0.342194	1.41474	-0.569982	-0.820384	-0.0243768
P34897	Serine hydroxymethyltransferase, mitochondrial (SHMT) (EC 2.1.2.1) (Glycine hydroxymethyltransferase) (Serine methylase)	SHMT2	0	-0.719568	-0.356399	-0.347678	1.28414	-1.15874	-0.0774303	-0.0479701
P07148	Fatty acid-binding protein, liver (Fatty acid-binding protein 1) (Liver-type fatty acid-binding protein) (L-FABP)	FABP1	0	-0.246027	-0.521571	-0.359192	1.32581	0.104091	-1.03829	-0.391614
P13804	Electron transfer flavoprotein subunit alpha, mitochondrial (Alpha-ETF)	ETFA	0	-0.449859	-0.416385	-0.36502	1.48392	-0.658684	-0.521229	-0.304011
D6REB4	Polyadenylate-binding protein-interacting protein 1	PAIP1	0	-0.499062	-0.382101	-0.369411	1.45897	-0.813427	-0.349111	-0.296431
Q13151	Heterogeneous nuclear ribonucleoprotein A0 (hnRNP A0)	HNRNPA0	0	-0.45618	-0.3498	-0.373837	1.47084	-0.760829	-0.301639	-0.408376
G3V2V8	NPC intracellular cholesterol transporter 2 (Fragment)	NPC2	0	-0.313015	-1.18269	-0.37851	1.06128	0.220935	-1.34922	0.0670059
Q9BUP3	Oxidoreductase HTATIP2 (EC 1.1.1.-) (30 kDa HIV-1 TAT-interacting protein) (HIV-1 TAT-interactive protein 2)	HTATIP2	0	-0.389747	-0.32766	-0.381401	1.48693	-0.607694	-0.310719	-0.568515
Q9HAV4	Exportin-5 (Exp5) (Ran-binding protein 21)	XPO5	0	-0.742924	-1.80693	-0.388091	1.12636	-0.214321	-1.25272	0.340684
O75477	Erlin-1 (Endoplasmic reticulum lipid raft-associated protein 1) (Protein KE04) (Stomatin-prohibitin-flotillin-HflC/K domain-containing protein 1) (SPFH domain-containing protein 1)	ERLIN1	0	-0.13001	-1.17662	-0.412995	0.908391	0.557642	-1.3612	-0.104831
Q9Y5M8	Signal recognition particle receptor subunit beta (SR-beta) (Protein APMCF1)	SRPRB	0	-0.372575	-0.797704	-0.422425	1.29825	-0.00605398	-1.13581	-0.156388
P54886	Delta-1-pyrroline-5-carboxylate synthase (P5CS) (Aldehyde dehydrogenase family 18 member A1) [Includes: Glutamate 5-kinase (GK) (EC 2.7.2.11) (Gamma-glutamyl kinase); Gamma-glutamyl phosphate reductase (GPR) (EC 1.2.1.41) (Glutamate-5-semialdehyde dehydrogenase) (Glutamyl-gamma-semialdehyde dehydrogenase)]	ALDH18A1	0	-0.587004	-0.21908	-0.422741	1.25607	-1.04727	0.285285	-0.494084
A0A024QZP7	Cell division cycle 2, G1 to S and G2 to M, isoform CRA_a (Cyclin-dependent kinase 1)	CDK1	0	-0.804552	-0.69965	-0.423868	1.38622	-0.836592	-0.612045	0.0624125
P33991	DNA replication licensing factor MCM4 (EC 3.6.4.12) (CDC21 homolog) (P1-CDC21)	MCM4	0	-0.508294	-0.216553	-0.432203	1.29791	-0.919645	0.257035	-0.635302
Q9UNH7	Sorting nexin-6 (TRAF4-associated factor 2) [Cleaved into: Sorting nexin-6, N-terminally processed]	SNX6	0	-0.80183	-1.27344	-0.433737	1.26975	-0.432258	-1.07074	0.233252
P15880	40S ribosomal protein S2 (40S ribosomal protein S4) (Protein LLRep3) (Small ribosomal subunit protein uS5)	RPS2	0	-0.543177	-0.218588	-0.435177	1.28181	-0.968862	0.273239	-0.586185
Q02543	60S ribosomal protein L18a (Large ribosomal subunit protein eL20)	RPL18A	0	-0.579999	-0.262996	-0.450127	1.32501	-0.966354	0.171527	-0.530181
P49736	DNA replication licensing factor MCM2 (EC 3.6.4.12) (Minichromosome maintenance protein 2 homolog) (Nuclear protein BM28)	MCM2	0	-0.588578	-0.537712	-0.457124	1.47853	-0.680382	-0.526591	-0.271554
Q8WW12	PEST proteolytic signal-containing nuclear protein (PCNP) (PEST-containing nuclear protein)	PCNP	0	-0.34691	-1.32548	-0.474322	1.10031	0.241162	-1.31548	-0.0259946
Q13813	Spectrin alpha chain, non-erythrocytic 1 (Alpha-II spectrin) (Fodrin alpha chain) (Spectrin, non-erythroid alpha subunit)	SPTAN1	0	-0.497638	-0.174348	-0.481899	1.22056	-0.845072	0.414573	-0.790065
H7C3P4	N-acetylglucosamine-6-sulfatase (EC 3.1.6.14) (Glucosamine-6-sulfatase)	GNS	0	-0.667692	-1.60917	-0.485295	1.20041	-0.138805	-1.22946	0.167862
P37837	Transaldolase (EC 2.2.1.2)	TALDO1	0	-1.15956	-0.277164	-0.493749	1.09717	-1.28649	0.342874	-0.153555
Q07955	Serine/arginine-rich splicing factor 1 (Alternative-splicing factor 1) (ASF-1) (Splicing factor, arginine/serine-rich 1) (pre-mRNA-splicing factor SF2, P33 subunit)	SRSF1	0	-1.25426	-0.349299	-0.494662	1.13098	-1.28819	0.235298	-0.0780877
A0A3B3ISG5	Insulin-degrading enzyme	IDE	0	-1.3288	-0.401234	-0.540671	1.16782	-1.2618	0.187782	-0.093807
C9JBI3	Phosphoserine phosphatase (Fragment)	PSPH	0	-0.535126	-0.846241	-0.542649	1.41572	-0.228773	-0.939134	-0.247817
Q9BPX3	Condensin complex subunit 3 (Chromosome-associated protein G) (Condensin subunit CAP-G) (hCAP-G) (Melanoma antigen NY-MEL-3) (Non-SMC condensin I complex subunit G) (XCAP-G homolog)	NCAPG	0	-0.622043	-0.221408	-0.550025	1.24264	-0.907956	0.369064	-0.703746
P62269	40S ribosomal protein S18 (Ke-3) (Ke3) (Small ribosomal subunit protein uS13)	RPS18	0	-1.16928	-0.313404	-0.561159	1.15197	-1.23326	0.31334	-0.232048
C9JVY5	A-kinase anchor protein 2 (Fragment)	AKAP2	0	-0.708235	-0.545347	-0.594968	1.47729	-0.725524	-0.310106	-0.441659
Q9NQW6	Anillin	ANLN	0	-0.644473	-1.97737	-0.634806	1.19979	0.017393	-1.24869	0.0315092
P50991	T-complex protein 1 subunit delta (TCP-1-delta) (CCT-delta) (Stimulator of TAR RNA-binding)	CCT4	0	-0.885799	-0.449646	-0.647112	1.37795	-0.946321	0.021432	-0.453063
Q86UP2	Kinectin (CG-1 antigen) (Kinesin receptor)	KTN1	0	-0.77396	-0.813973	-0.688146	1.49163	-0.529409	-0.607276	-0.354944
I3L397	Eukaryotic translation initiation factor 5A (eIF-5A) (Fragment)	EIF5A	0	-1.31384	-0.801968	-0.704033	1.39734	-0.971642	-0.292682	-0.133015
P43034	Platelet-activating factor acetylhydrolase IB subunit alpha (Lissencephaly-1 protein) (LIS-1) (PAF acetylhydrolase 45 kDa subunit) (PAF-AH 45 kDa subunit) (PAF-AH alpha) (PAFAH alpha)	PAFAH1B1	0	-0.851396	-1.04745	-0.804136	1.47989	-0.419485	-0.719567	-0.34084
P11234	Ras-related protein Ral-B	RALB	0	-0.517555	-1.78919	-0.821832	1.22475	0.203736	-1.18232	-0.246173
Q8N8N7	Prostaglandin reductase 2 (PRG-2) (EC 1.3.1.48) (15-oxoprostaglandin 13-reductase) (Zinc-binding alcohol dehydrogenase domain-containing protein 1)	PTGR2	0	-0.706859	-1.87949	-1.39298	1.34612	0.143862	-0.914149	-0.575836

## Sheet: Cluster3
Supplemental Table S2C. Protein list for Cluster 3
Protein IDs	Protein names	Gene names	Log2 based ratio				Z-score normalized ratio
			Con	2 uM	5 uM	10 uM	Con	2 uM	5 uM	10 uM
D6RH20	28S ribosomal protein S27, mitochondrial (Fragment)	MRPS27	0	1.27698	0.0183649	1.13548	-0.867995	1.00882	-0.851102	0.710276
Q9NPJ3	Acyl-coenzyme A thioesterase 13 (Acyl-CoA thioesterase 13) (EC 3.1.2.-) (Thioesterase superfamily member 2) [Cleaved into: Acyl-coenzyme A thioesterase 13, N-terminally processed]	ACOT13	0	1.53849	0.00954396	0.854335	-0.755008	1.36043	-0.747637	0.142213
Q9BQ61	Telomerase RNA component interacting RNase (EC 3.1.13.-) (Exoribonuclease TRIR)	TRIR	0	1.01692	-0.399478	0.648854	-0.592349	1.20463	-1.01696	0.404677
E9PFH4	Transportin-3	TNPO3	0	1.24465	-0.692875	0.488482	-0.46205	1.35747	-0.968715	0.0732938
P62316	Small nuclear ribonucleoprotein Sm D2 (Sm-D2) (snRNP core protein D2)	SNRPD2	0	0.650818	0.232383	0.487895	-1.14448	1.13029	-0.447061	0.461252
Q9H7D7	WD repeat-containing protein 26 (CUL4- and DDB1-associated WDR protein 2) (Myocardial ischemic preconditioning up-regulated protein 2)	WDR26	0	0.569998	-0.10508	0.486113	-0.729182	1.00495	-0.980601	0.70483
P27105	Erythrocyte band 7 integral membrane protein (Protein 7.2b) (Stomatin)	STOM	0	0.562495	-0.124757	0.433009	-0.68945	1.07793	-0.996508	0.608028
D6RGI3	Septin 11, isoform CRA_b (Septin-11)	SEPTIN11	0	0.861161	0.183658	0.394937	-0.886784	1.39885	-0.506749	-0.00532116
Q08752	Peptidyl-prolyl cis-trans isomerase D (PPIase D) (EC 5.2.1.8) (40 kDa peptidyl-prolyl cis-trans isomerase) (Cyclophilin-40) (CYP-40) (Cyclophilin-related protein) (Rotamase D)	PPID	0	0.700818	-0.546616	0.379706	-0.37885	1.17201	-1.16088	0.367724
Q9BU23	Lipase maturation factor 2 (Transmembrane protein 112B) (Transmembrane protein 153)	LMF2	0	1.78236	0.799635	0.352915	-0.790254	1.44029	-0.113143	-0.536895
P26358	DNA (cytosine-5)-methyltransferase 1 (Dnmt1) (EC 2.1.1.37) (CXXC-type zinc finger protein 9) (DNA methyltransferase HsaI) (DNA MTase HsaI) (M.HsaI) (MCMT)	DNMT1	0	0.7528	0.137057	0.343522	-0.871515	1.39522	-0.541761	0.0180583
Q96C01	Protein FAM136A	FAM136A	0	0.829049	-0.627154	0.277619	-0.336254	1.30551	-1.08164	0.11238
P09622	Dihydrolipoyl dehydrogenase, mitochondrial (EC 1.8.1.4) (Dihydrolipoamide dehydrogenase) (Glycine cleavage system L protein)	DLD	0	0.257665	-0.020711	0.24433	-0.801752	0.912437	-0.9267	0.816014
P09110	3-ketoacyl-CoA thiolase, peroxisomal (EC 2.3.1.16) (Acetyl-CoA acyltransferase) (Beta-ketothiolase) (Peroxisomal 3-oxoacyl-CoA thiolase)	ACAA1	0	0.65129	0.0336418	0.219833	-0.718211	1.4421	-0.628884	-0.095005
P61019	Ras-related protein Rab-2A	RAB2A	0	0.354277	0.128382	0.214322	-1.13474	1.24198	-0.340061	0.232817
H3BPF6	Prefoldin subunit 5 (Fragment)	PFDN5	0	0.494211	-0.323715	0.213549	-0.356267	1.22972	-1.13651	0.263055
Q9NX63	MICOS complex subunit MIC19 (Coiled-coil-helix-coiled-coil-helix domain-containing protein 3)	CHCHD3	0	0.641467	-0.121117	0.213419	-0.560706	1.40508	-0.843417	-0.000958901
O43252	Bifunctional 3'-phosphoadenosine 5'-phosphosulfate synthase 1 (PAPS synthase 1) (PAPSS 1) (Sulfurylase kinase 1) (SK 1) (SK1) [Includes: Sulfate adenylyltransferase (EC 2.7.7.4) (ATP-sulfurylase) (Sulfate adenylate transferase) (SAT); Adenylyl-sulfate kinase (EC 2.7.1.25) (3'-phosphoadenosine-5'-phosphosulfate synthase) (APS kinase) (Adenosine-5'-phosphosulfate 3'-phosphotransferase) (Adenylylsul…	PAPSS1	0	0.340741	-0.0700555	0.210488	-0.651232	1.19401	-0.979534	0.436761
Q13148	TAR DNA-binding protein 43 (TDP-43)	TARDBP	0	0.348916	-0.0391242	0.209957	-0.716823	1.2274	-0.906941	0.39636
X6RFL8	Ras-related protein Rab-14 (Fragment)	RAB14	0	0.363405	-0.162447	0.204294	-0.482098	1.18132	-1.10048	0.401253
E7ETK0	40S ribosomal protein S24	RPS24	0	0.219482	0.0386907	0.187423	-1.01821	1.00838	-0.68297	0.692796
F5GX77	Multifunctional methyltransferase subunit TRM112-like protein	TRMT112	0	0.483951	-0.331927	0.181385	-0.322898	1.25131	-1.13465	0.206243
Q8TCJ2	Dolichyl-diphosphooligosaccharide--protein glycosyltransferase subunit STT3B (Oligosaccharyl transferase subunit STT3B) (STT3-B) (EC 2.4.99.18) (Source of immunodominant MHC-associated peptides homolog)	STT3B	0	0.653103	0.0417282	0.167849	-0.681457	1.47037	-0.571164	-0.217744
P60983	Glia maturation factor beta (GMF-beta)	GMFB	0	0.415797	-0.301172	0.16453	-0.3041	1.22096	-1.16429	0.247426
Q9HDC9	Adipocyte plasma membrane-associated protein (Protein BSCv)	APMAP	0	0.212144	0.02678	0.164316	-0.965678	1.08915	-0.722641	0.599166
Q96DI7	U5 small nuclear ribonucleoprotein 40 kDa protein (U5 snRNP 40 kDa protein) (U5-40K) (38 kDa-splicing factor) (Prp8-binding protein) (hPRP8BP) (U5 snRNP-specific 40 kDa protein) (WD repeat-containing protein 57)	SNRNP40	0	1.73924	-0.194901	0.16366	-0.49639	1.49448	-0.603968	-0.394126
P82979	SAP domain-containing ribonucleoprotein (Cytokine-induced protein of 29 kDa) (Nuclear protein Hcc-1) (Proliferation-associated cytokine-inducible protein CIP29)	SARNP	0	0.27358	0.0462154	0.16198	-0.960877	1.26729	-0.613502	0.307087
P36957	Dihydrolipoyllysine-residue succinyltransferase component of 2-oxoglutarate dehydrogenase complex, mitochondrial (EC 2.3.1.61) (2-oxoglutarate dehydrogenase complex component E2) (OGDC-E2) (Dihydrolipoamide succinyltransferase component of 2-oxoglutarate dehydrogenase complex) (E2K)	DLST	0	0.664433	-0.201704	0.152668	-0.45399	1.42245	-0.872545	-0.0959141
O00170	AH receptor-interacting protein (AIP) (Aryl-hydrocarbon receptor-interacting protein) (HBV X-associated protein 2) (XAP-2) (Immunophilin homolog ARA9)	AIP	0	0.342618	-0.21146	0.151748	-0.354115	1.21076	-1.15004	0.29339
P28074	Proteasome subunit beta type-5 (EC 3.4.25.1) (Macropain epsilon chain) (Multicatalytic endopeptidase complex epsilon chain) (Proteasome chain 6) (Proteasome epsilon chain) (Proteasome subunit MB1) (Proteasome subunit X)	PSMB5	0	0.242613	0.0326844	0.143098	-0.930342	1.26579	-0.655561	0.320109
B4DLR8	NAD(P)H dehydrogenase [quinone] 1 (cDNA FLJ50573, highly similar to Homo sapiens NAD(P)H dehydrogenase, quinone 1 (NQO1), transcript variant 3, mRNA)	NQO1	0	0.306475	-0.064154	0.137407	-0.589118	1.31367	-0.938784	0.214232
F5GZS6	4F2 cell-surface antigen heavy chain	SLC3A2	0	0.18656	-0.0690188	0.127806	-0.545059	1.09099	-1.09869	0.55275
Q8TEX9	Importin-4 (Imp4) (Importin-4b) (Imp4b) (Ran-binding protein 4) (RanBP4)	IPO4	0	0.152723	0.0190731	0.122589	-0.969905	1.0577	-0.728258	0.640458
P52292	Importin subunit alpha-1 (Karyopherin subunit alpha-2) (RAG cohort protein 1) (SRP1-alpha)	KPNA2	0	0.175311	0.0347144	0.116574	-1.01709	1.19419	-0.600291	0.423189
A0A096LPD9	Thioredoxin reductase 2, mitochondrial	TXNRD2	0	0.53553	-0.582225	0.115149	-0.156141	1.24403	-1.19057	0.102684
Q14847	LIM and SH3 domain protein 1 (LASP-1) (Metastatic lymph node gene 50 protein) (MLN 50)	LASP1	0	0.225768	0.028511	0.111832	-0.886906	1.33924	-0.624617	0.172281
E9PB90	Hexokinase-2	HK2	0	0.118232	0.000989631	0.111583	-0.872411	0.917522	-0.85803	0.812919
Q96A49	Synapse-associated protein 1 (BSD domain-containing signal transducer and Akt interactor protein) (BSTA)	SYAP1	0	0.326754	-0.159309	0.107593	-0.375277	1.3051	-1.06641	0.136586
E9PNM1	Squalene synthase	FDFT1	0	0.226564	0.0111001	0.105207	-0.803681	1.35342	-0.705702	0.155959
P26640	Valine--tRNA ligase (EC 6.1.1.9) (Protein G7a) (Valyl-tRNA synthetase) (ValRS)	VARS	0	0.233045	0.0232913	0.0988126	-0.828903	1.38563	-0.623316	0.0665922
Q9BXP5	Serrate RNA effector molecule homolog (Arsenite-resistance protein 2)	SRRT	0	0.191051	0.0586833	0.0899306	-1.04042	1.34117	-0.342154	0.0414083
Q13155	Aminoacyl tRNA synthase complex-interacting multifunctional protein 2 (Multisynthase complex auxiliary component p38) (Protein JTV-1)	AIMP2	0	0.287248	0.0499167	0.088433	-0.819326	1.44599	-0.457334	-0.169328
Q96DZ1	Endoplasmic reticulum lectin 1 (ER lectin) (Erlectin) (XTP3-transactivated gene B protein)	ERLEC1	0	0.579418	-1.2014	0.081517	0.00734462	1.14421	-1.29261	0.141055
Q9Y678	Coatomer subunit gamma-1 (Gamma-1-coat protein) (Gamma-1-COP)	COPG1	0	0.0700291	-0.00499229	0.0725545	-0.807791	0.834457	-0.921848	0.895182
Q9UIG0	Tyrosine-protein kinase BAZ1B (EC 2.7.10.2) (Bromodomain adjacent to zinc finger domain protein 1B) (Williams syndrome transcription factor) (Williams-Beuren syndrome chromosomal region 10 protein) (Williams-Beuren syndrome chromosomal region 9 protein) (hWALp2)	BAZ1B	0	0.648892	0.356813	0.070146	-0.86548	1.32318	0.215792	-0.673487
P08559	Pyruvate dehydrogenase E1 component subunit alpha, somatic form, mitochondrial (EC 1.2.4.1) (PDHE1-A type I)	PDHA1	0	0.164044	0.0192501	0.0679099	-0.844222	1.3895	-0.595061	0.049782
O95782	AP-2 complex subunit alpha-1 (100 kDa coated vesicle protein A) (Adaptor protein complex AP-2 subunit alpha-1) (Adaptor-related protein complex 2 subunit alpha-1) (Alpha-adaptin A) (Alpha1-adaptin) (Clathrin assembly protein complex 2 alpha-A large chain) (Plasma membrane adaptor HA2/AP2 adaptin alpha A subunit)	AP2A1	0	0.124951	-0.00300588	0.0672617	-0.771578	1.27978	-0.81877	0.310572
J3QLD9	Flotillin-2 (HCG1998851, isoform CRA_h)	FLOT2	0	0.193452	0.0113096	0.0615578	-0.738953	1.43663	-0.619635	-0.0780445
Q02790	Peptidyl-prolyl cis-trans isomerase FKBP4 (PPIase FKBP4) (EC 5.2.1.8) (51 kDa FK506-binding protein) (FKBP51) (52 kDa FK506-binding protein) (52 kDa FKBP) (FKBP-52) (59 kDa immunophilin) (p59) (FK506-binding protein 4) (FKBP-4) (FKBP59) (HSP-binding immunophilin) (HBI) (Immunophilin FKBP52) (Rotamase) [Cleaved into: Peptidyl-prolyl cis-trans isomerase FKBP4, N-terminally processed]	FKBP4	0	0.167315	-0.173917	0.0512471	-0.116234	1.13864	-1.27518	0.252781
P11047	Laminin subunit gamma-1 (Laminin B2 chain) (Laminin-1 subunit gamma) (Laminin-10 subunit gamma) (Laminin-11 subunit gamma) (Laminin-2 subunit gamma) (Laminin-3 subunit gamma) (Laminin-4 subunit gamma) (Laminin-6 subunit gamma) (Laminin-7 subunit gamma) (Laminin-8 subunit gamma) (Laminin-9 subunit gamma) (S-laminin subunit gamma) (S-LAM gamma)	LAMC1	0	0.450252	-0.191027	0.0484249	-0.329908	1.41886	-0.922022	-0.166933
P40222	Alpha-taxilin	TXLNA	0	0.30998	-0.237413	0.0439036	-0.184396	1.30307	-1.12603	0.00735876
Q8WVC2	40S ribosomal protein S21	RPS21	0	0.204678	-0.171356	0.0434452	-0.163305	1.23891	-1.19354	0.117931
P00492	Hypoxanthine-guanine phosphoribosyltransferase (HGPRT) (HGPRTase) (EC 2.4.2.8)	HPRT1	0	0.490256	-0.341435	0.0426784	-0.218757	1.36231	-1.0421	-0.101457
Q9H223	EH domain-containing protein 4 (Hepatocellular carcinoma-associated protein 10/11) (PAST homolog 4)	EHD4	0	0.230374	-0.314399	0.0400169	-0.0089782	1.13181	-1.29917	0.176339
H3BRU6	Poly(rC)-binding protein 2 (Fragment)	PCBP2	0	0.37827	0.110592	0.0326773	-0.734493	1.45446	-0.152747	-0.567218
Q9UGI8	Testin (TESS)	TES	0	0.35415	0.0154093	0.0291194	-0.576359	1.49711	-0.496336	-0.424414
M0QXK2	U1 small nuclear ribonucleoprotein A (Fragment)	SNRPA	0	0.0492173	-0.0286728	0.0287178	-0.370334	1.093	-1.20011	0.477436
Q14974	Importin subunit beta-1 (Importin-90) (Karyopherin subunit beta-1) (Nuclear factor p97) (Pore targeting complex 97 kDa subunit) (PTAC97)	KPNB1	0	0.120403	0.0266225	0.0267818	-0.811631	1.45985	-0.325576	-0.322642
O76094	Signal recognition particle subunit SRP72 (SRP72) (Signal recognition particle 72 kDa protein)	SRP72	0	0.143431	0.0475794	0.022391	-0.832622	1.43239	-0.10608	-0.493693
E9PLL6	60S ribosomal protein L27a	RPL27A	0	0.235515	0.0905779	0.0210213	-0.798929	1.40779	0.00742149	-0.616277
Q13838	Spliceosome RNA helicase DDX39B (EC 3.6.4.13) (56 kDa U2AF65-associated protein) (ATP-dependent RNA helicase p47) (DEAD box protein UAP56) (HLA-B-associated transcript 1 protein)	DDX39B	0	0.234689	0.0199008	0.0186724	-0.605279	1.49571	-0.440084	-0.450347
P14868	Aspartate--tRNA ligase, cytoplasmic (EC 6.1.1.12) (Aspartyl-tRNA synthetase) (AspRS) (Cell proliferation-inducing gene 40 protein)	DARS	0	0.0874084	-0.0304228	0.0159895	-0.372144	1.39084	-0.961123	-0.0575735
P30086	Phosphatidylethanolamine-binding protein 1 (PEBP-1) (HCNPpp) (Neuropolypeptide h3) (Prostatic-binding protein) (Raf kinase inhibitor protein) (RKIP) [Cleaved into: Hippocampal cholinergic neurostimulating peptide (HCNP)]	PEBP1	0	0.409735	0.128828	0.0108472	-0.699964	1.44163	-0.0909159	-0.650753
P61981	14-3-3 protein gamma (Protein kinase C inhibitor protein 1) (KCIP-1) [Cleaved into: 14-3-3 protein gamma, N-terminally processed]	YWHAG	0	0.0706458	-0.0495033	0.00976546	-0.168536	1.28681	-1.14669	0.0284184
P28072	Proteasome subunit beta type-6 (EC 3.4.25.1) (Macropain delta chain) (Multicatalytic endopeptidase complex delta chain) (Proteasome delta chain) (Proteasome subunit Y)	PSMB6	0	0.277878	-0.268724	0.0089485	-0.0777886	1.27975	-1.16394	-0.0380237
M0R0F0	40S ribosomal protein S5 (Fragment)	RPS5	0	0.0668909	0.0203547	0.00768416	-0.786734	1.44207	-0.11942	-0.53592
P30050	60S ribosomal protein L12 (Large ribosomal subunit protein uL11)	RPL12	0	0.203682	-0.0580131	0.00549654	-0.345131	1.4589	-0.814049	-0.299717
Q5VY30	Retinol-binding protein	RBP4	0	0.0609829	-0.152103	0.000544174	0.232475	0.942977	-1.41414	0.238684
Q15637	Splicing factor 1 (Mammalian branch point-binding protein) (BBP) (mBBP) (Transcription factor ZFM1) (Zinc finger gene in MEN1 locus) (Zinc finger protein 162)	SF1	0	0.0832892	-0.145067	-0.000179277	0.141642	1.06781	-1.34915	0.139705
P63104	14-3-3 protein zeta/delta (Protein kinase C inhibitor protein 1) (KCIP-1)	YWHAZ	0	0.0352437	0.00819289	-0.00470338	-0.542654	1.43302	-0.0876826	-0.802682
Q9UQN3	Charged multivesicular body protein 2b (CHMP2.5) (Chromatin-modifying protein 2b) (CHMP2b) (Vacuolar protein sorting-associated protein 2-2) (Vps2-2) (hVps2-2)	CHMP2B	0	0.100207	-0.393906	-0.00804151	0.319057	0.851006	-1.44801	0.277949
P62829	60S ribosomal protein L23 (60S ribosomal protein L17) (Large ribosomal subunit protein uL14)	RPL23	0	0.193258	-0.377549	-0.00851491	0.15033	1.07918	-1.34171	0.112198
I3L0N3	Vesicle-fusing ATPase	NSF	0	0.0936075	-0.170962	-0.0099525	0.174631	1.08229	-1.33847	0.0815456
G3V5X4	Nesprin-2	SYNE2	0	0.642392	-0.935516	-0.0106515	-0.0449906	1.27601	-1.16871	-0.0623144
Q9Y281	Cofilin-2 (Cofilin, muscle isoform)	CFL2	0	0.409287	0.221759	-0.0115587	-0.762801	1.29577	0.279913	-0.812879
P11413	Glucose-6-phosphate 1-dehydrogenase (G6PD) (EC 1.1.1.49)	G6PD	0	0.0580631	-0.0543421	-0.0166861	0.0568879	1.31993	-1.08004	-0.29678
C9J0K6	Sorcin	SRI	0	0.0245353	-0.0457864	-0.0167101	0.314977	1.15905	-1.2223	-0.251727
P55036	26S proteasome non-ATPase regulatory subunit 4 (26S proteasome regulatory subunit RPN10) (26S proteasome regulatory subunit S5A) (Antisecretory factor 1) (AF) (ASF) (Multiubiquitin chain-binding protein)	PSMD4	0	0.0972674	-0.0882529	-0.0181137	0.00970156	1.31691	-1.10246	-0.224149
P45880	Voltage-dependent anion-selective channel protein 2 (VDAC-2) (hVDAC2) (Outer mitochondrial membrane protein porin 2)	VDAC2	0	0.0620801	-0.0801344	-0.0190844	0.143659	1.23266	-1.19451	-0.181807
O95757	Heat shock 70 kDa protein 4L (Heat shock 70-related protein APG-1) (Osmotic stress protein 94)	HSPA4L	0	0.38918	0.161944	-0.0191836	-0.694301	1.37672	0.100226	-0.782647
H0YDU8	Serine/threonine-protein phosphatase (EC 3.1.3.16) (Fragment)	PPP5C	0	0.209246	0.0819083	-0.0211165	-0.645604	1.37006	0.108792	-0.833247
E7EX44	Caldesmon	CALD1	0	0.288103	-0.0853823	-0.0218656	-0.297071	1.4713	-0.756821	-0.417413
P13010	X-ray repair cross-complementing protein 5 (EC 3.6.4.-) (86 kDa subunit of Ku antigen) (ATP-dependent DNA helicase 2 subunit 2) (ATP-dependent DNA helicase II 80 kDa subunit) (CTC box-binding factor 85 kDa subunit) (CTC85) (CTCBF) (DNA repair protein XRCC5) (Ku80) (Ku86) (Lupus Ku autoantigen protein p86) (Nuclear factor IV) (Thyroid-lupus autoantigen) (TLAA) (X-ray repair complementing defective…	XRCC5	0	0.0316575	-0.00630539	-0.0279225	0.0196317	1.31633	-0.235258	-1.1007
P61313	60S ribosomal protein L15 (Large ribosomal subunit protein eL15)	RPL15	0	0.249991	-0.328713	-0.0295194	0.0541685	1.23193	-1.21419	-0.0719081
Q9NYL9	Tropomodulin-3 (Ubiquitous tropomodulin) (U-Tmod)	TMOD3	0	0.156962	-0.0996856	-0.0298414	-0.0896664	1.3985	-0.954104	-0.354733
H3BRM5	Cytochrome c oxidase subunit 5A, mitochondrial	COX5A	0	0.341449	-0.935388	-0.0308739	0.187232	1.05206	-1.35795	0.118659
P51149	Ras-related protein Rab-7a	RAB7A	0	0.27666	0.0198288	-0.0321848	-0.46994	1.4859	-0.341895	-0.674065
P67809	Y-box-binding protein 1 (YB-1) (CCAAT-binding transcription factor I subunit A) (CBF-A) (DNA-binding protein B) (DBPB) (Enhancer factor I subunit A) (EFI-A) (Nuclease-sensitive element-binding protein 1) (Y-box transcription factor)	YBX1	0	0.314582	0.136477	-0.0334764	-0.659336	1.34919	0.158558	-0.848416
I3L1P8	Mitochondrial 2-oxoglutarate/malate carrier protein (Fragment)	SLC25A11	0	0.0921733	0.0140021	-0.0336067	-0.348681	1.39729	-0.0905823	-0.958023
Q14978	Nucleolar and coiled-body phosphoprotein 1 (140 kDa nucleolar phosphoprotein) (Nopp140) (Hepatitis C virus NS5A-transactivated protein 13) (HCV NS5A-transactivated protein 13) (Nucleolar 130 kDa protein) (Nucleolar phosphoprotein p130)	NOLC1	0	0.506433	0.0145441	-0.0432817	-0.468222	1.49536	-0.420913	-0.606223
Q6P2Q9	Pre-mRNA-processing-splicing factor 8 (220 kDa U5 snRNP-specific protein) (PRP8 homolog) (Splicing factor Prp8) (p220)	PRPF8	0	-0.00236351	-0.0424052	-0.0440154	0.91437	0.815657	-0.832351	-0.897676
A8MQ02	Afadin	AFDN	0	0.114248	-0.130454	-0.0447043	0.122591	1.29202	-1.10423	-0.310372
Q15102	Platelet-activating factor acetylhydrolase IB subunit gamma (EC 3.1.1.47) (PAF acetylhydrolase 29 kDa subunit) (PAF-AH 29 kDa subunit) (PAF-AH subunit gamma) (PAFAH subunit gamma)	PAFAH1B3	0	0.212251	-0.0761413	-0.0455621	-0.199221	1.46268	-0.738269	-0.525193
O14744	Protein arginine N-methyltransferase 5 (EC 2.1.1.320) (72 kDa ICln-binding protein) (Histone-arginine N-methyltransferase PRMT5) (Jak-binding protein 1) (Shk1 kinase-binding protein 1 homolog) (SKB1 homolog) (SKB1Hs) [Cleaved into: Protein arginine N-methyltransferase 5, N-terminally processed]	PRMT5	0	0.159321	-0.253417	-0.0553613	0.179014	1.19888	-1.22808	-0.149817
Q15758	Neutral amino acid transporter B(0) (ATB(0)) (Baboon M7 virus receptor) (RD114/simian type D retrovirus receptor) (Sodium-dependent neutral amino acid transporter type 2) (Solute carrier family 1 member 5)	SLC1A5	0	0.687608	0.306155	-0.056062	-0.678366	1.36992	0.114662	-0.806218
G3V1C3	Apoptosis inhibitor 5	API5	0	0.138954	-0.0913231	-0.0575253	-0.00236212	1.40367	-0.85536	-0.545949
P62899	60S ribosomal protein L31 (Large ribosomal subunit protein eL31)	RPL31	0	0.243088	-0.079617	-0.0614498	-0.200135	1.46687	-0.68783	-0.578904
Q02750	Dual specificity mitogen-activated protein kinase kinase 1 (MAP kinase kinase 1) (MAPKK 1) (MKK1) (EC 2.7.12.2) (ERK activator kinase 1) (MAPK/ERK kinase 1) (MEK 1)	MAP2K1	0	0.0303677	-0.266869	-0.067539	0.568076	0.818086	-1.41672	0.0305557
P14314	Glucosidase 2 subunit beta (80K-H protein) (Glucosidase II subunit beta) (Protein kinase C substrate 60.1 kDa protein heavy chain) (PKCSH)	PRKCSH	0	-0.026404	-0.132886	-0.0724278	1.00607	0.535504	-1.27716	-0.264414
P61254	60S ribosomal protein L26 (Large ribosomal subunit protein uL24)	RPL26	0	0.114276	-0.34337	-0.072803	0.360137	1.02508	-1.34839	-0.0368293
G3V203	60S ribosomal protein L18 (Ribosomal protein L18, isoform CRA_b)	RPL18	0	0.0567303	-0.046629	-0.0761836	0.269577	1.27217	-0.52548	-1.01626
P20700	Lamin-B1	LMNB1	0	0.125918	-0.325603	-0.076257	0.330596	1.07361	-1.31536	-0.088843
P62805	Histone H4	HIST1H4A	0	0.184069	-0.0173184	-0.0787852	-0.216197	1.44118	-0.361523	-0.863459
Q9H9B4	Sideroflexin-1	SFXN1	0	0.242209	0.0812739	-0.0797416	-0.460401	1.34004	0.110375	-0.990017
P60468	Protein transport protein Sec61 subunit beta	SEC61B	0	0.395599	0.0988064	-0.0808427	-0.508114	1.42395	-0.0739986	-0.841842
P62195	26S proteasome regulatory subunit 8 (26S proteasome AAA-ATPase subunit RPT6) (Proteasome 26S subunit ATPase 5) (Proteasome subunit p45) (Thyroid hormone receptor-interacting protein 1) (TRIP1) (p45/SUG)	PSMC5	0	0.00939959	-0.0738152	-0.0851048	0.760728	0.958395	-0.747582	-0.971541
Q15424	Scaffold attachment factor B1 (SAF-B) (SAF-B1) (HSP27 estrogen response element-TATA box-binding protein) (HSP27 ERE-TATA-binding protein)	SAFB	0	0.175508	-0.0209805	-0.0851051	-0.179224	1.4297	-0.358787	-0.891689
P43686	26S proteasome regulatory subunit 6B (26S proteasome AAA-ATPase subunit RPT3) (MB67-interacting protein) (MIP224) (Proteasome 26S subunit ATPase 4) (Tat-binding protein 7) (TBP-7)	PSMC4	0	-0.024821	-0.128427	-0.085352	1.03401	0.592175	-1.17219	-0.453996
Q92888	Rho guanine nucleotide exchange factor 1 (115 kDa guanine nucleotide exchange factor) (p115-RhoGEF) (p115RhoGEF) (Sub1.5)	ARHGEF1	0	0.295512	-0.516	-0.0909018	0.154861	1.2023	-1.23065	-0.126507
P51570	Galactokinase (EC 2.7.1.6) (Galactose kinase)	GALK1	0	0.336549	-0.00393987	-0.0927295	-0.34079	1.4703	-0.35959	-0.769919
Q15020	Squamous cell carcinoma antigen recognized by T-cells 3 (SART-3) (Tat-interacting protein of 110 kDa) (Tip110) (p110 nuclear RNA-binding protein)	SART3	0	0.632108	0.0277204	-0.101494	-0.43901	1.48704	-0.371051	-0.676979
P61513	60S ribosomal protein L37a (Large ribosomal subunit protein eL43)	RPL37A	0	0.560292	0.305556	-0.104537	-0.648101	1.2725	0.306578	-0.930977
P13667	Protein disulfide-isomerase A4 (EC 5.3.4.1) (Endoplasmic reticulum resident protein 70) (ER protein 70) (ERp70) (Endoplasmic reticulum resident protein 72) (ER protein 72) (ERp-72) (ERp72)	PDIA4	0	0.046946	-0.226365	-0.110316	0.583922	0.999821	-1.24202	-0.341719
Q9BQE3	Tubulin alpha-1C chain (Alpha-tubulin 6) (Tubulin alpha-6 chain) [Cleaved into: Detyrosinated tubulin alpha-1C chain]	TUBA1C	0	0.161295	-0.628622	-0.112358	0.38672	0.977286	-1.37666	0.0126565
O94776	Metastasis-associated protein MTA2 (Metastasis-associated 1-like 1) (MTA1-L1 protein) (p53 target protein in deacetylase complex)	MTA2	0	0.121608	-0.114637	-0.113438	0.205254	1.33248	-0.77379	-0.763946
Q96T76	MMS19 nucleotide excision repair protein homolog (hMMS19) (MET18 homolog) (MMS19-like protein)	MMS19	0	0.439073	-0.517616	-0.115277	0.0206553	1.32483	-1.0846	-0.260886
Q12792	Twinfilin-1 (Protein A6) (Protein tyrosine kinase 9)	TWF1	0	0.372455	-0.126622	-0.121485	-0.18123	1.46422	-0.650624	-0.63237
Q13283	Ras GTPase-activating protein-binding protein 1 (G3BP-1) (EC 3.6.4.12) (EC 3.6.4.13) (ATP-dependent DNA helicase VIII) (hDH VIII) (GAP SH3 domain-binding protein 1)	G3BP1	0	0.031608	-0.150497	-0.122566	0.663889	1.03534	-0.997291	-0.701943
O75643	U5 small nuclear ribonucleoprotein 200 kDa helicase (EC 3.6.4.13) (Activating signal cointegrator 1 complex subunit 3-like 1) (BRR2 homolog) (U5 snRNP-specific 200 kDa protein) (U5-200KD)	SNRNP200	0	0.104363	-0.0132755	-0.124519	0.0652401	1.22843	-0.0767822	-1.21689
G8JLG1	Structural maintenance of chromosomes protein	SMC1A	0	0.0607883	-0.146831	-0.13064	0.51737	1.15213	-0.909927	-0.759575
Q9P2J5	Leucine--tRNA ligase, cytoplasmic (EC 6.1.1.4) (Leucyl-tRNA synthetase) (LeuRS)	LARS	0	0.0957296	-0.0678847	-0.130746	0.24028	1.27057	-0.449991	-1.06086
P25786	Proteasome subunit alpha type-1 (EC 3.4.25.1) (30 kDa prosomal protein) (PROS-30) (Macropain subunit C2) (Multicatalytic endopeptidase complex subunit C2) (Proteasome component C2) (Proteasome nu chain)	PSMA1	0	0.0673267	-0.371503	-0.13188	0.552353	0.948256	-1.32901	-0.171598
H0YDT8	ER membrane protein complex subunit 7 (Fragment)	EMC7	0	0.0515387	-0.196405	-0.139755	0.597174	1.0713	-1.06205	-0.606422
P68363	Tubulin alpha-1B chain (Alpha-tubulin ubiquitous) (Tubulin K-alpha-1) (Tubulin alpha-ubiquitous chain) [Cleaved into: Detyrosinated tubulin alpha-1B chain]	TUBA1B	0	-0.0308921	-0.179416	-0.141379	1.03146	0.653852	-1.05292	-0.632399
B9A018	U4/U6.U5 tri-snRNP-associated protein 2	USP39	0	0.0551339	-0.4307	-0.142835	0.592495	0.887077	-1.35925	-0.12032
P78556	C-C motif chemokine 20 (Beta-chemokine exodus-1) (CC chemokine LARC) (Liver and activation-regulated chemokine) (Macrophage inflammatory protein 3 alpha) (MIP-3-alpha) (Small-inducible cytokine A20) [Cleaved into: CCL20(1-67); CCL20(1-64); CCL20(2-70)]	CCL20	0	0.493583	-0.245868	-0.145375	-0.152718	1.45098	-0.76871	-0.52955
A0A0C4DGB5	Calpastatin	CAST	0	0.0700592	-0.103078	-0.14564	0.435361	1.18745	-0.60686	-1.01595
Q9BVC6	Transmembrane protein 109 (Mitsugumin-23) (Mg23)	TMEM109	0	0.197676	-0.178543	-0.146538	0.137554	1.35918	-0.83081	-0.665926
H0Y858	Uncharacterized protein (Fragment)		0	0.167865	-0.544968	-0.147019	0.389002	1.05549	-1.31019	-0.1343
A0A0J9YXF2	Paraoxonase 2, isoform CRA_a (Serum paraoxonase/arylesterase 2)	PON2	0	0.0645317	-0.580938	-0.147893	0.569892	0.842051	-1.40217	-0.00977331
Q9Y263	Phospholipase A-2-activating protein (PLA2P) (PLAP)	PLAA	0	0.128122	-0.214411	-0.149277	0.3463	1.24258	-0.986517	-0.602367
Q15392	Delta(24)-sterol reductase (EC 1.3.1.72) (24-dehydrocholesterol reductase) (3-beta-hydroxysterol Delta-24-reductase) (Diminuto/dwarf1 homolog) (Seladin-1)	DHCR24	0	0.205381	0.0318886	-0.150011	-0.184826	1.29207	0.0309263	-1.13817
P24534	Elongation factor 1-beta (EF-1-beta)	EEF1B2	0	0.0795925	-0.350844	-0.154589	0.543616	1.01658	-1.25651	-0.303695
Q9BV44	THUMP domain-containing protein 3	THUMPD3	0	0.274104	-1.02295	-0.156413	0.333256	1.02814	-1.35344	-0.00796237
P25325	3-mercaptopyruvate sulfurtransferase (MST) (EC 2.8.1.2)	MPST	0	0.113095	-0.729873	-0.156413	0.50015	0.890209	-1.39904	0.00867734
O00116	Alkyldihydroxyacetonephosphate synthase, peroxisomal (Alkyl-DHAP synthase) (EC 2.5.1.26) (Aging-associated gene 5 protein) (Alkylglycerone-phosphate synthase)	AGPS	0	0.00126509	-0.263814	-0.162214	0.821132	0.831702	-1.19253	-0.4603
P04179	Superoxide dismutase [Mn], mitochondrial (EC 1.15.1.1)	SOD2	0	0.0811605	-0.178098	-0.167121	0.491957	1.17122	-0.871209	-0.791969
M0QWZ7	Serine--tRNA ligase, mitochondrial (Seryl-tRNA synthetase 2, isoform CRA_d)	SARS2	0	0.0356797	-0.155599	-0.174099	0.677254	1.03262	-0.773769	-0.936108
P00367	Glutamate dehydrogenase 1, mitochondrial (GDH 1) (EC 1.4.1.3)	GLUD1	0	0.0366601	-0.225593	-0.174957	0.695882	1.00304	-1.03177	-0.667152
F8WBF9	Protein NDRG3	NDRG3	0	0.377625	-0.782905	-0.175726	0.197311	1.20525	-1.21355	-0.189014
P62753	40S ribosomal protein S6 (Phosphoprotein NP33) (Small ribosomal subunit protein eS6)	RPS6	0	0.0250313	-0.263332	-0.176276	0.74044	0.936527	-1.12879	-0.548176
P29966	Myristoylated alanine-rich C-kinase substrate (MARCKS) (Protein kinase C substrate, 80 kDa protein, light chain) (80K-L protein) (PKCSL)	MARCKS	0	0.0172427	-0.225877	-0.177036	0.779037	0.929881	-1.03915	-0.669767
Q14566	DNA replication licensing factor MCM6 (EC 3.6.4.12) (p105MCM)	MCM6	0	0.0503768	-0.241714	-0.180074	0.647842	1.03792	-1.04551	-0.640255
P50990	T-complex protein 1 subunit theta (TCP-1-theta) (CCT-theta) (Chaperonin containing T-complex polypeptide 1 subunit 8) (Renal carcinoma antigen NY-REN-15)	CCT8	0	0.153775	-0.182635	-0.183496	0.282977	1.29449	-0.78637	-0.791099
P12956	X-ray repair cross-complementing protein 6 (EC 3.6.4.-) (EC 4.2.99.-) (5'-deoxyribose-5-phosphate lyase Ku70) (5'-dRP lyase Ku70) (70 kDa subunit of Ku antigen) (ATP-dependent DNA helicase 2 subunit 1) (ATP-dependent DNA helicase II 70 kDa subunit) (CTC box-binding factor 75 kDa subunit) (CTC75) (CTCBF) (DNA repair protein XRCC6) (Lupus Ku autoantigen protein p70) (Ku70) (Thyroid-lupus autoantige…	XRCC6	0	0.0861645	-0.180927	-0.185396	0.490438	1.17289	-0.816537	-0.846794
P52788	Spermine synthase (SPMSY) (EC 2.5.1.22) (Spermidine aminopropyltransferase)	SMS	0	0.220861	-0.0252611	-0.18959	-0.0522481	1.33474	-0.197775	-1.08472
Q9Y5K6	CD2-associated protein (Adapter protein CMS) (Cas ligand with multiple SH3 domains)	CD2AP	0	0.347287	-1.35905	-0.193249	0.313958	1.0516	-1.33974	-0.0258188
Q13564	NEDD8-activating enzyme E1 regulatory subunit (Amyloid beta precursor protein-binding protein 1, 59 kDa) (APP-BP1) (Amyloid protein-binding protein 1) (Proto-oncogene protein 1)	NAE1	0	-0.0176354	-0.369416	-0.196309	0.857673	0.743563	-1.26405	-0.337189
P06730	Eukaryotic translation initiation factor 4E (eIF-4E) (eIF4E) (eIF-4F 25 kDa subunit) (mRNA cap-binding protein)	EIF4E	0	0.00454508	-0.337375	-0.196885	0.805234	0.83576	-1.21208	-0.428914
P08758	Annexin A5 (Anchorin CII) (Annexin V) (Annexin-5) (Calphobindin I) (CBP-I) (Endonexin II) (Lipocortin V) (Placental anticoagulant protein 4) (PP4) (Placental anticoagulant protein I) (PAP-I) (Thromboplastin inhibitor) (Vascular anticoagulant-alpha) (VAC-alpha)	ANXA5	0	0.0155499	-0.229737	-0.205825	0.798509	0.927022	-0.947278	-0.778253
Q9NSD9	Phenylalanine--tRNA ligase beta subunit (EC 6.1.1.20) (Phenylalanyl-tRNA synthetase beta subunit) (PheRS)	FARSB	0	-0.00994326	-0.312852	-0.208299	0.872347	0.801074	-1.15066	-0.522765
O75874	Isocitrate dehydrogenase [NADP] cytoplasmic (IDH) (EC 1.1.1.42) (Cytosolic NADP-isocitrate dehydrogenase) (IDP) (NADP(+)-specific ICDH) (Oxalosuccinate decarboxylase)	IDH1	0	0.128836	-0.270883	-0.208855	0.434351	1.19789	-0.964935	-0.667307
H7C0M1	H/ACA ribonucleoprotein complex subunit DKC1 (Fragment)	DKC1	0	0.305559	0.034104	-0.213152	-0.198552	1.33124	-0.0434271	-1.08926
G3V4F2	Acyl-coenzyme A thioesterase 1	ACOT1	0	0.398073	-0.474344	-0.213278	0.0977267	1.34126	-0.998888	-0.4401
A0A3B3IRI2	CTP synthase (EC 6.3.4.2) (UTP--ammonia ligase)	CTPS1	0	0.241374	-0.0222068	-0.217447	-0.0507485	1.32208	-0.165892	-1.10544
P50552	Vasodilator-stimulated phosphoprotein (VASP)	VASP	0	0.340949	-0.27584	-0.219984	0.0608907	1.38963	-0.806519	-0.644004
A0A024R6I7	Alpha-1-antitrypsin (Serpin peptidase inhibitor, clade A (Alpha-1 antiproteinase, antitrypsin), member 1, isoform CRA_a)	SERPINA1	0	0.0174648	-0.48616	-0.221229	0.742199	0.829103	-1.29909	-0.272216
P61026	Ras-related protein Rab-10	RAB10	0	0.368636	-0.704762	-0.229477	0.213772	1.24084	-1.14959	-0.305022
Q9Y230	RuvB-like 2 (EC 3.6.4.12) (48 kDa TATA box-binding protein-interacting protein) (48 kDa TBP-interacting protein) (51 kDa erythrocyte cytosolic protein) (ECP-51) (INO80 complex subunit J) (Repressing pontin 52) (Reptin 52) (TIP49b) (TIP60-associated protein 54-beta) (TAP54-beta)	RUVBL2	0	0.0296843	-0.199528	-0.231144	0.738664	0.978209	-0.749684	-0.96719
Q13243	Serine/arginine-rich splicing factor 5 (Delayed-early protein HRS) (Pre-mRNA-splicing factor SRP40) (Splicing factor, arginine/serine-rich 5)	SRSF5	0	0.193955	-0.0960195	-0.232031	0.139834	1.30531	-0.381682	-1.06346
P08754	Guanine nucleotide-binding protein G(i) subunit alpha (G(i) alpha-3)	GNAI3	0	0.303475	-0.406046	-0.233603	0.192333	1.31319	-0.982138	-0.523388
Q9UKK9	ADP-sugar pyrophosphatase (EC 3.6.1.13) (8-oxo-dGDP phosphatase) (EC 3.6.1.58) (Nuclear ATP-synthesis protein NUDIX5) (EC 2.7.7.96) (Nucleoside diphosphate-linked moiety X motif 5) (Nudix motif 5) (hNUDT5) (YSA1H)	NUDT5	0	-0.10551	-0.337363	-0.241468	1.17924	0.411246	-1.09143	-0.499052
Q13573	SNW domain-containing protein 1 (Nuclear protein SkiP) (Nuclear receptor coactivator NCoA-62) (Ski-interacting protein)	SNW1	0	0.252209	-0.698607	-0.251976	0.362012	1.14551	-1.21226	-0.295262
I3L1L3	Myb-binding protein 1A (Fragment)	MYBBP1A	0	0.0975374	-0.278292	-0.25231	0.550651	1.12997	-0.902364	-0.778259
P30041	Peroxiredoxin-6 (EC 1.11.1.15) (1-Cys peroxiredoxin) (1-Cys PRX) (24 kDa protein) (Acidic calcium-independent phospholipase A2) (aiPLA2) (EC 3.1.1.4) (Antioxidant protein 2) (Liver 2D page spot 40) (Non-selenium glutathione peroxidase) (NSGPx) (Red blood cells page spot 12)	PRDX6	0	0.217936	-0.123688	-0.253753	0.14485	1.32026	-0.447381	-1.01773
D3YTB1	60S ribosomal protein L32 (Fragment)	RPL32	0	-0.100523	-0.361656	-0.257432	1.14611	0.464155	-1.10052	-0.509751
Q9BVA1	Tubulin beta-2B chain	TUBB2B	0	0.351117	-0.684472	-0.260415	0.242444	1.24188	-1.12775	-0.356576
Q96G03	Phosphoglucomutase-2 (PGM 2) (EC 5.4.2.2) (Glucose phosphomutase 2) (Phosphodeoxyribomutase) (Phosphopentomutase) (EC 5.4.2.7)	PGM2	0	0.683129	-1.40064	-0.261653	0.0894428	1.2833	-1.13521	-0.237535
Q9BRK5	45 kDa calcium-binding protein (Cab45) (Stromal cell-derived factor 4) (SDF-4)	SDF4	0	0.116511	-0.307032	-0.263903	0.517296	1.15073	-0.926378	-0.74165
P12955	Xaa-Pro dipeptidase (X-Pro dipeptidase) (EC 3.4.13.9) (Imidodipeptidase) (Peptidase D) (Proline dipeptidase) (Prolidase)	PEPD	0	0.096791	-0.194641	-0.265316	0.510709	1.1413	-0.636197	-1.01581
Q9UNF0	Protein kinase C and casein kinase substrate in neurons protein 2 (Syndapin-2) (Syndapin-II)	PACSIN2	0	0.0258837	-0.337667	-0.26871	0.778002	0.934269	-1.02335	-0.688926
Q9C005	Protein dpy-30 homolog (Dpy-30-like protein) (Dpy-30L)	DPY30	0	1.02115	-0.493084	-0.270498	-0.235805	1.47062	-0.715635	-0.519178
Q9Y277	Voltage-dependent anion-selective channel protein 3 (VDAC-3) (hVDAC3) (Outer mitochondrial membrane protein porin 3)	VDAC3	0	0.120808	-0.254468	-0.276257	0.487891	1.17347	-0.781364	-0.879998
Q5R3I4	Tetratricopeptide repeat protein 38 (TPR repeat protein 38)	TTC38	0	-0.135367	-0.38983	-0.278263	1.21615	0.34784	-1.07945	-0.484533
P00338	L-lactate dehydrogenase A chain (LDH-A) (EC 1.1.1.27) (Cell proliferation-inducing gene 19 protein) (LDH muscle subunit) (LDH-M) (Renal carcinoma antigen NY-REN-59)	LDHA	0	0.0404711	-0.306017	-0.28247	0.737435	0.983896	-0.91832	-0.803011
P52597	Heterogeneous nuclear ribonucleoprotein F (hnRNP F) (Nucleolin-like protein mcs94-1) [Cleaved into: Heterogeneous nuclear ribonucleoprotein F, N-terminally processed]	HNRNPF	0	0.125099	-0.210556	-0.292189	0.455529	1.17769	-0.627096	-1.00612
Q6NUK1	Calcium-binding mitochondrial carrier protein SCaMC-1 (Mitochondrial ATP-Mg/Pi carrier protein 1) (Mitochondrial Ca(2+)-dependent solute carrier protein 1) (Small calcium-binding mitochondrial carrier protein 1) (Solute carrier family 25 member 24)	SLC25A24	0	0.206966	-0.512955	-0.296945	0.412794	1.18235	-1.0799	-0.515236
Q14151	Scaffold attachment factor B2 (SAF-B2)	SAFB2	0	-0.0730895	-0.558356	-0.300478	0.964402	0.623096	-1.25288	-0.334616
A0AVT1	Ubiquitin-like modifier-activating enzyme 6 (Ubiquitin-activating enzyme 6) (EC 6.2.1.45) (Monocyte protein 4) (MOP-4) (Ubiquitin-activating enzyme E1-like protein 2) (E1-L2)	UBA6	0	0.0455856	-0.410969	-0.304398	0.733465	0.965442	-1.05779	-0.641113
Q9Y3B7	39S ribosomal protein L11, mitochondrial (L11mt) (MRP-L11) (Mitochondrial large ribosomal subunit protein uL11m)	MRPL11	0	0.630225	-0.605992	-0.30832	-0.00796741	1.39911	-0.888937	-0.502208
P07099	Epoxide hydrolase 1 (EC 3.3.2.9) (Epoxide hydratase) (Microsomal epoxide hydrolase) (mEH)	EPHX1	0	-0.155239	-0.503245	-0.321244	1.17652	0.371149	-1.14828	-0.399391
P53701	Cytochrome c-type heme lyase (CCHL) (EC 4.4.1.17) (Holocytochrome c-type synthase)	HCCS	0	-0.0156157	-0.380207	-0.321659	0.904594	0.81652	-0.990724	-0.730391
O43390	Heterogeneous nuclear ribonucleoprotein R (hnRNP R)	HNRNPR	0	-0.0705119	-0.315776	-0.324934	1.08164	0.618858	-0.825587	-0.874913
Q7L576	Cytoplasmic FMR1-interacting protein 1 (Specifically Rac1-associated protein 1) (Sra-1) (p140sra-1)	CYFIP1	0	0.0362731	-0.442878	-0.341393	0.767203	0.940995	-1.03707	-0.671124
G3V295	Proteasome subunit alpha type (EC 3.4.25.1)	PSMA6	0	-0.0052762	-0.556185	-0.344215	0.843654	0.820663	-1.17112	-0.493201
O94979	Protein transport protein Sec31A (ABP125) (ABP130) (SEC31-like protein 1) (SEC31-related protein A) (Web1-like protein)	SEC31A	0	0.0289972	-0.307739	-0.348943	0.779756	0.943541	-0.769894	-0.953402
Q7Z417	Nuclear fragile X mental retardation-interacting protein 2 (82 kDa FMRP-interacting protein) (82-FIP) (Cell proliferation-inducing gene 1 protein) (FMRP-interacting protein 2)	NUFIP2	0	0.321723	-0.0183268	-0.364145	-0.0182574	1.27308	-0.083505	-1.17131
F8VPD4	CAD protein	CAD	0	-0.120732	-0.585931	-0.377865	1.07726	0.54051	-1.15441	-0.463363
P26583	High mobility group protein B2 (High mobility group protein 2) (HMG-2)	HMGB2	0	0.251725	-0.297939	-0.395322	0.301248	1.27609	-0.652911	-0.924424
P05362	Intercellular adhesion molecule 1 (ICAM-1) (Major group rhinovirus receptor) (CD antigen CD54)	ICAM1	0	-0.189659	-0.544046	-0.413741	1.23299	0.348206	-1.02341	-0.55778
P07305	Histone H1.0 (Histone H1') (Histone H1(0)) [Cleaved into: Histone H1.0, N-terminally processed]	H1F0	0	0.15177	-0.528384	-0.413953	0.558741	1.11567	-0.980871	-0.693536
Q13162	Peroxiredoxin-4 (EC 1.11.1.15) (Antioxidant enzyme AOE372) (AOE37-2) (Peroxiredoxin IV) (Prx-IV) (Thioredoxin peroxidase AO372) (Thioredoxin-dependent peroxide reductase A0372)	PRDX4	0	0.259907	-0.572743	-0.416113	0.396626	1.219	-0.968422	-0.647207
Q13885	Tubulin beta-2A chain (Tubulin beta class IIa)	TUBB2A	0	0.13619	-0.285629	-0.418736	0.515971	1.1304	-0.59881	-1.04756
P62273	40S ribosomal protein S29 (Small ribosomal subunit protein uS14)	RPS29	0	-0.0604726	-0.601233	-0.421284	0.965506	0.715881	-1.10695	-0.57444
P61201	COP9 signalosome complex subunit 2 (SGN2) (Signalosome subunit 2) (Alien homolog) (JAB1-containing signalosome subunit 2) (Thyroid receptor-interacting protein 15) (TR-interacting protein 15) (TRIP-15)	COPS2	0	0.23197	-0.63783	-0.424628	0.452978	1.17483	-1.02568	-0.60213
O00303	Eukaryotic translation initiation factor 3 subunit F (eIF3f) (Deubiquitinating enzyme eIF3f) (EC 3.4.19.12) (Eukaryotic translation initiation factor 3 subunit 5) (eIF-3-epsilon) (eIF3 p47)	EIF3F	0	-0.0520111	-0.395109	-0.442669	0.98861	0.728925	-0.768342	-0.949194
P10599	Thioredoxin (Trx) (ATL-derived factor) (ADF) (Surface-associated sulphydryl protein) (SASP)	TXN	0	0.315385	-0.364515	-0.4437	0.25992	1.30243	-0.692677	-0.869669
Q9NZL4	Hsp70-binding protein 1 (HspBP1) (Heat shock protein-binding protein 1) (Hsp70-binding protein 2) (HspBP2) (Hsp70-interacting protein 1) (Hsp70-interacting protein 2)	HSPBP1	0	0.94863	-0.102094	-0.446019	-0.279555	1.46602	-0.407784	-0.778682
Q9NY33	Dipeptidyl peptidase 3 (EC 3.4.14.4) (Dipeptidyl aminopeptidase III) (Dipeptidyl arylamidase III) (Dipeptidyl peptidase III) (DPP III) (Enkephalinase B)	DPP3	0	0.0113014	-0.433138	-0.458262	0.84012	0.890591	-0.824325	-0.906386
P35659	Protein DEK	DEK	0	-0.125325	-0.567654	-0.472018	1.10625	0.570755	-0.987309	-0.689693
P48147	Prolyl endopeptidase (PE) (EC 3.4.21.26) (Post-proline cleaving enzyme)	PREP	0	-0.144236	-0.484619	-0.476355	1.16885	0.496567	-0.847212	-0.8182
O96008	Mitochondrial import receptor subunit TOM40 homolog (Protein Haymaker) (Translocase of outer membrane 40 kDa subunit homolog) (p38.5)	TOMM40	0	0.0634679	-1.01397	-0.481697	0.721596	0.896144	-1.23764	-0.380102
B7Z6D5	Probable ATP-dependent RNA helicase DDX27 (cDNA FLJ61659, highly similar to Probable ATP-dependent RNA helicase DDX27)	DDX27	0	0.151523	-0.431681	-0.48197	0.555881	1.12605	-0.775583	-0.906351
G3V1A4	Cofilin 1 (Non-muscle), isoform CRA_a (Cofilin-1)	CFL1	0	-0.0611484	-0.434317	-0.484473	0.999467	0.716684	-0.771923	-0.944228
Q9Y2Z0	Protein SGT1 homolog (Protein 40-6-3) (Sgt1) (Suppressor of G2 allele of SKP1 homolog)	SUGT1	0	0.0785489	-0.740829	-0.508531	0.72003	0.970777	-1.07964	-0.611166
H0YLB8	GMP reductase 2 (Fragment)	GMPR2	0	-0.129932	-0.751972	-0.514369	1.05638	0.597019	-1.11021	-0.543195
E9PIR7	Thioredoxin reductase 1, cytoplasmic	TXNRD1	0	-0.0757529	-0.589902	-0.5484	1.00522	0.71264	-0.914384	-0.803478
Q02878	60S ribosomal protein L6 (Large ribosomal subunit protein eL6) (Neoplasm-related protein C140) (Tax-responsive enhancer element-binding protein 107) (TaxREB107)	RPL6	0	-0.0822448	-0.48206	-0.558239	1.02576	0.681443	-0.739196	-0.968008
Q99747	Gamma-soluble NSF attachment protein (SNAP-gamma) (N-ethylmaleimide-sensitive factor attachment protein gamma)	NAPG	0	0.347397	-0.0462906	-0.567785	0.0866041	1.20064	-0.0426012	-1.24465
F5H2U8	High mobility group protein HMGI-C	HMGA2	0	0.175614	-0.975492	-0.583012	0.603539	1.05356	-1.10493	-0.552161
Q9NTJ3	Structural maintenance of chromosomes protein 4 (SMC protein 4) (SMC-4) (Chromosome-associated polypeptide C) (hCAP-C) (XCAP-C homolog)	SMC4	0	-0.0386451	-0.61884	-0.593114	0.933653	0.795079	-0.895079	-0.833652
P27695	DNA-(apurinic or apyrimidinic site) lyase (EC 3.1.-.-) (EC 4.2.99.18) (APEX nuclease) (APEN) (Apurinic-apyrimidinic endonuclease 1) (AP endonuclease 1) (APE-1) (REF-1) (Redox factor-1) [Cleaved into: DNA-(apurinic or apyrimidinic site) lyase, mitochondrial]	APEX1	0	-0.00769819	-0.628334	-0.617195	0.879175	0.852684	-0.87841	-0.85345
F8W1A4	Adenylate kinase 2, mitochondrial (AK 2) (EC 2.7.4.3) (ATP-AMP transphosphorylase 2) (ATP:AMP phosphotransferase) (Adenylate monophosphate kinase)	AK2	0	-0.13633	-1.17629	-0.652662	0.990542	0.637363	-1.19314	-0.434769
E7ES33	Septin-7	SEPTIN7	0	-0.119474	-0.64072	-0.661396	1.0627	0.64345	-0.829004	-0.877148
A0A0A0MS51	Gelsolin	GSN	0	-0.0453093	-0.587585	-0.665351	0.941078	0.782716	-0.772464	-0.95133
O76024	Wolframin	WFS1	0	0.217795	-0.469401	-0.730103	0.50083	1.13853	-0.586046	-1.05331
P16152	Carbonyl reductase [NADPH] 1 (EC 1.1.1.184) (15-hydroxyprostaglandin dehydrogenase [NADP(+)]) (EC 1.1.1.197) (NADPH-dependent carbonyl reductase 1) (Prostaglandin 9-ketoreductase) (Prostaglandin-E(2) 9-reductase) (EC 1.1.1.189) (Short chain dehydrogenase/reductase family 21C member 1)	CBR1	0	0.375589	-0.591007	-0.790267	0.349103	1.25081	-0.670112	-0.929806
J3KN67	Tropomyosin alpha-3 chain	TPM3	0	0.563715	-1.40604	-0.851865	0.299701	1.27023	-0.964347	-0.605583
E9PPJ5	Midkine (Fragment)	MDK	0	0.33598	-1.58798	-0.860569	0.506522	1.12838	-1.07605	-0.558854
P61009	Signal peptidase complex subunit 3 (EC 3.4.-.-) (Microsomal signal peptidase 22/23 kDa subunit) (SPC22/23) (SPase 22/23 kDa subunit)	SPCS3	0	0.39791	-2.00053	-1.27136	0.51	1.1463	-0.992799	-0.663505
Q8WX93	Palladin (SIH002) (Sarcoma antigen NY-SAR-77)	PALLD	0	0.915059	#NUM!	#NUM!	0.306783	1.28206	-0.794421	-0.794421
Q8WZA0	Protein LZIC (Leucine zipper and CTNNBIP1 domain-containing protein) (Leucine zipper and ICAT homologous domain-containing protein)	LZIC	0	-0.0796764	#NUM!	#NUM!	0.913146	0.817586	-0.865366	-0.865366

## Sheet: Cluster4 (Down-trend)
Supplemental Table S2D. Protein list for Cluster 4
Protein IDs	Protein names	Gene names	Log2 based ratio				Z-score normalized ratio
			Con	2 uM	5 uM	10 uM	Con	2 uM	5 uM	10 uM
Q15785	Mitochondrial import receptor subunit TOM34 (hTom34) (Translocase of outer membrane 34 kDa subunit)	TOMM34	0	0.107644	-0.550524	-2.22869	0.653832	0.851223	-0.154477	-1.35058
Q9NRV9	Heme-binding protein 1 (p22HBP)	HEBP1	0	-0.653617	-0.794213	-1.9396	1.25944	0.057494	-0.137247	-1.17969
Q9NP72	Ras-related protein Rab-18	RAB18	0	-0.270792	-0.413574	-1.93355	0.914747	0.374277	0.127616	-1.41664
Q8WYA6	Beta-catenin-like protein 1 (Nuclear-associated protein) (NAP) (Testis development protein NYD-SP19)	CTNNBL1	0	-1.06064	-0.499507	-1.89351	1.23154	-0.429293	0.297878	-1.10013
Q15274	Nicotinate-nucleotide pyrophosphorylase [carboxylating] (EC 2.4.2.19) (Quinolinate phosphoribosyltransferase [decarboxylating]) (QAPRTase) (QPRTase)	QPRT	0	-0.316895	-0.458931	-1.70069	0.996613	0.320092	0.0618722	-1.37858
Q9UHD1	Cysteine and histidine-rich domain-containing protein 1 (CHORD domain-containing protein 1) (CHORD-containing protein 1) (CHP-1) (Protein morgana)	CHORDC1	0	-0.541597	-0.302594	-1.6683	1.02658	-0.0556577	0.372352	-1.34328
Q9UQE7	Structural maintenance of chromosomes protein 3 (SMC protein 3) (SMC-3) (Basement membrane-associated chondroitin proteoglycan) (Bamacan) (Chondroitin sulfate proteoglycan 6) (Chromosome-associated polypeptide) (hCAP)	SMC3	0	-0.921612	-0.980306	-1.6432	1.41991	-0.209968	-0.282632	-0.927307
Q9UBQ0	Vacuolar protein sorting-associated protein 29 (hVPS29) (PEP11 homolog) (Vesicle protein sorting 29)	VPS29	0	-0.615518	-0.958973	-1.59967	1.32656	0.100368	-0.387818	-1.03911
Q99567	Nuclear pore complex protein Nup88 (88 kDa nucleoporin) (Nucleoporin Nup88)	NUP88	0	-0.591694	-0.89009	-1.4899	1.32751	0.0875949	-0.369335	-1.04577
P49591	Serine--tRNA ligase, cytoplasmic (EC 6.1.1.11) (Seryl-tRNA synthetase) (SerRS) (Seryl-tRNA(Ser/Sec) synthetase)	SARS	0	-0.0886954	-0.527311	-1.45117	0.866833	0.660097	-0.194643	-1.33229
Q53GQ0	Very-long-chain 3-oxoacyl-CoA reductase (EC 1.1.1.330) (17-beta-hydroxysteroid dehydrogenase 12) (17-beta-HSD 12) (3-ketoacyl-CoA reductase) (KAR) (Estradiol 17-beta-dehydrogenase 12) (EC 1.1.1.62) (Short chain dehydrogenase/reductase family 12C member 1)	HSD17B12	0	-0.826238	-0.412614	-1.44169	1.22143	-0.396504	0.298398	-1.12332
A0A0C4DFM1	Transmembrane 9 superfamily member	TM9SF4	0	-0.509091	-1.03949	-1.39066	1.30798	0.219705	-0.571489	-0.956197
P08708	40S ribosomal protein S17 (Small ribosomal subunit protein eS17)	RPS17	0	-0.176369	-0.82361	-1.38089	1.02641	0.621244	-0.505104	-1.14255
O14579	Coatomer subunit epsilon (Epsilon-coat protein) (Epsilon-COP)	COPE	0	-0.22677	-0.447564	-1.36969	0.979657	0.423688	-0.0398289	-1.36352
Q9NR12	PDZ and LIM domain protein 7 (LIM mineralization protein) (LMP) (Protein enigma)	PDLIM7	0	-0.467503	-0.325924	-1.35235	1.07451	-0.0195628	0.275206	-1.33015
Q99733	Nucleosome assembly protein 1-like 4 (Nucleosome assembly protein 2) (NAP-2)	NAP1L4	0	-0.167923	-0.107942	-1.33983	0.712954	0.314747	0.451693	-1.47939
P05089	Arginase-1 (EC 3.5.3.1) (Liver-type arginase) (Type I arginase)	ARG1	0	-0.841857	-0.587353	-1.32923	1.35308	-0.382574	0.0400316	-1.01054
P61326	Protein mago nashi homolog	MAGOH	0	-0.24932	-0.825297	-1.32024	1.10703	0.518381	-0.508756	-1.11666
C9J9K3	40S ribosomal protein SA (Fragment)	RPSA	0	-0.612398	-0.607463	-1.27994	1.32049	-0.10938	-0.100113	-1.111
P40429	60S ribosomal protein L13a (23 kDa highly basic protein) (Large ribosomal subunit protein uL13)	RPL13A	0	-0.546468	-0.726504	-1.27318	1.32778	0.0368185	-0.292068	-1.07253
O95155	Ubiquitin conjugation factor E4 B (EC 2.3.2.27) (Homozygously deleted in neuroblastoma 1) (RING-type E3 ubiquitin transferase E4 B) (Ubiquitin fusion degradation protein 2)	UBE4B	0	-0.514626	-0.385032	-1.26336	1.16372	-0.0858041	0.188182	-1.26609
P33908	Mannosyl-oligosaccharide 1,2-alpha-mannosidase IA (EC 3.2.1.113) (Man(9)-alpha-mannosidase) (Man9-mannosidase) (Mannosidase alpha class 1A member 1) (Processing alpha-1,2-mannosidase IA) (Alpha-1,2-mannosidase IA)	MAN1A1	0	-0.00564738	0.0158372	-1.25304	0.491727	0.478323	0.529596	-1.49965
Q13501	Sequestosome-1 (EBI3-associated protein of 60 kDa) (EBIAP) (p60) (Phosphotyrosine-independent ligand for the Lck SH2 domain of 62 kDa) (Ubiquitin-binding protein p62)	SQSTM1	0	0.0680497	-0.296725	-1.24958	0.628432	0.797755	-0.0232914	-1.4029
Q9P287	BRCA2 and CDKN1A-interacting protein (P21- and CDK-associated protein 1) (Protein TOK-1)	BCCIP	0	0.175506	-0.197243	-1.23368	0.467981	0.890445	0.0506649	-1.40909
P48047	ATP synthase subunit O, mitochondrial (ATP synthase peripheral stalk subunit OSCP) (Oligomycin sensitivity conferral protein) (OSCP)	ATP5PO	0	-0.370205	-0.50152	-1.21528	1.16141	0.19615	-0.0909218	-1.26664
Q13011	Delta(3,5)-Delta(2,4)-dienoyl-CoA isomerase, mitochondrial (EC 5.3.3.-)	ECH1	0	0.00135101	-0.319549	-1.17946	0.717289	0.720844	-0.0365104	-1.40162
E9PM92	Chromosome 11 open reading frame 58	C11orf58	0	0.128796	-0.701604	-1.1762	0.685769	0.987402	-0.558193	-1.11498
F8W726	Ubiquitin-associated protein 2-like	UBAP2L	0	0.0357733	-0.433943	-1.15136	0.729957	0.823405	-0.236912	-1.31645
Q9UKY7	Protein CDV3 homolog	CDV3	0	-0.22943	-0.640143	-1.12873	1.10092	0.483144	-0.404775	-1.17929
Q9P035	Very-long-chain (3R)-3-hydroxyacyl-CoA dehydratase 3 (EC 4.2.1.134) (3-hydroxyacyl-CoA dehydratase 3) (HACD3) (Butyrate-induced protein 1) (B-ind1) (hB-ind1) (Protein-tyrosine phosphatase-like A domain-containing protein 1)	HACD3	0	0.0485825	0.00423369	-1.11594	0.454289	0.578404	0.464939	-1.49763
P42766	60S ribosomal protein L35 (Large ribosomal subunit protein uL29)	RPL35	0	-0.649504	-0.821919	-1.11036	1.42788	-0.124594	-0.432135	-0.871149
P18085	ADP-ribosylation factor 4	ARF4	0	-0.451531	-0.3123	-1.10522	1.12684	-0.0862051	0.248235	-1.28887
Q9UBS4	DnaJ homolog subfamily B member 11 (APOBEC1-binding protein 2) (ABBP-2) (DnaJ protein homolog 9) (ER-associated DNAJ) (ER-associated Hsp40 co-chaperone) (Endoplasmic reticulum DNA J domain-containing protein 3) (ER-resident protein ERdj3) (ERdj3) (ERj3p) (HEDJ) (Human DnaJ protein 9) (hDj-9) (PWP1-interacting protein 4)	DNAJB11	0	-0.10834	-0.488497	-1.07883	0.934215	0.629143	-0.277012	-1.28635
P46779	60S ribosomal protein L28 (Large ribosomal subunit protein eL28)	RPL28	0	-0.407287	-0.522446	-1.05677	1.25187	0.0997968	-0.171171	-1.18049
Q9Y5K5	Ubiquitin carboxyl-terminal hydrolase isozyme L5 (UCH-L5) (EC 3.4.19.12) (Ubiquitin C-terminal hydrolase UCH37) (Ubiquitin thioesterase L5)	UCHL5	0	-0.0112101	-0.165595	-1.02896	0.650233	0.61808	0.199769	-1.46808
P40616	ADP-ribosylation factor-like protein 1	ARL1	0	-0.0547473	-0.0320594	-1.02297	0.579731	0.427469	0.489868	-1.49707
Q9BS26	Endoplasmic reticulum resident protein 44 (ER protein 44) (ERp44) (Thioredoxin domain-containing protein 4)	ERP44	0	-0.115044	-0.367214	-1.01022	0.90611	0.560976	-0.105809	-1.36128
E9PF10	Nuclear pore complex protein Nup155	NUP155	0	-0.164343	-0.128241	-1.00675	0.776083	0.295214	0.396205	-1.4675
P49368	T-complex protein 1 subunit gamma (TCP-1-gamma) (CCT-gamma) (hTRiC5)	CCT3	0	-0.396229	-0.633931	-0.99655	1.29758	0.158751	-0.388589	-1.06774
P60866	40S ribosomal protein S20 (Small ribosomal subunit protein uS10)	RPS20	0	-0.317	-0.712091	-0.993933	1.23598	0.3369	-0.539572	-1.0333
Q8N766	ER membrane protein complex subunit 1	EMC1	0	-0.145134	-0.0727066	-0.986751	0.705293	0.283576	0.488727	-1.4776
E7ETU9	Procollagen-lysine,2-oxoglutarate 5-dioxygenase 2	PLOD2	0	-0.331816	-0.458027	-0.971434	1.19791	0.180311	-0.149313	-1.22891
E9PKP7	Nucleolar transcription factor 1	UBTF	0	-0.120827	-0.131666	-0.949115	0.749282	0.378617	0.346859	-1.47476
E9PCB6	Neurolysin, mitochondrial	NLN	0	0.205902	-0.0720321	-0.931477	0.344227	0.913613	0.163462	-1.4213
P55957	BH3-interacting domain death agonist (p22 BID) (BID) [Cleaved into: BH3-interacting domain death agonist p15 (p15 BID); BH3-interacting domain death agonist p13 (p13 BID); BH3-interacting domain death agonist p11 (p11 BID)]	BID	0	-0.484138	0.0496022	-0.928467	0.747067	-0.428463	0.891307	-1.20991
P18754	Regulator of chromosome condensation (Cell cycle regulatory protein) (Chromosome condensation protein 1)	RCC1	0	0.0251216	-0.0779676	-0.928053	0.545971	0.621266	0.320462	-1.4877
P22061	Protein-L-isoaspartate(D-aspartate) O-methyltransferase (PIMT) (EC 2.1.1.77) (L-isoaspartyl protein carboxyl methyltransferase) (Protein L-isoaspartyl/D-aspartyl methyltransferase) (Protein-beta-aspartate methyltransferase)	PCMT1	0	-0.632971	0.155355	-0.925985	0.638003	-0.629385	1.04373	-1.05235
Q96HE7	ERO1-like protein alpha (ERO1-L) (ERO1-L-alpha) (EC 1.8.4.-) (Endoplasmic oxidoreductin-1-like protein) (Endoplasmic reticulum oxidoreductase alpha) (Oxidoreductin-1-L-alpha)	ERO1A	0	-0.211165	-0.326102	-0.903576	1.02858	0.331729	-0.00682458	-1.35349
A0A2R8YGG3	Transcription activator BRG1 (Fragment)	SMARCA4	0	0.0234163	-0.157919	-0.896705	0.61597	0.689247	0.151668	-1.45689
Q92820	Gamma-glutamyl hydrolase (EC 3.4.19.9) (Conjugase) (GH) (Gamma-Glu-X carboxypeptidase)	GGH	0	0.142843	0.0620781	-0.896544	0.30312	0.704013	0.472478	-1.47961
Q96I24	Far upstream element-binding protein 3 (FUSE-binding protein 3)	FUBP3	0	-0.102276	-0.606793	-0.895127	0.992983	0.681994	-0.567216	-1.10776
A0A0U1RRM8	Fermitin family homolog 2 (Fragment)	FERMT2	0	-0.293627	-0.424438	-0.868799	1.19191	0.207001	-0.171233	-1.22768
A0A0C4DFV9	Protein SET	SET	0	-0.0643544	-0.0138908	-0.839948	0.581474	0.376293	0.536408	-1.49417
Q9Y2Q3	Glutathione S-transferase kappa 1 (EC 2.5.1.18) (GST 13-13) (GST class-kappa) (GSTK1-1) (hGSTK1) (Glutathione S-transferase subunit 13)	GSTK1	0	0.0236113	-0.229202	-0.831389	0.675058	0.753445	-0.0227647	-1.40574
P53621	Coatomer subunit alpha (Alpha-coat protein) (Alpha-COP) (HEP-COP) (HEPCOP) [Cleaved into: Xenin (Xenopsin-related peptide); Proxenin]	COPA	0	-0.389325	-0.436089	-0.829506	1.30078	-0.0158622	-0.151421	-1.13349
Q9H0U4	Ras-related protein Rab-1B	RAB1B	0	-0.345561	-0.654527	-0.823061	1.31515	0.208456	-0.579842	-0.943768
Q04837	Single-stranded DNA-binding protein, mitochondrial (Mt-SSB) (MtSSB) (PWP1-interacting protein 17)	SSBP1	0	-0.318673	-0.844841	-0.822662	1.26738	0.333624	-0.820823	-0.780184
P00403	Cytochrome c oxidase subunit 2 (Cytochrome c oxidase polypeptide II)	MT-CO2	0	0.309109	-0.0324224	-0.82072	0.194347	1.04986	0.114779	-1.35899
A0A0D9SF70	ADP-ribosylation factor GTPase-activating protein 2 (Zinc finger protein 289, ID1 regulated, isoform CRA_d)	ARFGAP2	0	-0.212137	-0.346367	-0.819105	1.08084	0.326186	-0.0970824	-1.30995
A0A0G2JP90	Nodal modulator 1	NOMO1	0	-0.272422	-0.386324	-0.800921	1.184	0.205706	-0.151632	-1.23808
P14174	Macrophage migration inhibitory factor (MIF) (EC 5.3.2.1) (Glycosylation-inhibiting factor) (GIF) (L-dopachrome isomerase) (L-dopachrome tautomerase) (EC 5.3.3.12) (Phenylpyruvate tautomerase)	MIF	0	0.304037	0.0559905	-0.790253	0.133539	0.98258	0.276759	-1.39288
P46109	Crk-like protein	CRKL	0	-0.729105	-0.45951	-0.771314	1.41646	-0.657877	-0.00975408	-0.748828
O43747	AP-1 complex subunit gamma-1 (Adaptor protein complex AP-1 subunit gamma-1) (Adaptor-related protein complex 1 subunit gamma-1) (Clathrin assembly protein complex 1 gamma-1 large chain) (Gamma1-adaptin) (Golgi adaptor HA1/AP1 adaptin subunit gamma-1)	AP1G1	0	-0.46385	-0.33337	-0.759538	1.30429	-0.306408	0.0956448	-1.09353
P36405	ADP-ribosylation factor-like protein 3	ARL3	0	-0.198921	-0.191714	-0.758484	0.9575	0.212469	0.237706	-1.40767
P06756	Integrin alpha-V (Vitronectin receptor) (Vitronectin receptor subunit alpha) (CD antigen CD51) [Cleaved into: Integrin alpha-V heavy chain; Integrin alpha-V light chain]	ITGAV	0	0.0307837	-0.0422113	-0.750368	0.509354	0.615795	0.367042	-1.49219
Q15233	Non-POU domain-containing octamer-binding protein (NonO protein) (54 kDa nuclear RNA- and DNA-binding protein) (55 kDa nuclear protein) (DNA-binding p52/p100 complex, 52 kDa subunit) (NMT55) (p54(nrb)) (p54nrb)	NONO	0	-0.445018	-0.531376	-0.744734	1.4141	-0.122983	-0.370147	-0.920971
P22102	Trifunctional purine biosynthetic protein adenosine-3 [Includes: Phosphoribosylamine--glycine ligase (EC 6.3.4.13) (Glycinamide ribonucleotide synthetase) (GARS) (Phosphoribosylglycinamide synthetase); Phosphoribosylformylglycinamidine cyclo-ligase (EC 6.3.3.1) (AIR synthase) (AIRS) (Phosphoribosyl-aminoimidazole synthetase); Phosphoribosylglycinamide formyltransferase (EC 2.1.2.2) (5'-phosphorib…	GART	0	-0.0632994	-0.319984	-0.733805	0.886936	0.649174	-0.214837	-1.32127
O75844	CAAX prenyl protease 1 homolog (EC 3.4.24.84) (Farnesylated proteins-converting enzyme 1) (FACE-1) (Prenyl protein-specific endoprotease 1) (Zinc metalloproteinase Ste24 homolog)	ZMPSTE24	0	-0.236941	-0.153597	-0.733105	0.961255	0.0664825	0.36461	-1.39235
Q32P28	Prolyl 3-hydroxylase 1 (EC 1.14.11.7) (Growth suppressor 1) (Leucine- and proline-enriched proteoglycan 1) (Leprecan-1)	P3H1	0	0.0781194	-0.101157	-0.732678	0.504172	0.777664	0.171332	-1.45317
Q1KMD3	Heterogeneous nuclear ribonucleoprotein U-like protein 2 (Scaffold-attachment factor A2) (SAF-A2)	HNRNPUL2	0	-0.390481	-0.17045	-0.711917	1.10156	-0.314099	0.436285	-1.22375
A6NLM8	Translocon-associated protein subunit delta	SSR4	0	-0.400708	-0.568869	-0.711718	1.40366	-0.0179952	-0.506554	-0.879107
P63000	Ras-related C3 botulinum toxin substrate 1 (EC 3.6.5.2) (Cell migration-inducing gene 5 protein) (Ras-like protein TC25) (p21-Rac1)	RAC1	0	-0.191112	-0.296546	-0.711047	1.07561	0.311937	-0.0680286	-1.31952
P62258	14-3-3 protein epsilon (14-3-3E)	YWHAE	0	-0.230936	-0.613198	-0.707119	1.22212	0.40194	-0.697794	-0.926262
P25685	DnaJ homolog subfamily B member 1 (DnaJ protein homolog 1) (Heat shock 40 kDa protein 1) (HSP40) (Heat shock protein 40) (Human DnaJ protein 1) (hDj-1)	DNAJB1	0	-0.221315	-0.296297	-0.696889	1.12349	0.224561	-0.0500353	-1.29801
P54727	UV excision repair protein RAD23 homolog B (HR23B) (hHR23B) (XP-C repair-complementing complex 58 kDa protein) (p58)	RAD23B	0	-0.138493	-0.0462332	-0.692814	0.723298	0.198303	0.542405	-1.46401
Q9Y320	Thioredoxin-related transmembrane protein 2 (Cell proliferation-inducing gene 26 protein) (Thioredoxin domain-containing protein 14)	TMX2	0	-0.194682	-0.361019	-0.685712	1.13783	0.346376	-0.250195	-1.23401
P33176	Kinesin-1 heavy chain (Conventional kinesin heavy chain) (Ubiquitous kinesin heavy chain) (UKHC)	KIF5B	0	0.00135495	-0.43161	-0.684805	0.834705	0.839642	-0.523684	-1.15066
Q14789	Golgin subfamily B member 1 (372 kDa Golgi complex-associated protein) (GCP372) (Giantin) (Macrogolgin)	GOLGB1	0	-0.354393	-0.147361	-0.671878	1.06949	-0.286344	0.465035	-1.24818
Q99541	Perilipin-2 (Adipophilin) (Adipose differentiation-related protein) (ADRP)	PLIN2	0	-0.440716	-0.461954	-0.670244	1.42788	-0.226393	-0.294056	-0.907432
P49792	E3 SUMO-protein ligase RanBP2 (EC 2.3.2.-) (358 kDa nucleoporin) (Nuclear pore complex protein Nup358) (Nucleoporin Nup358) (Ran-binding protein 2) (RanBP2) (p270)	RANBP2	0	-0.450991	-0.37228	-0.663079	1.38732	-0.336198	-0.0728465	-0.978272
A0A0D9SFS3	2-oxoglutarate dehydrogenase, mitochondrial	OGDH	0	-0.308623	-0.80846	-0.654237	1.28218	0.280613	-0.948907	-0.613884
Q07021	Complement component 1 Q subcomponent-binding protein, mitochondrial (ASF/SF2-associated protein p32) (Glycoprotein gC1qBP) (C1qBP) (Hyaluronan-binding protein 1) (Mitochondrial matrix protein p32) (gC1q-R protein) (p33) (SF2AP32)	C1QBP	0	-0.251426	-0.659862	-0.644826	1.25775	0.35105	-0.823198	-0.785603
A0A3B3IRQ9	Double-stranded RNA-specific adenosine deaminase (Fragment)	ADAR	0	-0.11152	-0.279767	-0.639245	0.981243	0.501516	-0.155564	-1.32719
Q14137	Ribosome biogenesis protein BOP1 (Block of proliferation 1 protein)	BOP1	0	0.128974	-0.108688	-0.637952	0.432538	0.913463	0.0593378	-1.40534
F5H6I7	Atlastin-3	ATL3	0	-0.0469162	-0.180726	-0.637193	0.784931	0.586695	0.0554679	-1.42709
Q9BWF3	RNA-binding protein 4 (Lark homolog) (hLark) (RNA-binding motif protein 4) (RNA-binding motif protein 4a)	RBM4	0	-0.356823	-0.654211	-0.636674	1.37988	0.0939427	-0.759714	-0.714106
Q06210	Glutamine--fructose-6-phosphate aminotransferase [isomerizing] 1 (EC 2.6.1.16) (D-fructose-6-phosphate amidotransferase 1) (Glutamine:fructose-6-phosphate amidotransferase 1) (GFAT 1) (GFAT1) (Hexosephosphate aminotransferase 1)	GFPT1	0	-0.180007	-0.266232	-0.62845	1.08691	0.28874	-0.0597158	-1.31594
P49321	Nuclear autoantigenic sperm protein (NASP)	NASP	0	-0.270026	-0.120454	-0.621853	0.998798	-0.135985	0.466282	-1.32909
Q9NR30	Nucleolar RNA helicase 2 (EC 3.6.4.13) (DEAD box protein 21) (Gu-alpha) (Nucleolar RNA helicase Gu) (Nucleolar RNA helicase II) (RH II/Gu)	DDX21	0	-0.34918	-0.399335	-0.621262	1.3761	-0.0907878	-0.273818	-1.0115
P35998	26S proteasome regulatory subunit 7 (26S proteasome AAA-ATPase subunit RPT1) (Proteasome 26S subunit ATPase 2) (Protein MSS1)	PSMC2	0	-0.180824	-0.0337994	-0.619495	0.768493	0.0295675	0.623245	-1.42131
O75533	Splicing factor 3B subunit 1 (Pre-mRNA-splicing factor SF3b 155 kDa subunit) (SF3b155) (Spliceosome-associated protein 155) (SAP 155)	SF3B1	0	-0.307325	-0.418165	-0.619411	1.34673	0.0426577	-0.363548	-1.02584
Q9UL46	Proteasome activator complex subunit 2 (11S regulator complex subunit beta) (REG-beta) (Activator of multicatalytic protease subunit 2) (Proteasome activator 28 subunit beta) (PA28b) (PA28beta)	PSME2	0	-0.191448	-0.327239	-0.619283	1.1564	0.30632	-0.231786	-1.23093
O14818	Proteasome subunit alpha type-7 (EC 3.4.25.1) (Proteasome subunit RC6-1) (Proteasome subunit XAPC7)	PSMA7	0	-0.229202	-0.5204	-0.612401	1.26072	0.329651	-0.658685	-0.931689
P12081	Histidine--tRNA ligase, cytoplasmic (EC 6.1.1.21) (Histidyl-tRNA synthetase) (HisRS)	HARS	0	-0.207063	-0.362199	-0.607487	1.20667	0.283955	-0.325575	-1.16504
Q9UNZ2	NSFL1 cofactor p47 (UBX domain-containing protein 2C) (p97 cofactor p47)	NSFL1C	0	0.00463436	-0.265943	-0.606239	0.7709	0.790421	-0.250525	-1.3108
P12814	Alpha-actinin-1 (Alpha-actinin cytoskeletal isoform) (F-actin cross-linking protein) (Non-muscle alpha-actinin-1)	ACTN1	0	0.0231309	-0.373221	-0.5962	0.789453	0.8822	-0.518595	-1.15306
P31689	DnaJ homolog subfamily A member 1 (DnaJ protein homolog 2) (HSDJ) (Heat shock 40 kDa protein 4) (Heat shock protein J2) (HSJ-2) (Human DnaJ protein 2) (hDj-2)	DNAJA1	0	-0.0497969	-0.379139	-0.594603	0.935765	0.725094	-0.499253	-1.16161
Q99497	Protein/nucleic acid deglycase DJ-1 (EC 3.1.2.-) (EC 3.5.1.-) (EC 3.5.1.124) (Maillard deglycase) (Oncogene DJ1) (Parkinson disease protein 7) (Parkinsonism-associated deglycase) (Protein DJ-1) (DJ-1)	PARK7	0	0.274385	-0.0953931	-0.593162	0.212512	1.1418	-0.0713288	-1.28298
P05455	Lupus La protein (La autoantigen) (La ribonucleoprotein) (Sjoegren syndrome type B antigen) (SS-B)	SSB	0	-0.0410832	-0.0931357	-0.59215	0.687574	0.506844	0.285128	-1.47955
A0A087X054	Hypoxia up-regulated protein 1	HYOU1	0	-0.115394	-0.217886	-0.589645	0.962515	0.426889	-0.01422	-1.37518
P48643	T-complex protein 1 subunit epsilon (TCP-1-epsilon) (CCT-epsilon)	CCT5	0	0.0677056	-0.298386	-0.588285	0.671589	0.944099	-0.38807	-1.22762
K7EKP8	Cytosolic acyl coenzyme A thioester hydrolase (Fragment)	ACOT7	0	-0.357659	-0.561529	-0.58308	1.41577	-0.00620086	-0.672253	-0.737316
P30085	UMP-CMP kinase (EC 2.7.4.14) (Deoxycytidylate kinase) (CK) (dCMP kinase) (Nucleoside-diphosphate kinase) (EC 2.7.4.6) (Uridine monophosphate/cytidine monophosphate kinase) (UMP/CMP kinase) (UMP/CMPK)	CMPK1	0	-0.296473	-0.426422	-0.579487	1.36273	0.0518933	-0.443029	-0.971595
P30046	D-dopachrome decarboxylase (EC 4.1.1.84) (D-dopachrome tautomerase) (Phenylpyruvate tautomerase II)	DDT	0	-0.447852	-0.308855	-0.569666	1.38444	-0.496218	0.0263227	-0.914546
P50502	Hsc70-interacting protein (Hip) (Aging-associated protein 2) (Progesterone receptor-associated p48 protein) (Protein FAM10A1) (Putative tumor suppressor ST13) (Renal carcinoma antigen NY-REN-33) (Suppression of tumorigenicity 13 protein)	ST13	0	-0.291696	-0.155661	-0.56702	1.11218	-0.222147	0.366662	-1.25669
O14745	Na(+)/H(+) exchange regulatory cofactor NHE-RF1 (NHERF-1) (Ezrin-radixin-moesin-binding phosphoprotein 50) (EBP50) (Regulatory cofactor of Na(+)/H(+) exchanger) (Sodium-hydrogen exchanger regulatory factor 1) (Solute carrier family 9 isoform A3 regulatory factor 1)	SLC9A3R1	0	-0.163362	-0.223079	-0.563019	1.06674	0.27012	0.000704975	-1.33757
P21291	Cysteine and glycine-rich protein 1 (Cysteine-rich protein 1) (CRP) (CRP1) (Epididymis luminal protein 141) (HEL-141)	CSRP1	0	-0.329609	-0.054905	-0.55994	0.940386	-0.423617	0.691009	-1.20778
P50995	Annexin A11 (56 kDa autoantigen) (Annexin XI) (Annexin-11) (Calcyclin-associated annexin 50) (CAP-50)	ANXA11	0	-0.2561	-0.405995	-0.557633	1.3247	0.141674	-0.459346	-1.00703
P17987	T-complex protein 1 subunit alpha (TCP-1-alpha) (CCT-alpha)	TCP1	0	-0.045491	-0.28296	-0.556586	0.898022	0.687341	-0.310795	-1.27457
P62277	40S ribosomal protein S13 (Small ribosomal subunit protein uS15)	RPS13	0	0.0492646	-0.230784	-0.550934	0.669712	0.885864	-0.250143	-1.30543
P62328	Thymosin beta-4 (T beta-4) (Fx) [Cleaved into: Hematopoietic system regulatory peptide (Seraspenide)]	TMSB4X	0	0.129843	-0.0678128	-0.540855	0.378986	0.918982	0.1157	-1.41367
P62820	Ras-related protein Rab-1A (YPT1-related protein)	RAB1A	0	-0.328044	-0.244567	-0.536349	1.29807	-0.278559	0.0892993	-1.10881
P09525	Annexin A4 (35-beta calcimedin) (Annexin IV) (Annexin-4) (Carbohydrate-binding protein p33/p41) (Chromobindin-4) (Endonexin I) (Lipocortin IV) (P32.5) (PP4-X) (Placental anticoagulant protein II) (PAP-II) (Protein II)	ANXA4	0	0.013951	-0.289677	-0.531647	0.783542	0.846932	-0.403204	-1.22727
Q9BY32	Inosine triphosphate pyrophosphatase (ITPase) (Inosine triphosphatase) (EC 3.6.1.9) (Non-canonical purine NTP pyrophosphatase) (Non-standard purine NTP pyrophosphatase) (Nucleoside-triphosphate diphosphatase) (Nucleoside-triphosphate pyrophosphatase) (NTPase) (Putative oncogene protein hlc14-06-p)	ITPA	0	-0.220181	0.0887399	-0.526666	0.585072	-0.277683	0.971769	-1.27916
F8W1R7	Myosin light polypeptide 6	MYL6	0	0.0523034	-0.319246	-0.525321	0.717128	0.944004	-0.502768	-1.15836
P61160	Actin-related protein 2 (Actin-like protein 2)	ACTR2	0	-0.242667	-0.513572	-0.519114	1.31651	0.238855	-0.768335	-0.787029
O14737	Programmed cell death protein 5 (TF-1 cell apoptosis-related protein 19) (Protein TFAR19)	PDCD5	0	-0.148276	-0.408697	-0.517695	1.17124	0.462769	-0.618198	-1.01581
Q13347	Eukaryotic translation initiation factor 3 subunit I (eIF3i) (Eukaryotic translation initiation factor 3 subunit 2) (TGF-beta receptor-interacting protein 1) (TRIP-1) (eIF-3-beta) (eIF3 p36)	EIF3I	0	-0.0156278	0.0514567	-0.513372	0.440955	0.37157	0.674801	-1.48733
P35241	Radixin	RDX	0	0.0396686	0.0100962	-0.51144	0.423739	0.603009	0.468899	-1.49565
Q99714	3-hydroxyacyl-CoA dehydrogenase type-2 (EC 1.1.1.35) (17-beta-hydroxysteroid dehydrogenase 10) (17-beta-HSD 10) (EC 1.1.1.51) (2-methyl-3-hydroxybutyryl-CoA dehydrogenase) (MHBD) (3-hydroxy-2-methylbutyryl-CoA dehydrogenase) (EC 1.1.1.178) (3-hydroxyacyl-CoA dehydrogenase type II) (Endoplasmic reticulum-associated amyloid beta-peptide-binding protein) (Mitochondrial ribonuclease P protein 2) (Mit…	HSD17B10	0	-0.0851766	-0.334183	-0.510233	1.02999	0.609693	-0.485824	-1.15385
P63167	Dynein light chain 1, cytoplasmic (8 kDa dynein light chain) (DLC8) (Dynein light chain LC8-type 1) (Protein inhibitor of neuronal nitric oxide synthase) (PIN)	DYNLL1	0	-0.0736725	-0.0639738	-0.506	0.724522	0.353614	0.401367	-1.4795
O60701	UDP-glucose 6-dehydrogenase (UDP-Glc dehydrogenase) (UDP-GlcDH) (UDPGDH) (EC 1.1.1.22)	UGDH	0	-0.0405099	-0.0102521	-0.505701	0.579615	0.38535	0.529934	-1.4949
O43684	Mitotic checkpoint protein BUB3	BUB3	0	0.0338437	-0.222122	-0.503102	0.702701	0.864098	-0.26759	-1.29921
O95347	Structural maintenance of chromosomes protein 2 (SMC protein 2) (SMC-2) (Chromosome-associated protein E) (hCAP-E) (XCAP-E homolog)	SMC2	0	-0.130595	-0.111682	-0.501383	0.902683	0.215295	0.311033	-1.42901
A0A1B0GTG2	Alpha-aminoadipic semialdehyde dehydrogenase	ALDH7A1	0	0.0909508	-0.119863	-0.500852	0.49386	0.911264	-0.0175386	-1.38759
O94826	Mitochondrial import receptor subunit TOM70 (Mitochondrial precursor proteins import receptor) (Translocase of outer membrane 70 kDa subunit) (Translocase of outer mitochondrial membrane protein 70)	TOMM70	0	-0.227411	-0.00938205	-0.497562	0.804527	-0.252444	0.757547	-1.30963
P00352	Retinal dehydrogenase 1 (RALDH 1) (RalDH1) (EC 1.2.1.-) (EC 1.2.1.36) (ALDH-E1) (ALHDII) (Aldehyde dehydrogenase family 1 member A1) (Aldehyde dehydrogenase, cytosolic)	ALDH1A1	0	0.0160651	-0.243181	-0.496427	0.758848	0.836973	-0.323409	-1.27241
P35221	Catenin alpha-1 (Alpha E-catenin) (Cadherin-associated protein) (Renal carcinoma antigen NY-REN-13)	CTNNA1	0	0.0524182	-0.124867	-0.486404	0.574865	0.831058	0.000800109	-1.40672
Q13242	Serine/arginine-rich splicing factor 9 (Pre-mRNA-splicing factor SRp30C) (Splicing factor, arginine/serine-rich 9)	SRSF9	0	-0.215523	-0.410526	-0.484752	1.31145	0.227879	-0.622358	-0.916973
Q9NPQ8	Synembryn-A (Protein Ric-8A)	RIC8A	0	-0.294842	-0.484362	-0.481164	1.4051	0.0266118	-0.721773	-0.709942
D6R9P3	Heterogeneous nuclear ribonucleoprotein A/B	HNRNPAB	0	0.0248125	0.0356069	-0.4801	0.404031	0.520489	0.571781	-1.4963
Q96AG4	Leucine-rich repeat-containing protein 59 (Ribosome-binding protein p34) (p34) [Cleaved into: Leucine-rich repeat-containing protein 59, N-terminally processed]	LRRC59	0	0.15561	-0.138047	-0.473953	0.386494	1.07062	-0.161638	-1.29548
Q7Z6Z7	E3 ubiquitin-protein ligase HUWE1 (EC 2.3.2.26) (ARF-binding protein 1) (ARF-BP1) (HECT, UBA and WWE domain-containing protein 1) (HECT-type E3 ubiquitin transferase HUWE1) (Homologous to E6AP carboxyl terminus homologous protein 9) (HectH9) (Large structure of UREB1) (LASU1) (Mcl-1 ubiquitin ligase E3) (Mule) (Upstream regulatory element-binding protein 1) (URE-B1) (URE-binding protein 1)	HUWE1	0	-0.232714	-0.275945	-0.472398	1.30758	0.0139433	-0.204228	-1.11729
P36551	Oxygen-dependent coproporphyrinogen-III oxidase, mitochondrial (COX) (Coprogen oxidase) (Coproporphyrinogenase) (EC 1.3.3.3)	CPOX	0	-0.00220315	-0.00708794	-0.468668	0.51551	0.504423	0.479901	-1.49983
Q5T6H7	Xaa-Pro aminopeptidase 1	XPNPEP1	0	-0.0300083	-0.161516	-0.46559	0.80141	0.637391	-0.0424954	-1.39631
O95861	3'(2'),5'-bisphosphate nucleotidase 1 (EC 3.1.3.7) (Bisphosphate 3'-nucleotidase 1) (PAP-inositol 1,4-phosphatase) (PIP)	BPNT1	0	-0.371289	-0.321862	-0.459527	1.45252	-0.431797	-0.208035	-0.812687
B5MCF9	Pescadillo homolog	PES1	0	0.0846603	0.0353078	-0.455848	0.306033	0.704428	0.469348	-1.47981
P16615	Sarcoplasmic/endoplasmic reticulum calcium ATPase 2 (SERCA2) (SR Ca(2+)-ATPase 2) (EC 7.2.2.10) (Calcium pump 2) (Calcium-transporting ATPase sarcoplasmic reticulum type, slow twitch skeletal muscle isoform) (Endoplasmic reticulum class 1/2 Ca(2+) ATPase)	ATP2A2	0	-0.109944	-0.064658	-0.454015	0.811173	0.196286	0.443895	-1.45135
P51812	Ribosomal protein S6 kinase alpha-3 (S6K-alpha-3) (EC 2.7.11.1) (90 kDa ribosomal protein S6 kinase 3) (p90-RSK 3) (p90RSK3) (Insulin-stimulated protein kinase 1) (ISPK-1) (MAP kinase-activated protein kinase 1b) (MAPK-activated protein kinase 1b) (MAPKAP kinase 1b) (MAPKAPK-1b) (Ribosomal S6 kinase 2) (RSK-2) (pp90RSK2)	RPS6KA3	0	-0.470613	-0.305731	-0.450444	1.42971	-0.728674	-0.0511391	-0.649893
Q9Y295	Developmentally-regulated GTP-binding protein 1 (DRG-1) (Neural precursor cell expressed developmentally down-regulated protein 3) (NEDD-3) (Translation factor GTPase DRG1) (TRAFAC GTPase DRG1) (EC 3.6.5.-)	DRG1	0	-0.209186	-0.472825	-0.446055	1.30058	0.268528	-0.83615	-0.732961
Q99832	T-complex protein 1 subunit eta (TCP-1-eta) (CCT-eta) (HIV-1 Nef-interacting protein) [Cleaved into: T-complex protein 1 subunit eta, N-terminally processed]	CCT7	0	-0.0123751	-0.29254	-0.439388	0.87154	0.806046	-0.535842	-1.14174
Q5TCU3	Tropomyosin beta chain	TPM2	0	-0.158543	-0.115999	-0.437835	1.00791	0.060971	0.30495	-1.37383
P13861	cAMP-dependent protein kinase type II-alpha regulatory subunit	PRKAR2A	0	-0.185295	-0.364605	-0.437233	1.29194	0.262904	-0.614649	-0.940198
Q9BR76	Coronin-1B (Coronin-2)	CORO1B	0	0.0206352	-0.213636	-0.433588	0.742076	0.853778	-0.325161	-1.27069
A0A1W2PPS1	Heterogeneous nuclear ribonucleoprotein U	HNRNPU	0	-0.0381759	-0.258668	-0.433464	0.924281	0.709621	-0.424952	-1.20895
Q9ULV4	Coronin-1C (Coronin-3) (hCRNN4)	CORO1C	0	0.160874	-0.126021	-0.433041	0.354559	1.09818	-0.172719	-1.28002
P51114	Fragile X mental retardation syndrome-related protein 1 (hFXR1p)	FXR1	0	-0.0801216	-0.237816	-0.429333	1.02151	0.54516	-0.318537	-1.24814
O60568	Multifunctional procollagen lysine hydroxylase and glycosyltransferase LH3 [Includes: Procollagen-lysine,2-oxoglutarate 5-dioxygenase 3 (EC 1.14.11.4) (Lysyl hydroxylase 3) (LH3); Procollagen glycosyltransferase (EC 2.4.1.50) (EC 2.4.1.66) (Galactosylhydroxylysine-glucosyltransferase) (Procollagen galactosyltransferase) (Procollagen glucosyltransferase)]	PLOD3	0	-0.0646037	-0.178483	-0.429325	0.926023	0.537544	-0.106277	-1.35729
Q92598	Heat shock protein 105 kDa (Antigen NY-CO-25) (Heat shock 110 kDa protein)	HSPH1	0	0.0301161	-0.0217143	-0.426291	0.480936	0.64347	0.365834	-1.49024
P46108	Adapter molecule crk (Proto-oncogene c-Crk) (p38)	CRK	0	-0.268889	-0.288366	-0.425661	1.40442	-0.170025	-0.273072	-0.96132
P35520	Cystathionine beta-synthase (EC 4.2.1.22) (Beta-thionase) (Serine sulfhydrase)	CBS	0	-0.152104	-0.138393	-0.416157	1.06514	0.100851	0.183671	-1.34966
F8W6I7	Heterogeneous nuclear ribonucleoprotein A1	HNRNPA1	0	-0.154252	-0.438115	-0.413472	1.22098	0.412414	-0.867393	-0.765999
Q13435	Splicing factor 3B subunit 2 (Pre-mRNA-splicing factor SF3b 145 kDa subunit) (SF3b145) (Spliceosome-associated protein 145) (SAP 145)	SF3B2	0	0.0499969	-0.238887	-0.409764	0.689454	0.956185	-0.46484	-1.1808
A0A075B730	Epiplakin	EPPK1	0	-0.328497	-0.180626	-0.40936	1.30457	-0.565067	0.224111	-0.963618
P67936	Tropomyosin alpha-4 chain (TM30p1) (Tropomyosin-4)	TPM4	0	-0.0435554	-0.204878	-0.404387	0.917244	0.648872	-0.277456	-1.28866
Q06124	Tyrosine-protein phosphatase non-receptor type 11 (EC 3.1.3.48) (Protein-tyrosine phosphatase 1D) (PTP-1D) (Protein-tyrosine phosphatase 2C) (PTP-2C) (SH-PTP2) (SHP-2) (Shp2) (SH-PTP3)	PTPN11	0	-0.143801	-0.285057	-0.40387	1.22447	0.328027	-0.469708	-1.08279
Q15393	Splicing factor 3B subunit 3 (Pre-mRNA-splicing factor SF3b 130 kDa subunit) (SF3b130) (STAF130) (Spliceosome-associated protein 130) (SAP 130)	SF3B3	0	0.117098	-0.179841	-0.401116	0.483416	1.07712	-0.339548	-1.22099
E9PK47	Alpha-1,4 glucan phosphorylase (EC 2.4.1.1)	PYGL	0	-0.00615445	-0.145383	-0.398105	0.755634	0.717931	-0.0933944	-1.38017
P04075	Fructose-bisphosphate aldolase A (EC 4.1.2.13) (Lung cancer antigen NY-LU-1) (Muscle-type aldolase)	ALDOA	0	-0.0346844	-0.253045	-0.395932	0.93145	0.723023	-0.480107	-1.17437
P60174	Triosephosphate isomerase (TIM) (EC 5.3.1.1) (Methylglyoxal synthase) (EC 4.2.3.3) (Triose-phosphate isomerase)	TPI1	0	-0.0420907	-0.0824311	-0.390615	0.751267	0.482494	0.232153	-1.46591
A0A024R4M0	40S ribosomal protein S9 (Ribosomal protein S9, isoform CRA_a)	RPS9	0	-0.0296162	-0.176492	-0.389536	0.860609	0.672626	-0.204691	-1.32854
O00410	Importin-5 (Imp5) (Importin subunit beta-3) (Karyopherin beta-3) (Ran-binding protein 5) (RanBP5)	IPO5	0	-0.013459	-0.207267	-0.383396	0.847247	0.763659	-0.357408	-1.2535
Q08J23	RNA cytosine C(5)-methyltransferase NSUN2 (EC 2.1.1.-) (Myc-induced SUN domain-containing protein) (Misu) (NOL1/NOP2/Sun domain family member 2) (Substrate of AIM1/Aurora kinase B) (mRNA cytosine C(5)-methyltransferase) (EC 2.1.1.-) (tRNA cytosine C(5)-methyltransferase) (EC 2.1.1.-) (EC 2.1.1.203) (tRNA methyltransferase 4 homolog) (hTrm4)	NSUN2	0	-0.111591	-0.308913	-0.381318	1.16811	0.471775	-0.635115	-1.00477
F8W7C6	60S ribosomal protein L10	RPL10	0	0.00770444	-0.0554941	-0.380726	0.588822	0.636534	0.252586	-1.47794
H0Y8G5	Heterogeneous nuclear ribonucleoprotein D0 (Fragment)	HNRNPD	0	-0.199319	-0.229567	-0.380203	1.32615	-0.021769	-0.210532	-1.09385
P46777	60S ribosomal protein L5 (Large ribosomal subunit protein uL18)	RPL5	0	0.0726614	-0.198144	-0.379082	0.602897	1.00768	-0.402722	-1.20785
O14929	Histone acetyltransferase type B catalytic subunit (EC 2.3.1.48) (Histone acetyltransferase 1)	HAT1	0	-0.231628	-0.306844	-0.371795	1.41967	-0.0656117	-0.498846	-0.855212
P36871	Phosphoglucomutase-1 (PGM 1) (EC 5.4.2.2) (Glucose phosphomutase 1)	PGM1	0	0.0148665	-0.0792443	-0.370872	0.614346	0.708698	0.127498	-1.45054
P78527	DNA-dependent protein kinase catalytic subunit (DNA-PK catalytic subunit) (DNA-PKcs) (EC 2.7.11.1) (DNPK1) (p460)	PRKDC	0	-0.194581	-0.169174	-0.369201	1.25097	-0.113801	0.0541311	-1.1913
P34932	Heat shock 70 kDa protein 4 (HSP70RY) (Heat shock 70-related protein APG-2)	HSPA4	0	-0.0202186	-0.130148	-0.368523	0.788817	0.653957	-0.0471065	-1.39567
P48444	Coatomer subunit delta (Archain) (Delta-coat protein) (Delta-COP)	ARCN1	0	0.0336742	-0.233542	-0.367309	0.734835	0.932816	-0.518119	-1.14953
Q9NYU2	UDP-glucose:glycoprotein glucosyltransferase 1 (UGT1) (hUGT1) (EC 2.4.1.-) (UDP--Glc:glycoprotein glucosyltransferase) (UDP-glucose ceramide glucosyltransferase-like 1)	UGGT1	0	-0.0205138	-0.0488641	-0.363808	0.647068	0.511881	0.328187	-1.48714
A0A087WXS7	ATPase ASNA1 (EC 3.6.-.-) (Arsenical pump-driving ATPase) (Arsenite-stimulated ATPase)	ASNA1	0	-0.103457	-0.0900447	-0.35989	0.932586	0.196061	0.288589	-1.41724
P62280	40S ribosomal protein S11 (Small ribosomal subunit protein uS17)	RPS11	0	-0.0228795	-0.0409102	-0.352277	0.640044	0.485321	0.365106	-1.49047
P02786	Transferrin receptor protein 1 (TR) (TfR) (TfR1) (Trfr) (T9) (p90) (CD antigen CD71) [Cleaved into: Transferrin receptor protein 1, serum form (sTfR)]	TFRC	0	-0.0332571	-0.0622714	-0.350781	0.712122	0.481014	0.283694	-1.47683
P31939	Bifunctional purine biosynthesis protein PURH [Cleaved into: Bifunctional purine biosynthesis protein PURH, N-terminally processed] [Includes: Phosphoribosylaminoimidazolecarboxamide formyltransferase (EC 2.1.2.3) (5-aminoimidazole-4-carboxamide ribonucleotide formyltransferase) (AICAR transformylase); IMP cyclohydrolase (EC 3.5.4.10) (ATIC) (IMP synthase) (Inosinicase)]	ATIC	0	-0.154401	-0.295893	-0.35054	1.2994	0.249877	-0.618091	-0.931181
P11586	C-1-tetrahydrofolate synthase, cytoplasmic (C1-THF synthase) [Cleaved into: C-1-tetrahydrofolate synthase, cytoplasmic, N-terminally processed] [Includes: Methylenetetrahydrofolate dehydrogenase (EC 1.5.1.5); Methenyltetrahydrofolate cyclohydrolase (EC 3.5.4.9); Formyltetrahydrofolate synthetase (EC 6.3.4.3)]	MTHFD1	0	0.0260692	-0.173457	-0.348649	0.714136	0.882302	-0.330647	-1.26579
P61978	Heterogeneous nuclear ribonucleoprotein K (hnRNP K) (Transformation up-regulated nuclear protein) (TUNP)	HNRNPK	0	-0.0393004	-0.155728	-0.3463	0.896386	0.615134	-0.174487	-1.33703
P08133	Annexin A6 (67 kDa calelectrin) (Annexin VI) (Annexin-6) (Calphobindin-II) (CPB-II) (Chromobindin-20) (Lipocortin VI) (Protein III) (p68) (p70)	ANXA6	0	0.0778697	-0.207487	-0.343903	0.593875	1.04723	-0.501177	-1.13993
Q15084	Protein disulfide-isomerase A6 (EC 5.3.4.1) (Endoplasmic reticulum protein 5) (ER protein 5) (ERp5) (Protein disulfide isomerase P5) (Thioredoxin domain-containing protein 7)	PDIA6	0	-0.0950255	-0.226773	-0.342314	1.13676	0.447342	-0.436392	-1.14771
E9PM69	26S proteasome regulatory subunit 6A	PSMC3	0	-0.0637859	-0.117249	-0.336643	0.917974	0.435893	0.0479264	-1.40179
H0Y360	AMP deaminase (EC 3.5.4.6)	AMPD2	0	-0.195354	-0.124034	-0.332808	1.20612	-0.265998	0.248486	-1.1886
O60488	Long-chain-fatty-acid--CoA ligase 4 (EC 6.2.1.3) (Arachidonate--CoA ligase) (EC 6.2.1.15) (Long-chain acyl-CoA synthetase 4) (LACS 4)	ACSL4	0	-0.011471	-0.00392345	-0.330956	0.534912	0.456327	0.507963	-1.4992
P13674	Prolyl 4-hydroxylase subunit alpha-1 (4-PH alpha-1) (EC 1.14.11.2) (Procollagen-proline,2-oxoglutarate-4-dioxygenase subunit alpha-1)	P4HA1	0	-0.134195	-4.85812e-07	-0.330329	0.75621	-0.1593	0.756206	-1.35312
P31930	Cytochrome b-c1 complex subunit 1, mitochondrial (Complex III subunit 1) (Core protein I) (Ubiquinol-cytochrome-c reductase complex core protein 1)	UQCRC1	0	0.0600876	-0.0524526	-0.329563	0.456568	0.850036	0.126241	-1.43285
C9JZR2	Catenin delta-1	CTNND1	0	-0.244135	-0.140695	-0.328103	1.28588	-0.485601	0.228551	-1.02882
P54136	Arginine--tRNA ligase, cytoplasmic (EC 6.1.1.19) (Arginyl-tRNA synthetase) (ArgRS)	RARS	0	-0.185461	-0.307836	-0.324676	1.38225	0.0853959	-0.683432	-0.784219
Q14204	Cytoplasmic dynein 1 heavy chain 1 (Cytoplasmic dynein heavy chain 1) (Dynein heavy chain, cytosolic)	DYNC1H1	0	-0.0822975	-0.265261	-0.323443	1.12583	0.537251	-0.656989	-1.00609
P62979	Ubiquitin-40S ribosomal protein S27a (Ubiquitin carboxyl extension protein 80) [Cleaved into: Ubiquitin; 40S ribosomal protein S27a (Small ribosomal subunit protein eS31)]	RPS27A	0	-0.152126	-0.121137	-0.3177	1.16413	-0.0678331	0.172704	-1.269
A0A024RBT2	HCG1782202, isoform CRA_c	DIABLO	0	0.00740977	-0.00301834	-0.315232	0.48943	0.541603	0.468254	-1.49929
Q8N8S7	Protein enabled homolog	ENAH	0	0.0111965	0.00633138	-0.312733	0.458918	0.537201	0.503111	-1.49923
P41250	Glycine--tRNA ligase (EC 6.1.1.14) (Diadenosine tetraphosphate synthetase) (Ap4A synthetase) (EC 2.7.7.-) (Glycyl-tRNA synthetase) (GlyRS)	GARS	0	-0.118262	-0.0307599	-0.311868	0.843809	-0.0591149	0.60179	-1.38648
Q9UN81	LINE-1 retrotransposable element ORF1 protein (L1ORF1p) (LINE retrotransposable element 1) (LINE1 retrotransposable element 1)	L1RE1	0	-0.250952	-0.190973	-0.311691	1.41115	-0.47443	-0.0531321	-0.883593
C9J406	MICOS complex subunit MIC60 (Mitofilin)	IMMT	0	-0.0356788	-0.236886	-0.308536	0.976794	0.717716	-0.629223	-1.06529
A0A286YF22	D-3-phosphoglycerate dehydrogenase (EC 1.1.1.95)	PHGDH	0	-0.189798	-0.249048	-0.306913	1.41414	-0.0586506	-0.480118	-0.875367
Q99798	Aconitate hydratase, mitochondrial (Aconitase) (EC 4.2.1.3) (Citrate hydro-lyase)	ACO2	0	0.158131	0.00525161	-0.296504	0.132619	1.05962	0.161802	-1.35404
Q10567	AP-1 complex subunit beta-1 (Adaptor protein complex AP-1 subunit beta-1) (Adaptor-related protein complex 1 subunit beta-1) (Beta-1-adaptin) (Beta-adaptin 1) (Clathrin assembly protein complex 1 beta large chain) (Golgi adaptor HA1/AP1 adaptin beta subunit)	AP1B1	0	0.00538045	-0.0911823	-0.294848	0.688264	0.730708	-0.00748357	-1.41149
Q9NZI8	Insulin-like growth factor 2 mRNA-binding protein 1 (IGF2 mRNA-binding protein 1) (IMP-1) (IMP1) (Coding region determinant-binding protein) (CRD-BP) (IGF-II mRNA-binding protein 1) (VICKZ family member 1) (Zipcode-binding protein 1) (ZBP-1)	IGF2BP1	0	-0.0839981	-0.107965	-0.294642	1.01235	0.281518	0.0806733	-1.37455
A0A087WWU8	Tropomyosin alpha-3 chain	TPM3	0	-0.136991	-0.0525966	-0.293223	0.968655	-0.162431	0.521638	-1.32786
Q15691	Microtubule-associated protein RP/EB family member 1 (APC-binding protein EB1) (End-binding protein 1) (EB1)	MAPRE1	0	0.077982	-0.0745234	-0.286342	0.434277	0.986144	-0.0659568	-1.35446
A0A0B4J296	Elongin-B	ELOB	0	-0.123305	-0.0694064	-0.284022	1.01562	-0.0663073	0.395266	-1.34458
P11388	DNA topoisomerase 2-alpha (EC 5.6.2.2) (DNA topoisomerase II, alpha isozyme)	TOP2A	0	0.114589	0.00227067	-0.283325	0.213437	0.963743	0.227733	-1.40491
Q08211	ATP-dependent RNA helicase A (EC 3.6.4.13) (DEAH box protein 9) (DExH-box helicase 9) (Leukophysin) (LKP) (Nuclear DNA helicase II) (NDH II) (RNA helicase A)	DHX9	0	-0.192855	-0.0716619	-0.280732	1.11329	-0.476868	0.497462	-1.13389
P49915	GMP synthase [glutamine-hydrolyzing] (EC 6.3.5.2) (GMP synthetase) (Glutamine amidotransferase)	GMPS	0	-0.257453	-0.169031	-0.279835	1.4026	-0.633643	0.0251392	-0.794094
P22234	Multifunctional protein ADE2 [Includes: Phosphoribosylaminoimidazole-succinocarboxamide synthase (EC 6.3.2.6) (SAICAR synthetase); Phosphoribosylaminoimidazole carboxylase (EC 4.1.1.21) (AIR carboxylase) (AIRC)]	PAICS	0	0.00445812	-0.0851566	-0.277885	0.688303	0.725443	0.000456891	-1.4142
Q8WUM4	Programmed cell death 6-interacting protein (PDCD6-interacting protein) (ALG-2-interacting protein 1) (ALG-2-interacting protein X) (Hp95)	PDCD6IP	0	-9.22422e-05	-0.0215171	-0.27408	0.557067	0.556308	0.381502	-1.49488
A0A024RA52	Proteasome subunit alpha type (EC 3.4.25.1)	PSMA2	0	-0.041464	0.014437	-0.273123	0.562586	0.228346	0.681235	-1.47217
P61081	NEDD8-conjugating enzyme Ubc12 (EC 2.3.2.-) (NEDD8 carrier protein) (Ubiquitin-conjugating enzyme E2 M)	UBE2M	0	-0.116539	-0.146798	-0.268869	1.23232	0.121558	-0.152468	-1.20141
Q9UBT2	SUMO-activating enzyme subunit 2 (EC 2.3.2.-) (Anthracycline-associated resistance ARX) (Ubiquitin-like 1-activating enzyme E1B) (Ubiquitin-like modifier-activating enzyme 2)	UBA2	0	-0.0318534	-0.00246669	-0.26689	0.592992	0.323827	0.571935	-1.48875
O95336	6-phosphogluconolactonase (6PGL) (EC 3.1.1.31)	PGLS	0	0.0397459	-0.18693	-0.261625	0.693692	0.992431	-0.60603	-1.08009
Q9UBB4	Ataxin-10 (Brain protein E46 homolog) (Spinocerebellar ataxia type 10 protein)	ATXN10	0	-0.116459	-0.196616	-0.255987	1.30343	0.203342	-0.503861	-1.00291
Q9Y224	RNA transcription, translation and transport factor protein (CLE7 homolog) (CLE) (hCLE)	RTRAF	0	-0.146349	-0.0974712	-0.255864	1.2002	-0.227793	0.233111	-1.20552
Q92616	eIF-2-alpha kinase activator GCN1 (GCN1 eIF-2-alpha kinase activator homolog) (GCN1-like protein 1) (General control of amino-acid synthesis 1-like protein 1) (Translational activator GCN1) (HsGCN1)	GCN1	0	-0.00529827	-0.0246242	-0.253886	0.586251	0.539007	0.368145	-1.4934
P67775	Serine/threonine-protein phosphatase 2A catalytic subunit alpha isoform (PP2A-alpha) (EC 3.1.3.16) (Replication protein C) (RP-C)	PPP2CA	0	-0.0114036	-0.0287165	-0.251589	0.618348	0.514551	0.358525	-1.49142
O43242	26S proteasome non-ATPase regulatory subunit 3 (26S proteasome regulatory subunit RPN3) (26S proteasome regulatory subunit S3) (Proteasome subunit p58)	PSMD3	0	-0.156957	-0.0506711	-0.250876	1.0435	-0.404214	0.558809	-1.1981
Q9BSJ8	Extended synaptotagmin-1 (E-Syt1) (Membrane-bound C2 domain-containing protein)	ESYT1	0	-0.145339	-0.0484502	-0.249748	1.02331	-0.339605	0.55363	-1.23733
S4R3H4	Apoptotic chromatin condensation inducer in the nucleus	ACIN1	0	0.0256075	0.0180652	-0.245404	0.376382	0.590511	0.527047	-1.49394
P02787	Serotransferrin (Transferrin) (Beta-1 metal-binding globulin) (Siderophilin)	TF	0	-0.0336753	-0.0243191	-0.239559	0.683229	0.356163	0.446269	-1.48566
Q13561	Dynactin subunit 2 (50 kDa dynein-associated polypeptide) (Dynactin complex 50 kDa subunit) (DCTN-50) (p50 dynamitin)	DCTN2	0	-0.167138	-0.126391	-0.237554	1.34848	-0.361372	0.0374038	-1.02451
Q9Y6G9	Cytoplasmic dynein 1 light intermediate chain 1 (LIC1) (Dynein light chain A) (DLC-A) (Dynein light intermediate chain 1, cytosolic)	DYNC1LI1	0	-0.143619	-0.114804	-0.234937	1.29443	-0.231464	0.0626265	-1.12559
O95340	Bifunctional 3'-phosphoadenosine 5'-phosphosulfate synthase 2 (PAPS synthase 2) (PAPSS 2) (Sulfurylase kinase 2) (SK 2) (SK2) [Includes: Sulfate adenylyltransferase (EC 2.7.7.4) (ATP-sulfurylase) (Sulfate adenylate transferase) (SAT); Adenylyl-sulfate kinase (EC 2.7.1.25) (3'-phosphoadenosine-5'-phosphosulfate synthase) (APS kinase) (Adenosine-5'-phosphosulfate 3'-phosphotransferase) (Adenylylsul…	PAPSS2	0	0.0467729	-0.0229812	-0.233664	0.412473	0.823162	0.215512	-1.45115
B4DJV2	Citrate synthase	CS	0	-0.0382462	-0.101406	-0.219746	0.953995	0.529752	-0.146684	-1.33706
P35232	Prohibitin	PHB	0	0.065218	-0.0877833	-0.218492	0.475486	1.04911	-0.256788	-1.26781
P26641	Elongation factor 1-gamma (EF-1-gamma) (eEF-1B gamma)	EEF1G	0	-0.085803	-0.197409	-0.212698	1.25261	0.356107	-0.732987	-0.875726
O75534	Cold shock domain-containing protein E1 (N-ras upstream gene protein) (Protein UNR)	CSDE1	0	-0.089697	-0.177849	-0.210292	1.27829	0.290079	-0.623055	-0.945317
P12277	Creatine kinase B-type (EC 2.7.3.2) (Brain creatine kinase) (B-CK) (Creatine kinase B chain) (Creatine phosphokinase B-type) (CPK-B)	CKB	0	0.0432533	0.0177232	-0.208031	0.303669	0.707755	0.467781	-1.47921
E7EUU4	Eukaryotic translation initiation factor 4 gamma 1	EIF4G1	0	0.0593421	-0.0877499	-0.207843	0.494428	1.04371	-0.277492	-1.26064
P13797	Plastin-3 (T-plastin)	PLS3	0	-0.0623297	-0.188293	-0.207768	1.16021	0.503398	-0.740406	-0.923202
O75400	Pre-mRNA-processing factor 40 homolog A (Fas ligand-associated factor 1) (Formin-binding protein 11) (Formin-binding protein 3) (Huntingtin yeast partner A) (Huntingtin-interacting protein 10) (HIP-10) (Huntingtin-interacting protein A) (Renal carcinoma antigen NY-REN-6)	PRPF40A	0	0.00921248	-0.00770732	-0.206787	0.493368	0.588811	0.413985	-1.49616
P14866	Heterogeneous nuclear ribonucleoprotein L (hnRNP L)	HNRNPL	0	-0.167292	-0.0103521	-0.206415	0.908511	-0.68334	0.804558	-1.02973
Q16630	Cleavage and polyadenylation specificity factor subunit 6 (Cleavage and polyadenylation specificity factor 68 kDa subunit) (CPSF 68 kDa subunit) (Cleavage factor Im complex 68 kDa subunit) (CFIm68) (Pre-mRNA cleavage factor Im 68 kDa subunit) (Protein HPBRII-4/7)	CPSF6	0	-0.102259	-0.102022	-0.206323	1.24037	-0.0172356	-0.014417	-1.20871
Q9Y617	Phosphoserine aminotransferase (EC 2.6.1.52) (Phosphohydroxythreonine aminotransferase) (PSAT)	PSAT1	0	-0.0805563	-0.0832484	-0.205668	1.11307	0.11903	0.0867597	-1.31886
P31948	Stress-induced-phosphoprotein 1 (STI1) (Hsc70/Hsp90-organizing protein) (Hop) (Renal carcinoma antigen NY-REN-11) (Transformation-sensitive protein IEF SSP 3521)	STIP1	0	-0.0277783	-0.0444921	-0.205534	0.765811	0.445229	0.255292	-1.46633
P25205	DNA replication licensing factor MCM3 (EC 3.6.4.12) (DNA polymerase alpha holoenzyme-associated protein P1) (P1-MCM3) (RLF subunit beta) (p102)	MCM3	0	-0.0576326	-0.053705	-0.203963	0.9229	0.226334	0.272926	-1.42216
Q5TGM0	Vacuolar protein sorting-associated protein VTA1 homolog	VTA1	0	-0.133856	0.0140099	-0.198791	0.766665	-0.542436	0.910835	-1.13506
Q5SZE3	Ceramide synthase 2 (Fragment)	CERS2	0	-0.0292809	-0.0211385	-0.189453	0.699042	0.342799	0.441138	-1.48298
Q15459	Splicing factor 3A subunit 1 (SF3a120) (Spliceosome-associated protein 114) (SAP 114)	SF3A1	0	-0.1253	-0.133517	-0.185373	1.42033	-0.197316	-0.298573	-0.924439
P04843	Dolichyl-diphosphooligosaccharide--protein glycosyltransferase subunit 1 (Dolichyl-diphosphooligosaccharide--protein glycosyltransferase 67 kDa subunit) (Ribophorin I) (RPN-I) (Ribophorin-1)	RPN1	0	-0.00382915	-0.0097094	-0.182992	0.553154	0.507508	0.437646	-1.49831
Q99436	Proteasome subunit beta type-7 (EC 3.4.25.1) (Macropain chain Z) (Multicatalytic endopeptidase complex chain Z) (Proteasome subunit Z)	PSMB7	0	-0.0566889	-0.0687406	-0.182883	1.02689	0.25151	0.090558	-1.36896
P18124	60S ribosomal protein L7 (Large ribosomal subunit protein uL30)	RPL7	0	0.0466104	-0.0926205	-0.1813	0.55037	1.04065	-0.378105	-1.21292
O14980	Exportin-1 (Exp1) (Chromosome region maintenance 1 protein homolog)	XPO1	0	0.00178306	-0.115075	-0.163818	0.831919	0.854435	-0.563928	-1.12243
P61353	60S ribosomal protein L27 (Large ribosomal subunit protein eL27)	RPL27	0	-0.00283387	0.00975004	-0.155411	0.467812	0.430074	0.598218	-1.4961
P68371	Tubulin beta-4B chain (Tubulin beta-2 chain) (Tubulin beta-2C chain)	TUBB4B	0	0.0498	-0.0151175	-0.151326	0.326598	0.939344	0.144737	-1.41068
P40925	Malate dehydrogenase, cytoplasmic (EC 1.1.1.37) (Cytosolic malate dehydrogenase) (Diiodophenylpyruvate reductase) (EC 1.1.1.96)	MDH1	0	0.0605203	0.0201589	-0.147268	0.165316	0.87129	0.397188	-1.43379
P22314	Ubiquitin-like modifier-activating enzyme 1 (EC 6.2.1.45) (Protein A1S9) (Ubiquitin-activating enzyme E1)	UBA1	0	-0.13242	-0.0808764	-0.142216	1.37337	-0.667277	0.104842	-0.810933
Q60FE5	Filamin-A	FLNA	0	-0.00407905	-0.0416701	-0.142005	0.717282	0.652494	0.0639819	-1.43376
Q9UHN6	Cell surface hyaluronidase (EC 3.2.1.35) (Cell migration-inducing hyaluronidase 2) (Transmembrane protein 2)	CEMIP2	0	0.0396013	-0.0549504	-0.137198	0.488821	1.03156	-0.240027	-1.28036
P43490	Nicotinamide phosphoribosyltransferase (NAmPRTase) (Nampt) (EC 2.4.2.12) (Pre-B-cell colony-enhancing factor 1) (Pre-B cell-enhancing factor) (Visfatin)	NAMPT	0	-0.0518083	0.0274587	-0.126738	0.551762	-0.225513	0.975181	-1.30143
Q71DI3	Histone H3.2 (Histone H3/m) (Histone H3/o)	HIST2H3A;	0	-0.0123811	-0.0611271	-0.124649	0.883526	0.656126	-0.220456	-1.3192
P06744	Glucose-6-phosphate isomerase (GPI) (EC 5.3.1.9) (Autocrine motility factor) (AMF) (Neuroleukin) (NLK) (Phosphoglucose isomerase) (PGI) (Phosphohexose isomerase) (PHI) (Sperm antigen 36) (SA-36)	GPI	0	0.0480222	-0.0556472	-0.122351	0.430263	1.11316	-0.333149	-1.21027
P63261	Actin, cytoplasmic 2 (Gamma-actin) [Cleaved into: Actin, cytoplasmic 2, N-terminally processed]	ACTG1	0	-0.0338318	-0.0301822	-0.118842	0.907883	0.223319	0.296394	-1.4276
P14618	Pyruvate kinase PKM (EC 2.7.1.40) (Cytosolic thyroid hormone-binding protein) (CTHBP) (Opa-interacting protein 3) (OIP-3) (Pyruvate kinase 2/3) (Pyruvate kinase muscle isozyme) (Thyroid hormone-binding protein 1) (THBP1) (Tumor M2-PK) (p58)	PKM	0	0.0303989	-0.00490171	-0.116398	0.345393	0.838937	0.26678	-1.45111
P62906	60S ribosomal protein L10a (CSA-19) (Large ribosomal subunit protein uL1) (Neural precursor cell expressed developmentally down-regulated protein 6) (NEDD-6)	RPL10A	0	-0.00250329	-0.047407	-0.109087	0.782832	0.732042	-0.164197	-1.35068
P40926	Malate dehydrogenase, mitochondrial (EC 1.1.1.37)	MDH2	0	-0.0437508	-0.0252164	-0.106831	0.975188	-0.00748658	0.405173	-1.37288
P07237	Protein disulfide-isomerase (PDI) (EC 5.3.4.1) (Cellular thyroid hormone-binding protein) (Prolyl 4-hydroxylase subunit beta) (p55)	P4HB	0	-0.0517293	-0.0694164	-0.0979848	1.33698	0.0630872	-0.362106	-1.03797
O60506	Heterogeneous nuclear ribonucleoprotein Q (hnRNP Q) (Glycine- and tyrosine-rich RNA-binding protein) (GRY-RBP) (NS1-associated protein 1) (Synaptotagmin-binding, cytoplasmic RNA-interacting protein)	SYNCRIP	0	-0.0282478	0.00735426	-0.058415	0.661204	-0.289153	0.911697	-1.28375
P15121	Aldo-keto reductase family 1 member B1 (EC 1.1.1.300) (EC 1.1.1.372) (EC 1.1.1.54) (Aldehyde reductase) (Aldose reductase) (AR) (EC 1.1.1.21)	AKR1B1	0	0.0149118	-0.0177774	-0.0573004	0.479352	0.967662	-0.096241	-1.35077
K7EQ66	Nicalin (Fragment)	NCLN	0	-0.450768	-0.0909626	#NUM!	0.723049	0.139266	0.590119	-1.45243

## Sheet: Cluster5
Supplemental Table S2E. Protein list for Cluster 5
Protein IDs	Protein names	Gene names	Log2 based ratio				Z-score normalized ratio
			Con	2 uM	5 uM	10 uM	Con	2 uM	5 uM	10 uM
P49207	60S ribosomal protein L34 (Large ribosomal subunit protein eL34)	RPL34	0	0.415391	0.320102	0.0101901	-0.868369	1.09875	0.596203	-0.82658
B4DKY1	Cysteine--tRNA ligase, cytoplasmic (cDNA FLJ59563, highly similar to Cysteinyl-tRNA synthetase)	CARS	0	0.399471	0.434248	0.00971382	-0.881499	0.780096	0.947715	-0.846312
P07814	Bifunctional glutamate/proline--tRNA ligase (Bifunctional aminoacyl-tRNA synthetase) (Cell proliferation-inducing gene 32 protein) (Glutamatyl-prolyl-tRNA synthetase) [Includes: Glutamate--tRNA ligase (EC 6.1.1.17) (Glutamyl-tRNA synthetase) (GluRS); Proline--tRNA ligase (EC 6.1.1.15) (Prolyl-tRNA synthetase)]	EPRS	0	0.0886405	0.0980787	0.00841667	-0.940524	0.767596	0.955733	-0.782805
O43865	S-adenosylhomocysteine hydrolase-like protein 1 (DC-expressed AHCY-like molecule) (IP(3)Rs binding protein released with IP(3)) (IRBIT) (Putative adenosylhomocysteinase 2) (S-adenosyl-L-homocysteine hydrolase 2) (AdoHcyase 2)	AHCYL1	0	0.311752	0.370667	-0.000562585	-0.856773	0.691939	1.02411	-0.859277
B7ZKQ9	SCARB1 protein (Scavenger receptor class B member 1)	SCARB1	0	0.238067	0.280094	-0.00433053	-0.846378	0.708312	1.01042	-0.872351
Q5JRX3	Presequence protease, mitochondrial (hPreP) (EC 3.4.24.-) (Pitrilysin metalloproteinase 1) (Metalloprotease 1) (hMP1)	PITRM1	0	0.180859	0.23809	-0.00564954	-0.827382	0.602717	1.0939	-0.869231
P48449	Lanosterol synthase (EC 5.4.99.7) (2,3-epoxysqualene--lanosterol cyclase) (Oxidosqualene--lanosterol cyclase) (OSC) (hOSC)	LSS	0	0.17491	0.135721	-0.00846023	-0.808657	1.07202	0.630607	-0.89397
Q07065	Cytoskeleton-associated protein 4 (63-kDa cytoskeleton-linking membrane protein) (Climp-63) (p63)	CKAP4	0	0.0766773	0.0542178	-0.0129375	-0.691495	1.10691	0.570206	-0.985621
O95831	Apoptosis-inducing factor 1, mitochondrial (EC 1.1.1.-) (Programmed cell death protein 8)	AIFM1	0	0.141292	0.123216	-0.0166846	-0.762306	0.975353	0.743442	-0.956489
Q9BTV4	Transmembrane protein 43 (Protein LUMA)	TMEM43	0	0.33941	0.338935	-0.0201832	-0.821253	0.866784	0.864137	-0.909668
P13489	Ribonuclease inhibitor (Placental ribonuclease inhibitor) (Placental RNase inhibitor) (Ribonuclease/angiogenin inhibitor 1) (RAI)	RNH1	0	-0.00737178	0.021527	-0.0232389	0.117224	-0.278286	1.28383	-1.12277
O15144	Actin-related protein 2/3 complex subunit 2 (Arp2/3 complex 34 kDa subunit) (p34-ARC)	ARPC2	0	0.213436	0.314995	-0.0237905	-0.76692	0.496661	1.16679	-0.89653
P39023	60S ribosomal protein L3 (HIV-1 TAR RNA-binding protein B) (TARBP-B) (Large ribosomal subunit protein uL3)	RPL3	0	0.0479826	0.0232518	-0.0253272	-0.372232	1.16934	0.368393	-1.1655
P51659	Peroxisomal multifunctional enzyme type 2 (MFE-2) (17-beta-hydroxysteroid dehydrogenase 4) (17-beta-HSD 4) (D-bifunctional protein) (DBP) (Multifunctional protein 2) (MPF-2) (Short chain dehydrogenase/reductase family 8C member 1) [Cleaved into: (3R)-hydroxyacyl-CoA dehydrogenase (EC 1.1.1.n12); Enoyl-CoA hydratase 2 (EC 4.2.1.107) (EC 4.2.1.119) (3-alpha,7-alpha,12-alpha-trihydroxy-5-beta-choles…	HSD17B4	0	0.0934059	0.166861	-0.0256604	-0.667421	0.371526	1.23715	-0.941259
O43615	Mitochondrial import inner membrane translocase subunit TIM44	TIMM44	0	0.0848407	0.128102	-0.0274982	-0.64647	0.517659	1.13814	-1.00933
Q8NE71	ATP-binding cassette sub-family F member 1 (ATP-binding cassette 50) (TNF-alpha-stimulated ABC protein)	ABCF1	0	0.446451	0.301214	-0.0331617	-0.767752	1.17898	0.478496	-0.889723
G3V1R5	Nardilysin (Nardilysin (N-arginine dibasic convertase), isoform CRA_e)	NRDC	0	0.247684	0.371583	-0.0444827	-0.729763	0.483299	1.17287	-0.926409
Q5VVC8	60S ribosomal protein L11	RPL11	0	0.142478	0.173181	-0.0565132	-0.602711	0.694384	0.991075	-1.08275
Q9UGP8	Translocation protein SEC63 homolog	SEC63	0	0.0149589	0.147678	-0.0568201	-0.319511	-0.152142	1.41131	-0.93966
Q8WVM8	Sec1 family domain-containing protein 1 (SLY1 homolog) (Sly1p) (Syntaxin-binding protein 1-like 2)	SCFD1	0	0.0443278	0.142092	-0.06077	-0.382319	0.128252	1.31133	-1.05726
Q92896	Golgi apparatus protein 1 (CFR-1) (Cysteine-rich fibroblast growth factor receptor) (E-selectin ligand 1) (ESL-1) (Golgi sialoglycoprotein MG-160)	GLG1	0	-0.00564292	0.0531017	-0.0664004	0.0844561	-0.0312998	1.19622	-1.24938
Q9Y5P6	Mannose-1-phosphate guanyltransferase beta (EC 2.7.7.13) (GDP-mannose pyrophosphorylase B) (GTP-mannose-1-phosphate guanylyltransferase beta)	GMPPB	0	0.421656	0.285881	-0.0737509	-0.693109	1.15668	0.501097	-0.96467
Q13509	Tubulin beta-3 chain (Tubulin beta-4 chain) (Tubulin beta-III)	TUBB3	0	0.158225	0.210608	-0.0739196	-0.57552	0.620317	1.04601	-1.0908
Q09666	Neuroblast differentiation-associated protein AHNAK (Desmoyokin)	AHNAK	0	0.186828	0.102545	-0.0748677	-0.486904	1.18194	0.402279	-1.09732
P48637	Glutathione synthetase (GSH synthetase) (GSH-S) (EC 6.3.2.3) (Glutathione synthase)	GSS	0	0.032975	0.0469954	-0.0795837	-0.0165176	0.579796	0.837495	-1.40077
P20962	Parathymosin	PTMS	0	0.174554	0.373653	-0.0814623	-0.592543	0.232815	1.30458	-0.944855
P30520	Adenylosuccinate synthetase isozyme 2 (AMPSase 2) (AdSS 2) (EC 6.3.4.4) (Adenylosuccinate synthetase, acidic isozyme) (Adenylosuccinate synthetase, liver isozyme) (L-type adenylosuccinate synthetase) (IMP--aspartate ligase 2)	ADSS	0	0.255219	0.244887	-0.0821117	-0.634665	0.88541	0.818506	-1.06925
H3BR35	Eukaryotic peptide chain release factor GTP-binding subunit ERF3A (Fragment)	GSPT1	0	0.0370053	0.120112	-0.0839871	-0.236344	0.200343	1.22286	-1.18686
Q99623	Prohibitin-2 (B-cell receptor-associated protein BAP37) (D-prohibitin) (Repressor of estrogen receptor activity)	PHB2	0	0.0547673	0.0789008	-0.0863848	-0.181559	0.582325	0.928251	-1.32902
Q01082	Spectrin beta chain, non-erythrocytic 1 (Beta-II spectrin) (Fodrin beta chain) (Spectrin, non-erythroid beta chain 1)	SPTBN1	0	-0.0311215	0.131563	-0.0872581	-0.0587698	-0.383502	1.3941	-0.951824
G3V4W0	Heterogeneous nuclear ribonucleoproteins C1/C2 (Fragment)	HNRNPC	0	-0.0196425	0.0225988	-0.0883487	0.441205	0.0235125	0.928848	-1.39357
Q92973	Transportin-1 (Importin beta-2) (Karyopherin beta-2) (M9 region interaction protein) (MIP)	TNPO1	0	0.123468	0.0413822	-0.0894967	-0.234407	1.20259	0.23359	-1.20177
Q8N4H5	Mitochondrial import receptor subunit TOM5 homolog	TOMM5	0	0.0893881	0.383533	-0.0913711	-0.479138	-0.0802092	1.42151	-0.862158
Q13263	Transcription intermediary factor 1-beta (TIF1-beta) (E3 SUMO-protein ligase TRIM28) (EC 2.3.2.27) (KRAB-associated protein 1) (KAP-1) (KRAB-interacting protein 1) (KRIP-1) (Nuclear corepressor KAP-1) (RING finger protein 96) (RING-type E3 ubiquitin transferase TIF1-beta) (Tripartite motif-containing protein 28)	TRIM28	0	0.049217	0.0322213	-0.0942844	0.0342431	0.829852	0.552037	-1.41613
Q16543	Hsp90 co-chaperone Cdc37 (Hsp90 chaperone protein kinase-targeting subunit) (p50Cdc37) [Cleaved into: Hsp90 co-chaperone Cdc37, N-terminally processed]	CDC37	0	-0.0618994	0.108052	-0.0966535	0.115701	-0.553929	1.35572	-0.917494
F5H365	Protein transport protein SEC23	SEC23A	0	-0.00937808	0.163989	-0.0988606	-0.152377	-0.235219	1.38676	-0.999168
Q7Z2W4	Zinc finger CCCH-type antiviral protein 1 (ADP-ribosyltransferase diphtheria toxin-like 13) (ARTD13) (Inactive Poly [ADP-ribose] polymerase 13) (PARP13) (Zinc finger CCCH domain-containing protein 2) (Zinc finger antiviral protein) (ZAP)	ZC3HAV1	0	-0.00820093	0.315923	-0.101842	-0.309297	-0.350311	1.46208	-0.802467
J3KTA4	Probable ATP-dependent RNA helicase DDX5	DDX5	0	-0.0314048	0.0688893	-0.107511	0.221899	-0.208215	1.19884	-1.21252
Q9NSE4	Isoleucine--tRNA ligase, mitochondrial (EC 6.1.1.5) (Isoleucyl-tRNA synthetase) (IleRS)	IARS2	0	0.193148	0.157613	-0.109682	-0.459102	0.95919	0.683802	-1.18389
A0A087WVD7	Adenylate kinase isoenzyme 6	AK6	0	0.118724	0.163964	-0.112153	-0.373989	0.602961	0.9969	-1.22587
P51991	Heterogeneous nuclear ribonucleoprotein A3 (hnRNP A3)	HNRNPA3	0	0.104463	0.182635	-0.112355	-0.370794	0.453462	1.11051	-1.19317
J3KNF4	Copper chaperone for superoxide dismutase	CCS	0	0.0254081	0.216656	-0.113606	-0.261961	-0.0830825	1.36938	-1.02434
O96019	Actin-like protein 6A (53 kDa BRG1-associated factor A) (Actin-related protein Baf53a) (ArpNbeta) (BRG1-associated factor 53A) (BAF53A) (INO80 complex subunit K)	ACTL6A	0	0.314984	0.410779	-0.118912	-0.636077	0.619894	1.05952	-1.04334
A0A0B4J1W3	N-alpha-acetyltransferase 15, NatA auxiliary subunit	NAA15	0	0.0756241	0.033738	-0.11998	0.0101447	0.950652	0.423647	-1.38444
Q00688	Peptidyl-prolyl cis-trans isomerase FKBP3 (PPIase FKBP3) (EC 5.2.1.8) (25 kDa FK506-binding protein) (25 kDa FKBP) (FKBP-25) (FK506-binding protein 3) (FKBP-3) (Immunophilin FKBP25) (Rapamycin-selective 25 kDa immunophilin) (Rotamase)	FKBP3	0	0.295573	0.309804	-0.12011	-0.600023	0.809985	0.885437	-1.0954
Q14697	Neutral alpha-glucosidase AB (EC 3.2.1.207) (Alpha-glucosidase 2) (Glucosidase II subunit alpha)	GANAB	0	0.197195	0.125244	-0.12083	-0.392145	1.0729	0.515011	-1.19577
P55084	Trifunctional enzyme subunit beta, mitochondrial (TP-beta) [Includes: 3-ketoacyl-CoA thiolase (EC 2.3.1.155) (EC 2.3.1.16) (Acetyl-CoA acyltransferase) (Beta-ketothiolase)]	HADHB	0	0.0999839	0.197604	-0.122388	-0.351309	0.383588	1.15196	-1.18424
P09327	Villin-1	VIL1	0	0.124841	0.0905098	-0.126911	-0.22767	0.93293	0.603694	-1.30895
Q15149	Plectin (PCN) (PLTN) (Hemidesmosomal protein 1) (HD1) (Plectin-1)	PLEC	0	0.0288424	0.0515706	-0.126975	0.128882	0.505183	0.807058	-1.44112
Q9BX68	Histidine triad nucleotide-binding protein 2, mitochondrial (HINT-2) (EC 3.-.-.-) (HINT-3) (HIT-17kDa) (PKCI-1-related HIT protein)	HINT2	0	0.136547	0.394842	-0.129856	-0.474822	0.100019	1.34807	-0.973267
O15067	Phosphoribosylformylglycinamidine synthase (FGAM synthase) (FGAMS) (EC 6.3.5.3) (Formylglycinamide ribonucleotide amidotransferase) (FGAR amidotransferase) (FGAR-AT) (Formylglycinamide ribotide amidotransferase)	PFAS	0	-0.00642438	0.0306926	-0.134126	0.369136	0.277662	0.811825	-1.45862
Q9HCU5	Prolactin regulatory element-binding protein (Mammalian guanine nucleotide exchange factor mSec12)	PREB	0	0.370692	0.480685	-0.134992	-0.647602	0.61926	1.0622	-1.03386
P46783	40S ribosomal protein S10 (Small ribosomal subunit protein eS10)	RPS10	0	0.114651	0.228491	-0.13568	-0.367595	0.371451	1.16574	-1.16959
O60763	General vesicular transport factor p115 (Protein USO1 homolog) (Transcytosis-associated protein) (TAP) (Vesicle-docking protein)	USO1	0	0.113977	0.0500531	-0.143762	-0.0755622	1.02066	0.395195	-1.34029
Q96IZ0	PRKC apoptosis WT1 regulator protein (Prostate apoptosis response 4 protein) (Par-4)	PAWR	0	0.46943	0.347985	-0.144746	-0.623068	1.08269	0.586876	-1.04649
P46939	Utrophin (Dystrophin-related protein 1) (DRP-1)	UTRN	0	0.00754277	0.0389933	-0.145092	0.288716	0.384748	0.790617	-1.46408
J3KT51	Jupiter microtubule-associated homolog 1	JPT1	0	0.107115	0.0442933	-0.150578	-0.0306123	1.00195	0.387089	-1.35843
Q9Y490	Talin-1	TLN1	0	0.161851	0.182349	-0.153122	-0.345962	0.729574	0.874602	-1.25821
P04083	Annexin A1 (Annexin I) (Annexin-1) (Calpactin II) (Calpactin-2) (Chromobindin-9) (Lipocortin I) (Phospholipase A2 inhibitory protein) (p35)	ANXA1	0	0.258499	0.17943	-0.155864	-0.422658	1.04358	0.566897	-1.18782
Q9UHB6	LIM domain and actin-binding protein 1 (Epithelial protein lost in neoplasm)	LIMA1	0	0.104347	0.116509	-0.156624	-0.162366	0.703869	0.808969	-1.35047
Q15365	Poly(rC)-binding protein 1 (Alpha-CP1) (Heterogeneous nuclear ribonucleoprotein E1) (hnRNP E1) (Nucleic acid-binding protein SUB2.3)	PCBP1	0	-0.062168	0.0804996	-0.156954	0.324297	-0.298295	1.17138	-1.19738
Q15404	Ras suppressor protein 1 (RSP-1) (Rsu-1)	RSU1	0	-0.00368136	0.321808	-0.16087	-0.234556	-0.251414	1.4185	-0.932534
P61927	60S ribosomal protein L37 (G1.16) (Large ribosomal subunit protein eL37)	RPL37	0	0.185299	0.347285	-0.165285	-0.455307	0.374029	1.19162	-1.11034
Q96DC0	DCI protein (Dodecenoyl-Coenzyme A delta isomerase (3,2 trans-enoyl-Coenzyme A isomerase), isoform CRA_a) (Enoyl-CoA delta isomerase 1, mitochondrial)	ECI1	0	-0.0764944	0.213756	-0.170996	0.00796239	-0.435607	1.37974	-0.952098
E9PHY5	Band 4.1-like protein 2	EPB41L2	0	0.269065	0.233258	-0.172691	-0.445694	0.919707	0.722981	-1.19699
Q9Y6C9	Mitochondrial carrier homolog 2 (Met-induced mitochondrial protein)	MTCH2	0	0.356344	0.323824	-0.177079	-0.53905	0.912064	0.764281	-1.13729
Q5HYB6	Epididymis luminal protein 189 (Epididymis secretory sperm binding protein)	TPM3	0	-0.0940301	0.234771	-0.182246	0.009846	-0.48243	1.38857	-0.915987
P32119	Peroxiredoxin-2 (EC 1.11.1.15) (Natural killer cell-enhancing factor B) (NKEF-B) (PRP) (Thiol-specific antioxidant protein) (TSA) (Thioredoxin peroxidase 1) (Thioredoxin-dependent peroxide reductase 1)	PRDX2	0	-0.0811008	0.108648	-0.183939	0.286462	-0.364978	1.21859	-1.14007
Q9UBQ7	Glyoxylate reductase/hydroxypyruvate reductase (EC 1.1.1.79) (EC 1.1.1.81)	GRHPR	0	0.0111434	0.140439	-0.185822	0.0296816	0.114471	1.14768	-1.29184
Q9UJS0	Calcium-binding mitochondrial carrier protein Aralar2 (Citrin) (Mitochondrial aspartate glutamate carrier 2) (Solute carrier family 25 member 13)	SLC25A13	0	0.155949	0.118731	-0.188022	-0.183079	0.892236	0.624948	-1.33411
Q9Y3F4	Serine-threonine kinase receptor-associated protein (MAP activator with WD repeats) (UNR-interacting protein) (WD-40 repeat protein PT-WD)	STRAP	0	0.234727	0.151172	-0.191294	-0.308872	1.03054	0.528593	-1.25027
Q9H0D6	5'-3' exoribonuclease 2 (EC 3.1.13.-) (DHM1-like protein) (DHP protein)	XRN2	0	0.0575961	0.129267	-0.193441	-0.024051	0.412026	0.979553	-1.36753
P59998	Actin-related protein 2/3 complex subunit 4 (Arp2/3 complex 20 kDa subunit) (p20-ARC)	ARPC4	0	-0.00516931	0.128234	-0.195332	0.103383	0.0636756	1.13534	-1.3024
E7ET15	U2 snRNP-associated SURP motif-containing protein	U2SURP	0	0.000755248	0.342516	-0.195645	-0.2131	-0.209949	1.39917	-0.976125
Q99536	Synaptic vesicle membrane protein VAT-1 homolog (EC 1.-.-.-)	VAT1	0	-0.0195081	0.374986	-0.197882	-0.213957	-0.288008	1.42258	-0.920617
Q9Y262	Eukaryotic translation initiation factor 3 subunit L (eIF3l) (Eukaryotic translation initiation factor 3 subunit 6-interacting protein) (Eukaryotic translation initiation factor 3 subunit E-interacting protein)	EIF3L	0	0.0524075	0.067248	-0.198038	0.134634	0.592046	0.724622	-1.4513
P35606	Coatomer subunit beta' (Beta'-coat protein) (Beta'-COP) (p102)	COPB2	0	0.183839	0.158698	-0.198784	-0.252735	0.860034	0.699361	-1.30666
Q96C86	m7GpppX diphosphatase (EC 3.6.1.59) (DCS-1) (Decapping scavenger enzyme) (Hint-related 7meGMP-directed hydrolase) (Histidine triad nucleotide-binding protein 5) (Histidine triad protein member 5) (HINT-5) (Scavenger mRNA-decapping enzyme DcpS)	DCPS	0	0.0543497	0.169258	-0.204869	-0.0713237	0.287916	1.09349	-1.31008
C9JVB6	tRNA methyltransferase 10 homolog C (Fragment)	TRMT10C	0	-0.0467729	0.256716	-0.209514	-0.050198	-0.281574	1.36237	-1.0306
Q8NBS9	Thioredoxin domain-containing protein 5 (Endoplasmic reticulum resident protein 46) (ER protein 46) (ERp46) (Thioredoxin-like protein p46)	TXNDC5	0	-0.0240334	0.0882098	-0.210669	0.268786	0.0699581	1.0276	-1.36634
Q9UIJ7	GTP:AMP phosphotransferase AK3, mitochondrial (EC 2.7.4.10) (Adenylate kinase 3) (AK 3) (Adenylate kinase 3 alpha-like 1)	AK3	0	-0.0110513	0.384118	-0.210824	-0.21569	-0.256462	1.41426	-0.94211
Q06323	Proteasome activator complex subunit 1 (11S regulator complex subunit alpha) (REG-alpha) (Activator of multicatalytic protease subunit 1) (Interferon gamma up-regulated I-5111 protein) (IGUP I-5111) (Proteasome activator 28 subunit alpha) (PA28a) (PA28alpha)	PSME1	0	0.231687	0.10967	-0.218769	-0.211136	1.09681	0.381853	-1.26753
P51858	Hepatoma-derived growth factor (HDGF) (High mobility group protein 1-like 2) (HMG-1L2)	HDGF	0	0.068817	0.265975	-0.222819	-0.189802	0.153027	1.2308	-1.19402
P09661	U2 small nuclear ribonucleoprotein A' (U2 snRNP A')	SNRPA1	0	0.0932077	0.128329	-0.223524	-0.0383313	0.591894	0.840129	-1.39369
O95865	N(G),N(G)-dimethylarginine dimethylaminohydrolase 2 (DDAH-2) (Dimethylarginine dimethylaminohydrolase 2) (EC 3.5.3.18) (DDAHII) (Dimethylargininase-2) (Protein G6a) (S-phase protein)	DDAH2	0	0.218364	0.150064	-0.224947	-0.236638	0.965607	0.569836	-1.2988
A5YKK6	CCR4-NOT transcription complex subunit 1 (CCR4-associated factor 1) (Negative regulator of transcription subunit 1 homolog) (NOT1H) (hNOT1)	CNOT1	0	0.132802	0.0770631	-0.230475	-0.00854418	0.8958	0.506072	-1.39333
Q86VP6	Cullin-associated NEDD8-dissociated protein 1 (Cullin-associated and neddylation-dissociated protein 1) (TBP-interacting protein of 120 kDa A) (TBP-interacting protein 120A) (p120 CAND1)	CAND1	0	0.00419099	0.0615443	-0.23532	0.304659	0.338743	0.81528	-1.45868
P62136	Serine/threonine-protein phosphatase PP1-alpha catalytic subunit (PP-1A) (EC 3.1.3.16)	PPP1CA	0	-0.0998254	0.148472	-0.254792	0.264542	-0.323264	1.21759	-1.15887
P23921	Ribonucleoside-diphosphate reductase large subunit (EC 1.17.4.1) (Ribonucleoside-diphosphate reductase subunit M1) (Ribonucleotide reductase large subunit)	RRM1	0	-0.029119	0.41391	-0.258977	-0.176151	-0.271286	1.40594	-0.958499
P62266	40S ribosomal protein S23 (Small ribosomal subunit protein uS12)	RPS23	0	-0.0314677	0.145733	-0.265661	0.184657	-0.00627612	1.1253	-1.30368
C9J177	Protein phosphatase 1 regulatory subunit 7 (Fragment)	PPP1R7	0	0.167024	0.195566	-0.267605	-0.170973	0.680261	0.835844	-1.34513
P11216	Glycogen phosphorylase, brain form (EC 2.4.1.1)	PYGB	0	0.15097	0.143517	-0.269664	-0.0846129	0.755866	0.71228	-1.38353
Q96TA2	ATP-dependent zinc metalloprotease YME1L1 (EC 3.4.24.-) (ATP-dependent metalloprotease FtsH1) (Meg-4) (Presenilin-associated metalloprotease) (PAMP) (YME1-like protein 1)	YME1L1	0	0.0224175	0.16245	-0.276192	0.0809209	0.209616	1.06041	-1.35094
H0YLA4	Sorbitol dehydrogenase	SORD	0	-0.143249	0.140936	-0.281442	0.35024	-0.432701	1.20026	-1.1178
M0QZK8	Uncharacterized protein		0	0.124492	0.12743	-0.286349	-0.00477925	0.69999	0.717367	-1.41258
P04792	Heat shock protein beta-1 (HspB1) (28 kDa heat shock protein) (Estrogen-regulated 24 kDa protein) (Heat shock 27 kDa protein) (HSP 27) (Stress-responsive protein 27) (SRP27)	HSPB1	0	0.0707182	0.0751492	-0.296417	0.18172	0.626961	0.655592	-1.46427
Q13177	Serine/threonine-protein kinase PAK 2 (EC 2.7.11.1) (Gamma-PAK) (PAK65) (S6/H4 kinase) (p21-activated kinase 2) (PAK-2) (p58) [Cleaved into: PAK-2p27 (p27); PAK-2p34 (p34) (C-t-PAK2)]	PAK2	0	0.0170925	0.138834	-0.302501	0.156154	0.25382	0.983952	-1.39393
B4DWR3	Prefoldin subunit 3 (HIBBJ46) (von Hippel-Lindau-binding protein 1) (VBP-1) (VHL-binding protein 1)	VBP1	0	0.135575	0.183985	-0.306449	-0.0736952	0.598981	0.854906	-1.38019
A0MZ66	Shootin-1 (Shootin1)	SHTN1	0	-0.0774186	0.16911	-0.316824	0.234845	-0.15765	1.16909	-1.24628
A0A3B3ITZ9	Thyroid hormone receptor-associated protein 3	THRAP3	0	0.109365	0.142287	-0.318401	0.0285822	0.604457	0.786532	-1.41957
Q09028	Histone-binding protein RBBP4 (Chromatin assembly factor 1 subunit C) (CAF-1 subunit C) (Chromatin assembly factor I p48 subunit) (CAF-I 48 kDa subunit) (CAF-I p48) (Nucleosome-remodeling factor subunit RBAP48) (Retinoblastoma-binding protein 4) (RBBP-4) (Retinoblastoma-binding protein p48)	RBBP4	0	-0.0430532	0.167907	-0.325154	0.200961	-0.0183594	1.12167	-1.30427
C9JFE4	COP9 signalosome complex subunit 1 (G protein pathway suppressor 1, isoform CRA_b)	GPS1	0	0.283562	0.34569	-0.32782	-0.327676	0.672274	0.918871	-1.26347
P38117	Electron transfer flavoprotein subunit beta (Beta-ETF)	ETFB	0	0.028677	0.0870594	-0.338233	0.261763	0.42766	0.775765	-1.46519
Q9C0C2	182 kDa tankyrase-1-binding protein	TNKS1BP1	0	-0.0500064	0.295333	-0.346037	0.0278613	-0.160493	1.28383	-1.1512
P10619	Lysosomal protective protein (EC 3.4.16.5) (Carboxypeptidase C) (Carboxypeptidase L) (Cathepsin A) (Protective protein cathepsin A) (PPCA) (Protective protein for beta-galactosidase) [Cleaved into: Lysosomal protective protein 32 kDa chain; Lysosomal protective protein 20 kDa chain]	CTSA	0	0.229866	0.465054	-0.349242	-0.333963	0.348505	1.16893	-1.18347
Q9UHG3	Prenylcysteine oxidase 1 (EC 1.8.3.5) (Prenylcysteine lyase)	PCYOX1	0	-0.12273	0.199274	-0.349756	0.244428	-0.291728	1.21823	-1.17093
C9JZI1	Replication factor C subunit 4	RFC4	0	0.132564	0.159681	-0.360396	0.0125538	0.634609	0.769054	-1.41622
P62857	40S ribosomal protein S28 (Small ribosomal subunit protein eS28)	RPS28	0	0.00622358	0.101881	-0.361336	0.281028	0.314761	0.851989	-1.44778
E5RJR5	S-phase kinase-associated protein 1	SKP1	0	-0.225912	0.212922	-0.362783	0.309492	-0.55216	1.25489	-1.01222
F8VSA6	NEDD8	NEDD8	0	0.0170737	0.25081	-0.374197	0.038906	0.108332	1.1462	-1.29344
R4GN54	COMMD3-BMI1 readthrough (Fragment)	COMMD3-BMI1	0	-0.146136	0.357989	-0.381536	0.0540833	-0.388624	1.34839	-1.01385
G3XAC6	RNA-binding protein 39 (RNA-binding region (RNP1, RRM) containing 2, isoform CRA_f)	RBM39	0	-0.0493775	0.303762	-0.390877	0.0473732	-0.126728	1.26004	-1.18068
P78347	General transcription factor II-I (GTFII-I) (TFII-I) (Bruton tyrosine kinase-associated protein 135) (BAP-135) (BTK-associated protein 135) (SRF-Phox1-interacting protein) (SPIN) (Williams-Beuren syndrome chromosomal region 6 protein)	GTF2I	0	0.0082313	0.259464	-0.395452	0.0517023	0.0836894	1.1532	-1.28859
P55145	Mesencephalic astrocyte-derived neurotrophic factor (Arginine-rich protein) (Protein ARMET)	MANF	0	0.218424	0.256208	-0.39674	-0.147421	0.673842	0.828954	-1.35537
A0A2R8Y811	40S ribosomal protein S14 (Fragment)	RPS14	0	-0.0639879	0.188109	-0.396816	0.230334	-0.0461271	1.11782	-1.30203
Q16643	Drebrin (Developmentally-regulated brain protein)	DBN1	0	-0.068487	0.126005	-0.402494	0.351297	0.0231711	0.997237	-1.3717
Q15075	Early endosome antigen 1 (Endosome-associated protein p162) (Zinc finger FYVE domain-containing protein 2)	EEA1	0	0.0973601	0.159625	-0.412707	0.0951811	0.524053	0.8139	-1.43313
R4GMR5	26S proteasome non-ATPase regulatory subunit 8	PSMD8	0	0.306619	0.0860439	-0.419634	-0.0566352	1.11274	0.246839	-1.30295
A0A087WUK2	Heterogeneous nuclear ribonucleoprotein D-like (Heterogeneous nuclear ribonucleoprotein D-like, isoform CRA_b)	HNRNPDL	0	-0.0702178	0.222677	-0.428068	0.196821	-0.0754762	1.15345	-1.2748
Q9NY12	H/ACA ribonucleoprotein complex subunit 1 (Nucleolar protein family A member 1) (snoRNP protein GAR1)	GAR1	0	0.29847	0.204409	-0.447018	-0.132085	0.918277	0.563531	-1.34972
D6RAN4	60S ribosomal protein L9 (Fragment)	RPL9	0	0.0703393	0.245137	-0.475841	0.0584076	0.313369	1.0035	-1.37527
Q14240	Eukaryotic initiation factor 4A-II (eIF-4A-II) (eIF4A-II) (EC 3.6.4.13) (ATP-dependent RNA helicase eIF4A-2)	EIF4A2	0	0.0691077	0.102678	-0.49323	0.248006	0.539944	0.686887	-1.47484
I3L0H8	ATP-dependent RNA helicase DDX19A	DDX19A	0	0.107705	0.104994	-0.496865	0.197716	0.640806	0.629242	-1.46776
Q9BQA1	Methylosome protein 50 (MEP-50) (Androgen receptor cofactor p44) (WD repeat-containing protein 77) (p44/Mep50)	WDR77	0	0.182029	0.181206	-0.4997	0.0303516	0.698452	0.695237	-1.42404
P02760	Protein AMBP [Cleaved into: Alpha-1-microglobulin (Protein HC) (Alpha-1 microglycoprotein) (Complex-forming glycoprotein heterogeneous in charge); Inter-alpha-trypsin inhibitor light chain (ITI-LC) (Bikunin) (EDC1) (HI-30) (Uronic-acid-rich protein); Trypstatin]	AMBP	0	0.153311	0.211314	-0.501891	0.0295041	0.581785	0.80652	-1.41781
Q01081	Splicing factor U2AF 35 kDa subunit (U2 auxiliary factor 35 kDa subunit) (U2 small nuclear RNA auxiliary factor 1) (U2 snRNP auxiliary factor small subunit)	U2AF1	0	0.135753	0.399042	-0.504947	-0.119692	0.267555	1.13088	-1.27875
Q92917	G-patch domain and KOW motifs-containing protein (G-patch domain-containing protein 5) (Protein MOS2 homolog) (Protein T54)	GPKOW	0	0.127542	0.146737	-0.559906	0.152869	0.615531	0.688771	-1.45717
B1ALA9	Ribose-phosphate pyrophosphokinase 1	PRPS1	0	-0.207297	0.304288	-0.565004	0.237362	-0.332282	1.23673	-1.14181
J3QR61	SWI/SNF-related matrix-associated actin-dependent regulator of chromatin subfamily E member 1 (Fragment)	SMARCE1	0	0.139519	0.232022	-0.569525	0.0567272	0.516202	0.846274	-1.4192
P27144	Adenylate kinase 4, mitochondrial (AK 4) (EC 2.7.4.10) (EC 2.7.4.6) (Adenylate kinase 3-like) (GTP:AMP phosphotransferase AK4)	AK4	0	0.020186	0.273846	-0.598481	0.127733	0.189563	1.04497	-1.36227
P55769	NHP2-like protein 1 (High mobility group-like nuclear protein 2 homolog 1) (OTK27) (SNU13 homolog) (hSNU13) (U4/U6.U5 small nuclear ribonucleoprotein SNU13) (U4/U6.U5 tri-snRNP 15.5 kDa protein) [Cleaved into: NHP2-like protein 1, N-terminally processed]	SNU13	0	0.0931827	0.148469	-0.606681	0.204366	0.528671	0.731222	-1.46426
P47985	Cytochrome b-c1 complex subunit Rieske, mitochondrial (EC 7.1.1.8) (Complex III subunit 5) (Cytochrome b-c1 complex subunit 5) (Rieske iron-sulfur protein) (RISP) (Rieske protein UQCRFS1) (Ubiquinol-cytochrome c reductase iron-sulfur subunit) [Cleaved into: Cytochrome b-c1 complex subunit 9 (Su9) (Subunit 9) (8 kDa subunit 9) (Complex III subunit IX) (Cytochrome b-c1 complex subunit 11) (Ubiquino…	UQCRFS1	0	0.15405	0.374985	-0.719428	-0.0144542	0.372129	1.00382	-1.36149
A0A0A0MRX2	DDRGK domain-containing protein 1	DDRGK1	0	0.024296	0.269904	-0.761434	0.180525	0.245974	0.973333	-1.39983
H7C0D5	Protein YIPF4 (Fragment)	YIPF4	0	-0.23701	0.142587	-0.990007	0.518807	-0.0589728	0.914993	-1.37483
B4DJ81	NADH-ubiquinone oxidoreductase 75 kDa subunit, mitochondrial (cDNA FLJ60586, highly similar to NADH-ubiquinone oxidoreductase 75 kDa subunit, mitochondrial)	NDUFS1	0	0.405302	0.337165	#NUM!	0.167824	0.695867	0.596411	-1.4601

## Sheet: Cluster6
Supplemental Table S2F. Protein list for Cluster 6
Protein IDs	Protein names	Gene names	Log2 based ratio				Z-score normalized ratio
			Con	2 uM	5 uM	10 uM	Con	2 uM	5 uM	10 uM
Q5VXN0	Ribosome production factor 2 homolog (Fragment)	RPF2	0	0.933132	0.777268	0.786223	-1.46202	0.803177	0.316134	0.342713
Q9BQ67	Glutamate-rich WD repeat-containing protein 1	GRWD1	0	0.838826	0.955712	0.782326	-1.46346	0.42226	0.783203	0.258
P09417	Dihydropteridine reductase (EC 1.5.1.34) (HDHPR) (Quinoid dihydropteridine reductase) (Short chain dehydrogenase/reductase family 33C member 1)	QDPR	0	1.13718	0.591385	0.691192	-1.17882	1.25825	-0.149354	0.0699189
Q9Y371	Endophilin-B1 (Bax-interacting factor 1) (Bif-1) (SH3 domain-containing GRB2-like protein B1)	SH3GLB1	0	0.486415	0.845431	0.655789	-1.31539	-0.125662	1.04888	0.39217
R4GN98	Protein S100 (S100 calcium-binding protein) (Fragment)	S100A6	0	0.723683	0.539817	0.591372	-1.43237	0.883053	0.180656	0.368657
Q9UKD2	mRNA turnover protein 4 homolog (Ribosome assembly factor MRTO4)	MRTO4	0	0.843883	0.528043	0.554275	-1.30615	1.12917	0.0479561	0.129021
U3KPY7	Histone deacetylase complex subunit SAP18 (Fragment)	SAP18	0	0.759422	0.569368	0.531626	-1.39181	0.985795	0.268756	0.13726
M0R2S2	Epidermal growth factor receptor substrate 15-like 1	EPS15L1	0	0.581657	0.588073	0.401538	-1.40053	0.705769	0.734063	-0.0392977
Q9Y394	Dehydrogenase/reductase SDR family member 7 (EC 1.1.-.-) (Retinal short-chain dehydrogenase/reductase 4) (retSDR4) (Short chain dehydrogenase/reductase family 34C member 1)	DHRS7	0	0.639522	0.85042	0.376554	-1.20266	0.414769	1.12579	-0.337895
A0A2R8Y7U1	Tripeptidyl-peptidase 1 (Fragment)	TPP1	0	0.536127	0.637382	0.346803	-1.31425	0.538101	0.972018	-0.195864
P52294	Importin subunit alpha-5 (Karyopherin subunit alpha-1) (Nucleoprotein interactor 1) (NPI-1) (RAG cohort protein 2) (SRP1-beta) [Cleaved into: Importin subunit alpha-5, N-terminally processed]	KPNA1	0	0.326921	0.560488	0.338157	-1.27814	0.0310028	1.16566	0.081484
Q9UHV9	Prefoldin subunit 2	PFDN2	0	0.32252	0.441235	0.33613	-1.42408	0.214936	0.916655	0.292486
Q86UE4	Protein LYRIC (3D3/LYRIC) (Astrocyte elevated gene-1 protein) (AEG-1) (Lysine-rich CEACAM1 co-isolated protein) (Metadherin) (Metastasis adhesion protein)	MTDH	0	0.44909	0.385221	0.326835	-1.43918	0.832282	0.464553	0.142344
P25815	Protein S100-P (Migration-inducing gene 9 protein) (MIG9) (Protein S100-E) (S100 calcium-binding protein P)	S100P	0	0.615474	0.445207	0.323721	-1.28359	1.10199	0.337298	-0.155703
O60493	Sorting nexin-3 (Protein SDP3)	SNX3	0	0.26783	0.534799	0.319911	-1.22358	-0.115444	1.21405	0.124973
C9JQ41	Coiled-coil domain-containing protein 58	CCDC58	0	0.323686	0.46967	0.300283	-1.35718	0.216462	1.05025	0.0904699
P19623	Spermidine synthase (SPDSY) (EC 2.5.1.16) (Putrescine aminopropyltransferase)	SRM	0	0.154424	0.514592	0.294791	-1.05049	-0.432581	1.29362	0.189452
O94925	Glutaminase kidney isoform, mitochondrial (GLS) (EC 3.5.1.2) (K-glutaminase) (L-glutamine amidohydrolase) [Cleaved into: Glutaminase kidney isoform, mitochondrial 68 kDa chain; Glutaminase kidney isoform, mitochondrial 65 kDa chain]	GLS	0	0.322064	0.423277	0.287458	-1.40266	0.326469	0.954555	0.121634
Q13033	Striatin-3 (Cell cycle autoantigen SG2NA) (S/G2 antigen)	STRN3	0	0.24437	0.422192	0.279508	-1.31545	-3.07971e-05	1.10737	0.208111
O95721	Synaptosomal-associated protein 29 (SNAP-29) (Soluble 29 kDa NSF attachment protein) (Vesicle-membrane fusion protein SNAP-29)	SNAP29	0	0.343672	0.409455	0.277977	-1.41577	0.465598	0.879682	0.070492
Q9UH65	Switch-associated protein 70 (SWAP-70)	SWAP70	0	0.175795	0.370127	0.272305	-1.26703	-0.224205	1.08655	0.40469
P18859	ATP synthase-coupling factor 6, mitochondrial (ATPase subunit F6) (ATP synthase peripheral stalk subunit F6)	ATP5PF	0	0.196819	0.503189	0.266128	-1.10664	-0.262061	1.30483	0.0638728
Q8WWM7	Ataxin-2-like protein (Ataxin-2 domain protein) (Ataxin-2-related protein)	ATXN2L	0	0.316634	0.49107	0.264849	-1.27656	0.193589	1.15243	-0.0694537
O60869	Endothelial differentiation-related factor 1 (EDF-1) (Multiprotein-bridging factor 1) (MBF1)	EDF1	0	0.143127	0.572553	0.258943	-0.940677	-0.442694	1.38533	-0.00196242
H7C3P9	COP9 signalosome complex subunit 3	COPS3	0	0.619282	0.526546	0.249295	-1.1973	1.0062	0.613125	-0.42202
A0A087WT27	Phosphoacetylglucosamine mutase	PGM3	0	0.505689	0.408874	0.235147	-1.25798	1.027	0.525413	-0.294428
P14324	Farnesyl pyrophosphate synthase (FPP synthase) (FPS) (EC 2.5.1.10) ((2E,6E)-farnesyl diphosphate synthase) (Dimethylallyltranstransferase) (EC 2.5.1.1) (Farnesyl diphosphate synthase) (Geranyltranstransferase)	FDPS	0	0.159233	0.390608	0.231897	-1.16457	-0.261619	1.24146	0.184729
A0A087WY61	Nuclear mitotic apparatus protein 1	NUMA1	0	0.533607	0.366929	0.23151	-1.20686	1.16415	0.327414	-0.284704
H0YNG3	Signal peptidase complex catalytic subunit SEC11 (EC 3.4.21.89)	SEC11A	0	0.201613	0.480782	0.228321	-1.0989	-0.179362	1.32589	-0.0476254
Q9Y3A6	Transmembrane emp24 domain-containing protein 5 (p24 family protein gamma-2) (p24gamma2) (p28)	TMED5	0	0.333888	0.474255	0.219046	-1.24012	0.347619	1.1329	-0.240405
P12004	Proliferating cell nuclear antigen (PCNA) (Cyclin)	PCNA	0	0.391987	0.352943	0.213227	-1.32851	0.887557	0.638861	-0.197912
P41214	Eukaryotic translation initiation factor 2D (eIF2d) (Hepatocellular carcinoma-associated antigen 56) (Ligatin)	EIF2D	0	0.239831	0.426239	0.209397	-1.20965	0.0757505	1.23334	-0.0994425
U3KQC1	WD repeat-containing protein 18 (Fragment)	WDR18	0	0.243355	0.208688	0.204761	-1.47845	0.730678	0.392772	0.355
Q8TBC4	NEDD8-activating enzyme E1 catalytic subunit (EC 6.2.1.-) (NEDD8-activating enzyme E1C) (Ubiquitin-activating enzyme E1C) (Ubiquitin-like modifier-activating enzyme 3) (Ubiquitin-activating enzyme 3)	UBA3	0	0.230538	0.400712	0.203633	-1.23086	0.0917165	1.2129	-0.0737497
P50395	Rab GDP dissociation inhibitor beta (Rab GDI beta) (Guanosine diphosphate dissociation inhibitor 2) (GDI-2)	GDI2	0	0.186799	0.299013	0.20277	-1.35721	0.0875233	1.04974	0.219948
Q9UKX7	Nuclear pore complex protein Nup50 (50 kDa nucleoporin) (Nuclear pore-associated protein 60 kDa-like) (Nucleoporin Nup50)	NUP50	0	0.440905	0.376185	0.202115	-1.25872	0.974926	0.602807	-0.319015
Q5JP53	Tubulin beta chain	TUBB	0	0.451528	0.337911	0.191968	-1.221	1.09867	0.44496	-0.322634
O15294	UDP-N-acetylglucosamine--peptide N-acetylglucosaminyltransferase 110 kDa subunit (EC 2.4.1.255) (O-GlcNAc transferase subunit p110) (O-linked N-acetylglucosamine transferase 110 kDa subunit) (OGT)	OGT	0	0.100694	0.375577	0.190995	-1.00664	-0.437241	1.33557	0.108312
Q9NZB2	Constitutive coactivator of PPAR-gamma-like protein 1 (Oxidative stress-associated Src activator) (Protein FAM120A)	FAM120A	0	0.145361	0.249149	0.184965	-1.35568	-0.0228621	1.01439	0.364156
F5GXX5	Dolichyl-diphosphooligosaccharide--protein glycosyltransferase subunit DAD1 (Oligosaccharyl transferase subunit DAD1)	DAD1	0	0.433265	0.374954	0.174331	-1.21076	0.976723	0.642702	-0.408664
B7Z7P8	Eukaryotic peptide chain release factor subunit 1 (cDNA FLJ56175, highly similar to Eukaryotic peptide chain release factor subunit1)	ETF1	0	0.322111	0.315699	0.173811	-1.3185	0.799867	0.75292	-0.234291
G5E9D5	ElaC homolog 2 (E. coli), isoform CRA_a (Zinc phosphodiesterase ELAC protein 2)	ELAC2	0	0.32564	0.732261	0.170918	-0.906956	-0.0238495	1.39912	-0.468317
P17931	Galectin-3 (Gal-3) (35 kDa lectin) (Carbohydrate-binding protein 35) (CBP 35) (Galactose-specific lectin 3) (Galactoside-binding protein) (GALBP) (IgE-binding protein) (L-31) (Laminin-binding protein) (Lectin L-29) (Mac-2 antigen)	LGALS3	0	0.190092	0.384075	0.168339	-1.13684	-0.0125293	1.29819	-0.148818
Q9UL25	Ras-related protein Rab-21	RAB21	0	0.153008	0.25851	0.167099	-1.32996	0.0512752	1.09269	0.186001
A0A087WUT6	Eukaryotic translation initiation factor 5B	EIF5B	0	0.380575	0.280432	0.164346	-1.23066	1.10179	0.427217	-0.298348
Q13610	Periodic tryptophan protein 1 homolog (Keratinocyte protein IEF SSP 9502)	PWP1	0	0.474084	0.376899	0.158511	-1.14443	1.07139	0.556004	-0.482965
Q9NPD3	Exosome complex component RRP41 (Exosome component 4) (Ribosomal RNA-processing protein 41) (p12A)	EXOSC4	0	0.247945	0.448467	0.158134	-1.09343	0.134418	1.2939	-0.334892
Q71UI9	Histone H2A.V (H2A.F/Z)	H2AFV	0	0.366648	0.305699	0.156884	-1.23802	1.00002	0.587487	-0.349488
P04406	Glyceraldehyde-3-phosphate dehydrogenase (GAPDH) (EC 1.2.1.12) (Peptidyl-cysteine S-nitrosylase GAPDH) (EC 2.6.99.-)	GAPDH	0	0.19707	0.133175	0.154984	-1.41698	0.910215	0.120586	0.38618
A0A087WUL2	Proteasome subunit beta type-3 (Fragment)	PSMB3	0	0.234447	0.423376	0.153517	-1.10502	0.133398	1.28865	-0.317025
P60953	Cell division control protein 42 homolog (EC 3.6.5.2) (G25K GTP-binding protein)	CDC42	0	0.106929	0.395063	0.148975	-0.93046	-0.358611	1.41095	-0.121881
Q969H8	Myeloid-derived growth factor (MYDGF)	MYDGF	0	0.190029	0.416555	0.147032	-1.04373	-0.0352212	1.35413	-0.275173
O14974	Protein phosphatase 1 regulatory subunit 12A (Myosin phosphatase-targeting subunit 1) (Myosin phosphatase target subunit 1) (Protein phosphatase myosin-binding subunit)	PPP1R12A	0	0.367672	0.371769	0.146335	-1.19492	0.812991	0.838376	-0.456452
Q12765	Secernin-1	SCRN1	0	0.171086	0.378293	0.145327	-1.07005	-0.0564864	1.34342	-0.216881
H0YHS6	Tyrosine--tRNA ligase (EC 6.1.1.1) (Tyrosyl-tRNA synthetase) (Fragment)	YARS2	0	0.0386414	0.558894	0.143875	-0.690433	-0.566547	1.46883	-0.211845
Q9P2E9	Ribosome-binding protein 1 (180 kDa ribosome receptor homolog) (RRp) (ES/130-related protein) (Ribosome receptor protein)	RRBP1	0	0.116737	0.183546	0.141439	-1.39533	0.0611931	0.94934	0.384796
O00483	Cytochrome c oxidase subunit NDUFA4 (Complex I-MLRQ) (CI-MLRQ) (NADH-ubiquinone oxidoreductase MLRQ subunit)	NDUFA4	0	0.198373	0.404603	0.137872	-1.05547	0.033626	1.33638	-0.314541
P35637	RNA-binding protein FUS (75 kDa DNA-pairing protein) (Oncogene FUS) (Oncogene TLS) (POMp75) (Translocated in liposarcoma protein)	FUS	0	0.290172	0.154757	0.135738	-1.19153	1.25128	0.0500556	-0.1098
P27816	Microtubule-associated protein 4 (MAP-4)	MAP4	0	0.135676	0.186147	0.13552	-1.42405	0.253544	0.918985	0.251522
O00273	DNA fragmentation factor subunit alpha (DNA fragmentation factor 45 kDa subunit) (DFF-45) (Inhibitor of CAD) (ICAD)	DFFA	0	0.573214	0.483531	0.134704	-1.05169	1.03417	0.65075	-0.63323
Q9BVK6	Transmembrane emp24 domain-containing protein 9 (GMP25) (Glycoprotein 25L2) (p24 family protein alpha-2) (p24alpha2) (p25)	TMED9	0	0.0533797	0.39887	0.131384	-0.791782	-0.527384	1.44216	-0.122992
E9PPH5	Acidic leucine-rich nuclear phosphoprotein 32 family member E (Fragment)	ANP32E	0	0.269005	0.4076	0.129409	-1.10853	0.344998	1.20658	-0.443054
P09496	Clathrin light chain A (Lca)	CLTA	0	0.111697	0.297645	0.126691	-1.05543	-0.208832	1.35438	-0.0901177
O00567	Nucleolar protein 56 (Nucleolar protein 5A)	NOP56	0	0.351395	0.167595	0.121671	-1.05838	1.33925	0.0125306	-0.293397
Q15907	Ras-related protein Rab-11B (GTP-binding protein YPT3)	RAB11B	0	0.0990906	0.233866	0.118229	-1.14965	-0.166282	1.28439	0.0315499
Q9Y2W2	WW domain-binding protein 11 (WBP-11) (Npw38-binding protein) (NpwBP) (SH3 domain-binding protein SNP70) (Splicing factor that interacts with PQBP-1 and PP1)	WBP11	0	0.13604	0.360798	0.112349	-0.966184	-0.142571	1.4004	-0.29164
Q13595	Transformer-2 protein homolog alpha (TRA-2 alpha) (TRA2-alpha) (Transformer-2 protein homolog A)	TRA2A	0	0.175906	0.366482	0.111552	-1.02369	0.0398276	1.34823	-0.364369
Q9Y6M1	Insulin-like growth factor 2 mRNA-binding protein 2 (IGF2 mRNA-binding protein 2) (IMP-2) (Hepatocellular carcinoma autoantigen p62) (IGF-II mRNA-binding protein 2) (VICKZ family member 2)	IGF2BP2	0	0.286684	0.225865	0.110575	-1.20475	1.05419	0.536757	-0.386202
Q5SRE5	Nucleoporin NUP188 homolog (hNup188)	NUP188	0	0.179164	0.450017	0.105937	-0.909658	-0.0721529	1.40888	-0.427065
Q8TDN6	Ribosome biogenesis protein BRX1 homolog (Brix domain-containing protein 2)	BRIX1	0	0.0689252	0.374733	0.103624	-0.798993	-0.426628	1.45795	-0.23233
P55327	Tumor protein D52 (Protein N8)	TPD52	0	0.0733154	0.385117	0.0972295	-0.786787	-0.403288	1.464	-0.273923
H3BMU1	IST1 homolog (Fragment)	IST1	0	0.266958	0.276895	0.0928309	-1.15453	0.795788	0.875588	-0.516848
P51610	Host cell factor 1 (HCF) (HCF-1) (C1 factor) (CFF) (VCAF) (VP16 accessory protein) [Cleaved into: HCF N-terminal chain 1; HCF N-terminal chain 2; HCF N-terminal chain 3; HCF N-terminal chain 4; HCF N-terminal chain 5; HCF N-terminal chain 6; HCF C-terminal chain 1; HCF C-terminal chain 2; HCF C-terminal chain 3; HCF C-terminal chain 4; HCF C-terminal chain 5; HCF C-terminal chain 6]	HCFC1	0	0.0432522	0.215435	0.0893665	-0.913914	-0.478281	1.39141	0.00078919
Q8NC51	Plasminogen activator inhibitor 1 RNA-binding protein (PAI1 RNA-binding protein 1) (PAI-RBP1) (SERPINE1 mRNA-binding protein 1)	SERBP1	0	0.197576	0.0726165	0.0854264	-1.0658	1.34641	-0.217376	-0.0632295
H7BZN1	Choline-phosphate cytidylyltransferase A (Fragment)	PCYT1A	0	0.345808	0.369526	0.0851154	-1.05847	0.780632	0.923667	-0.645833
A0A087WW69	Translation initiation factor eIF-2B subunit delta	EIF2B4	0	0.358531	0.652378	0.0847328	-0.882822	0.206724	1.3253	-0.649204
P62854	40S ribosomal protein S26 (Small ribosomal subunit protein eS26)	RPS26	0	0.0600438	0.380442	0.0817374	-0.738245	-0.426482	1.47534	-0.310613
P12270	Nucleoprotein TPR (Megator) (NPC-associated intranuclear protein) (Translocated promoter region protein)	TPR	0	0.0787956	0.227412	0.0780688	-0.9842	-0.201837	1.39529	-0.20925
K7EQ55	DAZ-associated protein 1	DAZAP1	0	0.201246	0.115768	0.0774052	-1.15743	1.2459	0.184015	-0.272483
P49755	Transmembrane emp24 domain-containing protein 10 (21 kDa transmembrane-trafficking protein) (S31III125) (S31I125) (Tmp-21-I) (Transmembrane protein Tmp21) (p23) (p24 family protein delta-1) (p24delta1) (p24delta)	TMED10	0	0.26891	0.125524	0.0765174	-1.01023	1.35357	0.0384907	-0.381838
B3KSI3	Branched-chain-amino-acid aminotransferase (EC 2.6.1.42)	BCAT2	0	0.216439	0.362816	0.0765022	-0.994136	0.287391	1.26971	-0.562967
Q9P258	Protein RCC2 (RCC1-like protein TD-60) (Telophase disk protein of 60 kDa)	RCC2	0	0.206515	0.366811	0.0749937	-0.975211	0.233296	1.29814	-0.55622
Q15717	ELAV-like protein 1 (Hu-antigen R) (HuR)	ELAVL1	0	0.10855	0.136077	0.0700908	-1.32391	0.50039	0.985244	-0.16172
P53007	Tricarboxylate transport protein, mitochondrial (Citrate transport protein) (CTP) (Solute carrier family 25 member 1) (Tricarboxylate carrier protein)	SLC25A1	0	0.156986	0.218008	0.0699856	-1.14248	0.460191	1.13178	-0.44949
Q00059	Transcription factor A, mitochondrial (mtTFA) (Mitochondrial transcription factor 1) (MtTF1) (Transcription factor 6) (TCF-6) (Transcription factor 6-like 2)	TFAM	0	0.188593	0.589781	0.0680415	-0.7577	-0.146907	1.45109	-0.546484
O75439	Mitochondrial-processing peptidase subunit beta (EC 3.4.24.64) (Beta-MPP) (P-52)	PMPCB	0	0.158729	0.186105	0.0623453	-1.16833	0.654636	0.989825	-0.476129
P23378	Glycine dehydrogenase (decarboxylating), mitochondrial (EC 1.4.4.2) (Glycine cleavage system P protein) (Glycine decarboxylase) (Glycine dehydrogenase (aminomethyl-transferring))	GLDC	0	0.253782	0.265686	0.0603117	-1.05987	0.805002	0.900793	-0.645926
P56192	Methionine--tRNA ligase, cytoplasmic (EC 6.1.1.10) (Methionyl-tRNA synthetase) (MetRS)	MARS	0	0.0855315	0.111505	0.0565868	-1.31711	0.456461	1.0162	-0.155544
O75083	WD repeat-containing protein 1 (Actin-interacting protein 1) (AIP1) (NORI-1)	WDR1	0	0.080563	0.0922834	0.0564941	-1.39321	0.565223	0.859361	-0.0313727
P23396	40S ribosomal protein S3 (EC 4.2.99.18) (Small ribosomal subunit protein uS3)	RPS3	0	0.185016	0.201865	0.0564312	-1.11379	0.75097	0.932974	-0.570154
D6RCD0	Estradiol 17-beta-dehydrogenase 11	HSD17B11	0	0.115804	0.102853	0.0563294	-1.30273	0.904786	0.649016	-0.251072
P61088	Ubiquitin-conjugating enzyme E2 N (EC 2.3.2.23) (Bendless-like ubiquitin-conjugating enzyme) (E2 ubiquitin-conjugating enzyme N) (Ubc13) (UbcH13) (Ubiquitin carrier protein N) (Ubiquitin-protein ligase N)	UBE2N	0	0.283837	0.261557	0.0496894	-1.01432	0.940654	0.772908	-0.699243
Q9BV20	Methylthioribose-1-phosphate isomerase (M1Pi) (MTR-1-P isomerase) (EC 5.3.1.23) (Mediator of RhoA-dependent invasion) (S-methyl-5-thioribose-1-phosphate isomerase) (Translation initiation factor eIF-2B subunit alpha/beta/delta-like protein)	MRI1	0	0.0427872	0.224464	0.0485671	-0.775437	-0.374164	1.46864	-0.319041
F5GYN4	Ubiquitin thioesterase OTUB1	OTUB1	0	0.231004	0.343685	0.0475684	-0.951547	0.436515	1.19863	-0.683596
P19338	Nucleolin (Protein C23)	NCL	0	0.0604425	0.180957	0.0451629	-0.90794	-0.16168	1.42291	-0.353294
Q5T2B5	Cullin-2	CUL2	0	0.157083	0.341944	0.0444753	-0.864685	0.0967918	1.37089	-0.602998
Q16531	DNA damage-binding protein 1 (DDB p127 subunit) (DNA damage-binding protein a) (DDBa) (Damage-specific DNA-binding protein 1) (HBV X-associated protein 1) (XAP-1) (UV-damaged DNA-binding factor) (UV-damaged DNA-binding protein 1) (UV-DDB 1) (XPE-binding factor) (XPE-BF) (Xeroderma pigmentosum group E-complementing protein) (XPCe)	DDB1	0	0.127733	0.167479	0.0370654	-1.05743	0.562667	1.09675	-0.601989
Q92575	UBX domain-containing protein 4 (Erasin) (UBX domain-containing protein 2)	UBXN4	0	0.409261	0.790704	0.0369223	-0.796304	0.167641	1.34879	-0.720122
Q9Y696	Chloride intracellular channel protein 4 (Intracellular chloride ion channel protein p64H1)	CLIC4	0	0.184049	0.375999	0.0349929	-0.844441	0.158281	1.34967	-0.663513
P23229	Integrin alpha-6 (CD49 antigen-like family member F) (VLA-6) (CD antigen CD49f) [Cleaved into: Integrin alpha-6 heavy chain; Integrin alpha-6 light chain; Processed integrin alpha-6 (Alpha6p)]	ITGA6	0	0.0713411	0.161559	0.0289697	-0.914568	0.0642023	1.37331	-0.522943
P48735	Isocitrate dehydrogenase [NADP], mitochondrial (IDH) (EC 1.1.1.42) (ICD-M) (IDP) (NADP(+)-specific ICDH) (Oxalosuccinate decarboxylase)	IDH2	0	0.116552	0.153359	0.0269188	-1.0138	0.572251	1.10034	-0.658784
O15212	Prefoldin subunit 6 (Protein Ke2)	PFDN6	0	0.137911	0.344392	0.0246584	-0.785272	0.0285525	1.40213	-0.645413
E9PK01	Elongation factor 1-delta (Fragment)	EEF1D	0	0.104198	0.0799408	0.0222849	-1.05478	1.08849	0.575619	-0.609326
Q9Y2X3	Nucleolar protein 58 (Nucleolar protein 5)	NOP58	0	0.249917	0.403042	0.0214413	-0.857894	0.375083	1.2431	-0.760287
Q9UEY8	Gamma-adducin (Adducin-like protein 70)	ADD3	0	0.221932	0.35057	0.0190384	-0.864848	0.400492	1.22813	-0.763771
P07737	Profilin-1 (Epididymis tissue protein Li 184a) (Profilin I)	PFN1	0	0.151413	0.296116	0.0184316	-0.831752	0.216082	1.32567	-0.709999
P23919	Thymidylate kinase (EC 2.7.4.9) (dTMP kinase)	DTYMK	0	0.181918	0.297593	0.0123711	-0.849132	0.377606	1.24205	-0.770522
E7EQR4	Ezrin	EZR	0	0.06742	0.144742	0.00463416	-0.793279	0.176159	1.3452	-0.728083
Q15942	Zyxin (Zyxin-2)	ZYX	0	0.155123	0.279007	-8.51663e-07	-0.79502	0.309349	1.2807	-0.795025
P22087	rRNA 2'-O-methyltransferase fibrillarin (EC 2.1.1.-) (34 kDa nucleolar scleroderma antigen) (Histone-glutamine methyltransferase)	FBL	0	0.12588	0.237537	-0.0004577	-0.785194	0.276028	1.29805	-0.788886
H3BT58	Coactosin-like protein	COTL1	0	0.200878	0.406141	-0.0140529	-0.739387	0.211154	1.32929	-0.801061
Q6YN16	Hydroxysteroid dehydrogenase-like protein 2 (EC 1.-.-.-) (Short chain dehydrogenase/reductase family 13C member 1)	HSDL2	0	0.2172	0.420511	-0.0170774	-0.743032	0.244265	1.3133	-0.814537

## Sheet: Cluster7
Supplemental Table S2G. Protein list for Cluster 7
Protein IDs	Protein names	Gene names	Log2 based ratio				Z-score normalized ratio
			Con	2 uM	5 uM	10 uM	Con	2 uM	5 uM	10 uM
Q969Q0	60S ribosomal protein L36a-like (Large ribosomal subunit protein eL42-like)	RPL36AL	0	0.165891	0.967221	0.758339	-0.9699	-0.702571	1.12529	0.547176
Q9Y6D5	Brefeldin A-inhibited guanine nucleotide-exchange protein 2 (Brefeldin A-inhibited GEP 2) (ADP-ribosylation factor guanine nucleotide-exchange factor 2)	ARFGEF2	0	-0.0757942	0.765187	0.508214	-0.748393	-0.891488	1.2076	0.432285
P68036	Ubiquitin-conjugating enzyme E2 L3 (EC 2.3.2.23) (E2 ubiquitin-conjugating enzyme L3) (L-UBC) (UbcH7) (Ubiquitin carrier protein L3) (Ubiquitin-conjugating enzyme E2-F1) (Ubiquitin-protein ligase L3)	UBE2L3	0	-0.423042	0.797062	0.501522	-0.511524	-1.08989	1.16692	0.434489
P00390	Glutathione reductase, mitochondrial (GR) (GRase) (EC 1.8.1.7)	GSR	0	0.109918	0.521326	0.469383	-1.03462	-0.670163	0.969224	0.735559
A0A2R8YDQ9	Succinate--CoA ligase [ADP-forming] subunit beta, mitochondrial (EC 6.2.1.5) (ATP-specific succinyl-CoA synthetase subunit beta) (A-SCS) (Succinyl-CoA synthetase beta-A chain) (SCS-betaA)	SUCLA2	0	-0.0660002	0.920485	0.445804	-0.697719	-0.80085	1.36124	0.137331
P63173	60S ribosomal protein L38 (Large ribosomal subunit protein eL38)	RPL38	0	0.0364491	0.638576	0.43376	-0.86936	-0.774008	1.20561	0.437759
Q99459	Cell division cycle 5-like protein (Cdc5-like protein) (Pombe cdc5-related protein)	CDC5L	0	0.131334	0.563611	0.432968	-1.04299	-0.612338	1.11676	0.538569
Q9Y3B4	Splicing factor 3B subunit 6 (Pre-mRNA branch site protein p14) (SF3b 14 kDa subunit) (SF3B14a) (Spliceosome-associated protein, 14-kDa) (Splicing factor 3b, subunit 6, 14kDa)	SF3B6	0	0.0393068	0.491269	0.412093	-0.921861	-0.788538	1.03637	0.674025
P53634	Dipeptidyl peptidase 1 (EC 3.4.14.1) (Cathepsin C) (Cathepsin J) (Dipeptidyl peptidase I) (DPP-I) (DPPI) (Dipeptidyl transferase) [Cleaved into: Dipeptidyl peptidase 1 exclusion domain chain (Dipeptidyl peptidase I exclusion domain chain); Dipeptidyl peptidase 1 heavy chain (Dipeptidyl peptidase I heavy chain); Dipeptidyl peptidase 1 light chain (Dipeptidyl peptidase I light chain)]	CTSC	0	0.139742	0.51755	0.402751	-1.08089	-0.566726	1.10057	0.54704
Q6P996	Pyridoxal-dependent decarboxylase domain-containing protein 1 (EC 4.1.1.-)	PDXDC1	0	0.118085	0.420523	0.393588	-1.09999	-0.591033	0.919374	0.771652
Q9NTI5	Sister chromatid cohesion protein PDS5 homolog B (Androgen-induced proliferation inhibitor) (Androgen-induced prostate proliferative shutoff-associated protein AS3)	PDS5B	0	0.0670422	0.506722	0.372796	-0.951454	-0.714269	1.1469	0.518824
A0A087X0K9	Tight junction protein ZO-1	TJP1	0	0.0419733	0.68536	0.321034	-0.790238	-0.685018	1.37719	0.0980641
C9JDR0	Sterol-4-alpha-carboxylate 3-dehydrogenase, decarboxylating (Fragment)	NSDHL	0	0.127985	0.478575	0.316625	-1.05719	-0.520943	1.21669	0.361441
Q12907	Vesicular integral-membrane protein VIP36 (Glycoprotein GP36b) (Lectin mannose-binding 2) (Vesicular integral-membrane protein 36) (VIP36)	LMAN2	0	0.014416	0.478806	0.3114	-0.844609	-0.791971	1.21843	0.418151
Q13363	C-terminal-binding protein 1 (CtBP1) (EC 1.1.1.-)	CTBP1	0	0.00566294	0.703115	0.305868	-0.734685	-0.721371	1.39128	0.0647733
Q8TC07	TBC1 domain family member 15 (GTPase-activating protein RAB7) (GAP for RAB7) (Rab7-GAP)	TBC1D15	0	0.0540869	0.37653	0.303495	-0.977885	-0.715983	1.06661	0.627258
E9PGM4	1,4-alpha-glucan-branching enzyme	GBE1	0	0.0133488	0.334672	0.298593	-0.89538	-0.828839	0.973588	0.750631
A0A2R8Y484	Leukocyte surface antigen CD47 (Fragment)	CD47	0	0.0782718	0.632415	0.295034	-0.840999	-0.6158	1.38123	0.0755669
Q7L2H7	Eukaryotic translation initiation factor 3 subunit M (eIF3m) (Fetal lung protein B5) (hFL-B5) (PCI domain-containing protein 1)	EIF3M	0	0.0577725	0.313344	0.267838	-1.02104	-0.678708	1.01151	0.688238
P14927	Cytochrome b-c1 complex subunit 7 (Complex III subunit 7) (Complex III subunit VII) (QP-C) (Ubiquinol-cytochrome c reductase complex 14 kDa protein)	UQCRB	0	0.00752299	0.60141	0.259541	-0.740684	-0.719156	1.38895	0.0708925
P11498	Pyruvate carboxylase, mitochondrial (EC 6.4.1.1) (Pyruvic carboxylase) (PCB)	PC	0	-1.19898	0.315277	0.246681	0.0905726	-1.43893	0.752461	0.595894
P49458	Signal recognition particle 9 kDa protein (SRP9)	SRP9	0	0.0264213	0.328076	0.246426	-0.915892	-0.768719	1.11731	0.567299
A0A0D9SFL3	RNA-binding protein EWS	EWSR1	0	-0.0770786	0.548372	0.245264	-0.640553	-0.864313	1.3484	0.156471
E9PN17	ATP synthase subunit g, mitochondrial	ATP5MG	0	-1.48567	-0.176887	0.244521	0.403715	-1.40627	0.0788606	0.923692
Q9H444	Charged multivesicular body protein 4b (Chromatin-modifying protein 4b) (CHMP4b) (SNF7 homolog associated with Alix 1) (SNF7-2) (hSnf7-2) (Vacuolar protein sorting-associated protein 32-2) (Vps32-2) (hVps32-2)	CHMP4B	0	0.0830976	0.285901	0.238867	-1.12023	-0.540826	1.02161	0.63945
O75976	Carboxypeptidase D (EC 3.4.17.22) (Metallocarboxypeptidase D) (gp180)	CPD	0	-0.0249911	0.440539	0.236371	-0.737664	-0.835494	1.29667	0.276487
Q9P1F3	Costars family protein ABRACL (ABRA C-terminal-like protein)	ABRACL	0	-0.0388573	0.352317	0.232864	-0.735276	-0.91909	1.17802	0.476343
Q92621	Nuclear pore complex protein Nup205 (205 kDa nucleoporin) (Nucleoporin Nup205)	NUP205	0	-0.0523917	0.402271	0.228665	-0.692822	-0.908772	1.25444	0.347156
Q5SRN7	HLA class I histocompatibility antigen, A-3 alpha chain	HLA-A	0	-0.135194	0.449132	0.227885	-0.556886	-1.00277	1.26359	0.296066
P09960	Leukotriene A-4 hydrolase (LTA-4 hydrolase) (EC 3.3.2.6) (Leukotriene A(4) hydrolase)	LTA4H	0	0.0461767	0.454732	0.227612	-0.85144	-0.658439	1.34724	0.162639
O14776	Transcription elongation regulator 1 (TATA box-binding protein-associated factor 2S) (Transcription factor CA150)	TCERG1	0	-0.273061	0.406624	0.216968	-0.368744	-1.17508	1.1537	0.39013
P05198	Eukaryotic translation initiation factor 2 subunit 1 (Eukaryotic translation initiation factor 2 subunit alpha) (eIF-2-alpha) (eIF-2A) (eIF-2alpha)	EIF2S1	0	0.0341688	0.303746	0.216902	-0.939153	-0.725066	1.15418	0.510042
P50570	Dynamin-2 (EC 3.6.5.5)	DNM2	0	-1.46302	0.531219	0.207244	0.0205695	-1.37252	0.993682	0.35827
P04181	Ornithine aminotransferase, mitochondrial (EC 2.6.1.13) (Ornithine delta-aminotransferase) (Ornithine--oxo-acid aminotransferase) [Cleaved into: Ornithine aminotransferase, hepatic form; Ornithine aminotransferase, renal form]	OAT	0	-0.206192	0.397911	0.206451	-0.434452	-1.11864	1.19717	0.355915
K7ES31	Eukaryotic translation initiation factor 3 subunit K	EIF3K	0	-0.0117645	0.617515	0.205859	-0.668748	-0.70072	1.43442	-0.0649485
P36543	V-type proton ATPase subunit E 1 (V-ATPase subunit E 1) (V-ATPase 31 kDa subunit) (p31) (Vacuolar proton pump subunit E 1)	ATP6V1E1	0	-0.17687	0.385085	0.204386	-0.467691	-1.09744	1.20213	0.363004
Q9UHD8	Septin-9 (MLL septin-like fusion protein MSF-A) (MLL septin-like fusion protein) (Ovarian/Breast septin) (Ov/Br septin) (Septin D1)	SEPTIN9	0	-2.28601	0.0628538	0.204051	0.344027	-1.48379	0.446412	0.693349
Q7L014	Probable ATP-dependent RNA helicase DDX46 (EC 3.6.4.13) (DEAD box protein 46) (PRP5 homolog)	DDX46	0	-0.599026	0.316043	0.20238	-0.0542982	-1.37915	0.900589	0.532859
Q9UJU6	Drebrin-like protein (Cervical SH3P7) (Cervical mucin-associated protein) (Drebrin-F) (HPK1-interacting protein of 55 kDa) (HIP-55) (SH3 domain-containing protein 7)	DBNL	0	-0.0462749	0.484977	0.198106	-0.655113	-0.815673	1.37723	0.09356
Q9H2M9	Rab3 GTPase-activating protein non-catalytic subunit (RGAP-iso) (Rab3 GTPase-activating protein 150 kDa subunit) (Rab3-GAP p150) (Rab3-GAP150) (Rab3-GAP regulatory subunit)	RAB3GAP2	0	-0.0227562	0.457397	0.192651	-0.694607	-0.781522	1.37731	0.0988215
H7BYY1	Tropomyosin 1 (Alpha), isoform CRA_m (Tropomyosin alpha-1 chain)	TPM1	0	-0.207994	0.334547	0.191921	-0.392016	-1.17463	1.12928	0.437374
P60903	Protein S100-A10 (Calpactin I light chain) (Calpactin-1 light chain) (Cellular ligand of annexin II) (S100 calcium-binding protein A10) (p10 protein) (p11)	S100A10	0	-0.0142328	0.276526	0.181491	-0.781467	-0.872929	1.18691	0.467483
A0A1C7CYX9	Dihydropyrimidinase-related protein 2	DPYSL2	0	-0.132806	0.274171	0.18074	-0.478747	-1.13965	1.09415	0.524252
P16403	Histone H1.2 (Histone H1c) (Histone H1d) (Histone H1s-1)	HIST1H1C	0	-0.157178	0.323042	0.179045	-0.453179	-1.12173	1.17228	0.402631
E9PI38	Transcription factor p65 (Fragment)	RELA	0	-0.158116	0.340005	0.173781	-0.453157	-1.10206	1.20816	0.347059
Q14739	Delta(14)-sterol reductase LBR (Delta-14-SR) (EC 1.3.1.70) (3-beta-hydroxysterol Delta (14)-reductase) (C-14 sterol reductase) (C14SR) (Integral nuclear envelope inner membrane protein) (LMN2R) (Lamin-B receptor) (Sterol C14-reductase)	LBR	0	-0.187923	0.374902	0.170346	-0.418772	-1.10082	1.23846	0.281134
P53597	Succinate--CoA ligase [ADP/GDP-forming] subunit alpha, mitochondrial (EC 6.2.1.4) (EC 6.2.1.5) (Succinyl-CoA synthetase subunit alpha) (SCS-alpha)	SUCLG1	0	-0.576817	0.248528	0.164216	0.0228575	-1.41148	0.841063	0.547557
P50238	Cysteine-rich protein 1 (CRP-1) (Cysteine-rich heart protein) (CRHP) (hCRHP) (Cysteine-rich intestinal protein) (CRIP)	CRIP1	0	-0.22739	0.474974	0.161567	-0.399476	-1.04213	1.31883	0.122773
F6T1Q0	2',5'-phosphodiesterase 12	PDE12	0	-2.10458	0.601619	0.15993	0.0618038	-1.36659	1.0248	0.279992
Q6P2E9	Enhancer of mRNA-decapping protein 4 (Autoantigen Ge-1) (Autoantigen RCD-8) (Human enhancer of decapping large subunit) (Hedls)	EDC4	0	-0.121571	0.361743	0.159063	-0.505051	-1.01408	1.28998	0.229156
Q9Y3I0	tRNA-splicing ligase RtcB homolog (EC 6.5.1.3)	RTCB	0	-0.0419341	0.224742	0.152309	-0.676711	-0.985331	1.13924	0.522807
P45973	Chromobox protein homolog 5 (Antigen p25) (Heterochromatin protein 1 homolog alpha) (HP1 alpha)	CBX5	0	-0.00652205	0.367639	0.143262	-0.7069	-0.739592	1.39672	0.0497749
P31946	14-3-3 protein beta/alpha (Protein 1054) (Protein kinase C inhibitor protein 1) (KCIP-1) [Cleaved into: 14-3-3 protein beta/alpha, N-terminally processed]	YWHAB	0	-0.00159088	0.344234	0.142247	-0.729464	-0.738108	1.38425	0.0833268
Q9H3U1	Protein unc-45 homolog A (Unc-45A) (GCUNC-45) (Smooth muscle cell-associated protein 1) (SMAP-1)	UNC45A	0	0.0336522	0.337194	0.141197	-0.818719	-0.620403	1.39382	0.045297
A0A024RCR6	BAG6 (HLA-B associated transcript 3, isoform CRA_a) (Large proline-rich protein BAG6)	BAG6	0	-0.259205	0.348962	0.13396	-0.281723	-1.17918	1.21162	0.249278
P30084	Enoyl-CoA hydratase, mitochondrial (EC 4.2.1.17) (Enoyl-CoA hydratase 1) (Short-chain enoyl-CoA hydratase) (SCEH)	ECHS1	0	-1.19495	0.51584	0.130584	0.0234137	-1.34181	1.06534	0.253061
O75821	Eukaryotic translation initiation factor 3 subunit G (eIF3g) (Eukaryotic translation initiation factor 3 RNA-binding subunit) (eIF-3 RNA-binding subunit) (Eukaryotic translation initiation factor 3 subunit 4) (eIF-3-delta) (eIF3 p42) (eIF3 p44)	EIF3G	0	-0.650234	-0.270874	0.127257	0.550742	-1.25846	-0.302852	1.01057
Q9UHB9	Signal recognition particle subunit SRP68 (SRP68) (Signal recognition particle 68 kDa protein)	SRP68	0	-0.443243	-0.111488	0.1225	0.416508	-1.3444	-0.0785547	1.00645
Q14694	Ubiquitin carboxyl-terminal hydrolase 10 (EC 3.4.19.12) (Deubiquitinating enzyme 10) (Ubiquitin thioesterase 10) (Ubiquitin-specific-processing protease 10)	USP10	0	-0.106232	0.389431	0.120584	-0.492804	-0.921968	1.38056	0.034212
O95081	Arf-GAP domain and FG repeat-containing protein 2 (HIV-1 Rev-binding protein-like protein) (Rev/Rex activation domain-binding protein related) (RAB-R)	AGFG2	0	-0.186421	0.350525	0.119322	-0.359984	-1.08716	1.28987	0.157269
A0A087X2B5	Basigin (Fragment)	BSG	0	0.0158121	0.293681	0.119118	-0.776187	-0.670209	1.39488	0.0515127
Q9Y5S9	RNA-binding protein 8A (Binder of OVCA1-1) (BOV-1) (RNA-binding motif protein 8A) (RNA-binding protein Y14) (Ribonucleoprotein RBM8A)	RBM8A	0	-0.276736	0.370948	0.118772	-0.262982	-1.16096	1.24546	0.178486
Q12906	Interleukin enhancer-binding factor 3 (Double-stranded RNA-binding protein 76) (DRBP76) (M-phase phosphoprotein 4) (MPP4) (Nuclear factor associated with dsRNA) (NFAR) (Nuclear factor of activated T-cells 90 kDa) (NF-AT-90) (Translational control protein 80) (TCP80)	ILF3	0	-0.078185	0.235874	0.11623	-0.517838	-1.04123	1.24448	0.314588
Q99613	Eukaryotic translation initiation factor 3 subunit C (eIF3c) (Eukaryotic translation initiation factor 3 subunit 8) (eIF3 p110)	EIF3C	0	-1.1685	-0.125537	0.114161	0.486925	-1.4573	0.195047	0.775329
Q96CT7	Coiled-coil domain-containing protein 124	CCDC124	0	-0.724847	0.271605	0.114067	0.101437	-1.41728	0.898025	0.41782
E9PKG1	Protein arginine N-methyltransferase 1	PRMT1	0	-0.860516	0.155206	0.112112	0.243726	-1.47478	0.67821	0.552848
P39019	40S ribosomal protein S19 (Small ribosomal subunit protein eS19)	RPS19	0	-0.210617	0.245467	0.109847	-0.237809	-1.2413	1.13245	0.346666
H0YEN2	Serine/threonine-protein phosphatase 6 regulatory subunit 3 (Fragment)	PPP6R3	0	-0.467016	0.323896	0.108784	-0.0607684	-1.31756	1.08316	0.295167
Q16822	Phosphoenolpyruvate carboxykinase [GTP], mitochondrial (PEPCK-M) (EC 4.1.1.32)	PCK2	0	-0.01306	0.307948	0.107849	-0.670189	-0.748994	1.4106	0.00858621
P39748	Flap endonuclease 1 (FEN-1) (EC 3.1.-.-) (DNase IV) (Flap structure-specific endonuclease 1) (Maturation factor 1) (MF1) (hFEN-1)	FEN1	0	-0.14257	0.206341	0.0988293	-0.31	-1.20364	1.15026	0.363385
Q9NQG5	Regulation of nuclear pre-mRNA domain-containing protein 1B (Cell cycle-related and expression-elevated protein in tumor)	RPRD1B	0	-0.375338	-0.102643	0.0953668	0.450128	-1.34773	-0.0888565	0.986461
P16949	Stathmin (Leukemia-associated phosphoprotein p18) (Metablastin) (Oncoprotein 18) (Op18) (Phosphoprotein p19) (pp19) (Prosolin) (Protein Pr22) (pp17)	STMN1	0	-0.320568	0.160759	0.0915691	0.0285272	-1.40661	0.877563	0.50052
P40227	T-complex protein 1 subunit zeta (TCP-1-zeta) (Acute morphine dependence-related protein 2) (CCT-zeta-1) (HTR3) (Tcp20)	CCT6A	0	-1.26053	0.196348	0.0864874	0.282974	-1.47541	0.722996	0.469438
D6R9I9	ATP-binding cassette sub-family E member 1	ABCE1	0	-0.107324	0.197386	0.0857246	-0.367381	-1.14119	1.21516	0.293411
P26373	60S ribosomal protein L13 (Breast basic conserved protein 1) (Large ribosomal subunit protein eL13)	RPL13	0	-0.256242	0.135161	0.0842078	0.00958686	-1.4044	0.862972	0.531839
Q92696	Geranylgeranyl transferase type-2 subunit alpha (EC 2.5.1.60) (Geranylgeranyl transferase type II subunit alpha) (Rab geranyl-geranyltransferase subunit alpha) (Rab GG transferase alpha) (Rab GGTase alpha) (Rab geranylgeranyltransferase subunit alpha)	RABGGTA	0	-0.878164	-0.0494517	0.0820767	0.458187	-1.48018	0.314931	0.707065
Q9NXF1	Testis-expressed protein 10	TEX10	0	-0.515482	0.532626	0.0757588	-0.162941	-1.14186	1.29207	0.0127294
P02545	Prelamin-A/C [Cleaved into: Lamin-A/C (70 kDa lamin) (Renal carcinoma antigen NY-REN-32)]	LMNA	0	-0.45716	0.113626	0.0734538	0.212385	-1.46674	0.719025	0.535328
P80404	4-aminobutyrate aminotransferase, mitochondrial (EC 2.6.1.19) ((S)-3-amino-2-methylpropionate transaminase) (EC 2.6.1.22) (GABA aminotransferase) (GABA-AT) (Gamma-amino-N-butyrate transaminase) (GABA transaminase) (GABA-T) (L-AIBAT)	ABAT	0	-0.303534	0.442365	0.0714537	-0.241629	-1.07568	1.33574	-0.0184301
Q6PKG0	La-related protein 1 (La ribonucleoprotein domain family member 1)	LARP1	0	-0.0133784	0.371903	0.0712672	-0.588218	-0.652957	1.47422	-0.23305
P22307	Non-specific lipid-transfer protein (NSL-TP) (EC 2.3.1.176) (Propanoyl-CoA C-acyltransferase) (SCP-chi) (SCPX) (Sterol carrier protein 2) (SCP-2) (Sterol carrier protein X) (SCP-X)	SCP2	0	-0.594356	-0.088417	0.069035	0.503381	-1.44981	0.159518	0.786907
E9PIN3	Nuclear RNA export factor 1 (Fragment)	NXF1	0	-0.711153	-0.0783044	0.0649587	0.500868	-1.46832	0.233549	0.733905
P0DMV9	Heat shock 70 kDa protein 1B (Heat shock 70 kDa protein 2) (HSP70-2) (HSP70.2)	HSPA1B	0	-0.289708	-0.00257419	0.0630207	0.346155	-1.46529	0.328405	0.79073
P20073	Annexin A7 (Annexin VII) (Annexin-7) (Synexin)	ANXA7	0	-0.767522	-0.0491059	0.0616074	0.478236	-1.48302	0.319154	0.685629
P33993	DNA replication licensing factor MCM7 (EC 3.6.4.12) (CDC47 homolog) (P1.1-MCM3)	MCM7	0	0.015211	0.176452	0.0614728	-0.780442	-0.600839	1.4241	-0.0428212
A0A2R8Y611	AP-3 complex subunit delta-1 (Fragment)	AP3D1	0	-0.132825	0.228578	0.0595778	-0.291258	-1.10527	1.2976	0.0989298
O95486	Protein transport protein Sec24A (SEC24-related protein A)	SEC24A	0	-0.551539	0.26874	0.0576798	0.0825659	-1.37148	1.01967	0.269251
Q5JRI1	Serine/arginine-rich-splicing factor 10	SRSF10	0	-0.68815	0.219546	0.0572676	0.186035	-1.43176	0.887001	0.358724
P30101	Protein disulfide-isomerase A3 (EC 5.3.4.1) (58 kDa glucose-regulated protein) (58 kDa microsomal protein) (p58) (Disulfide isomerase ER-60) (Endoplasmic reticulum resident protein 57) (ER protein 57) (ERp57) (Endoplasmic reticulum resident protein 60) (ER protein 60) (ERp60)	PDIA3	0	-0.250051	0.106893	0.0517297	0.110587	-1.42906	0.854671	0.463797
Q9HD45	Transmembrane 9 superfamily member 3 (EP70-P-iso) (SM-11044-binding protein)	TM9SF3	0	0.0759781	0.419535	0.0474466	-0.682126	-0.334967	1.48457	-0.467481
P05023	Sodium/potassium-transporting ATPase subunit alpha-1 (Na(+)/K(+) ATPase alpha-1 subunit) (EC 7.2.2.13) (Sodium pump subunit alpha-1)	ATP1A1	0	-0.47167	0.00468037	0.0453106	0.417322	-1.49275	0.439578	0.635851
P25788	Proteasome subunit alpha type-3 (EC 3.4.25.1) (Macropain subunit C8) (Multicatalytic endopeptidase complex subunit C8) (Proteasome component C8)	PSMA3	0	-0.163627	0.157376	0.0446986	-0.107366	-1.27308	1.1457	0.234749
Q14152	Eukaryotic translation initiation factor 3 subunit A (eIF3a) (Eukaryotic translation initiation factor 3 subunit 10) (eIF-3-theta) (eIF3 p167) (eIF3 p180) (eIF3 p185)	EIF3A	0	-0.522374	0.154257	0.0438614	0.219649	-1.44785	0.839101	0.389099
P02649	Apolipoprotein E (Apo-E)	APOE	0	-0.0193129	0.191502	0.0438451	-0.565502	-0.754071	1.44749	-0.127915
Q6UXH1	Protein disulfide isomerase CRELD2 (EC 5.3.4.1) (Cysteine-rich with EGF-like domain protein 2)	CRELD2	0	-0.11668	0.27698	0.043481	-0.335907	-0.970259	1.39225	-0.0860814
Q9Y383	Putative RNA-binding protein Luc7-like 2	LUC7L2	0	-0.237559	-0.00522658	0.0429381	0.382904	-1.47397	0.338675	0.752391
P50454	Serpin H1 (47 kDa heat shock protein) (Arsenic-transactivated protein 3) (AsTP3) (Cell proliferation-inducing gene 14 protein) (Collagen-binding protein) (Colligin) (Rheumatoid arthritis-related antigen RA-A47)	SERPINH1	0	-0.744668	-0.0120143	0.0384184	0.468294	-1.49596	0.427893	0.599769
P27824	Calnexin (IP90) (Major histocompatibility complex class I antigen-binding protein p88) (p90)	CANX	0	-0.224963	0.122061	0.0368418	0.0767547	-1.38969	0.97347	0.339463
Q01469	Fatty acid-binding protein 5 (Epidermal-type fatty acid-binding protein) (E-FABP) (Fatty acid-binding protein, epidermal) (Psoriasis-associated fatty acid-binding protein homolog) (PA-FABP)	FABP5	0	-0.42993	-0.119078	0.0344487	0.61296	-1.40726	-0.00810546	0.802401
P47897	Glutamine--tRNA ligase (EC 6.1.1.18) (Glutaminyl-tRNA synthetase) (GlnRS)	QARS	0	-0.237914	0.0569018	0.0341504	0.248794	-1.47349	0.704537	0.520156
E5RI99	60S ribosomal protein L30 (Fragment)	RPL30	0	-2.06464	0.3378	0.0310931	0.267367	-1.44471	0.860955	0.316384
Q8NBJ5	Procollagen galactosyltransferase 1 (EC 2.4.1.50) (Collagen beta(1-O)galactosyltransferase 1) (ColGalT 1) (Glycosyltransferase 25 family member 1) (Hydroxylysine galactosyltransferase 1)	COLGALT1	0	-0.108152	0.27673	0.0241079	-0.321743	-0.917304	1.42184	-0.182792
Q32Q12	Nucleoside diphosphate kinase (EC 2.7.4.6)	NME1-NME2	0	-0.614911	-0.0194276	0.0238401	0.492482	-1.49628	0.415827	0.587968
P42166	Lamina-associated polypeptide 2, isoform alpha (Thymopoietin isoform alpha) (TP alpha) (Thymopoietin-related peptide isoform alpha) (TPRP isoform alpha) [Cleaved into: Thymopoietin (TP) (Splenin); Thymopentin (TP5)]	TMPO	0	-0.0635915	-0.0213765	0.0229339	0.415778	-1.29968	-0.169334	1.05323
P00441	Superoxide dismutase [Cu-Zn] (EC 1.15.1.1) (Superoxide dismutase 1) (hSod1)	SOD1	0	-0.26133	0.308131	0.0220839	-0.132472	-1.13186	1.30376	-0.0394284
Q99879	Histone H2B type 1-M (Histone H2B.e) (H2B/e)	HIST1H2BM	0	-0.151685	0.0125753	0.0176545	0.366808	-1.49301	0.529952	0.596252
O95433	Activator of 90 kDa heat shock protein ATPase homolog 1 (AHA1) (p38)	AHSA1	0	-0.694715	0.107135	0.0165453	0.351747	-1.48001	0.72123	0.407032
O00231	26S proteasome non-ATPase regulatory subunit 11 (26S proteasome regulatory subunit RPN6) (26S proteasome regulatory subunit S9) (26S proteasome regulatory subunit p44.5)	PSMD11	0	-0.111586	0.0334221	0.016013	0.226142	-1.46413	0.758383	0.479609
P02751	Fibronectin (FN) (Cold-insoluble globulin) (CIG) [Cleaved into: Anastellin; Ugl-Y1; Ugl-Y2; Ugl-Y3]	FN1	0	0.0377554	0.318571	0.0134132	-0.599051	-0.374501	1.4935	-0.519948
Q9UNH6	Sorting nexin-7	SNX7	0	-1.21081	-0.356477	0.0131289	0.719034	-1.38131	-0.0905616	0.75284
A0A0R4J2E8	Matrin-3	MATR3	0	-0.129212	-0.0308171	0.0120503	0.578061	-1.43471	0.0815213	0.775124
P11172	Uridine 5'-monophosphate synthase (UMP synthase) [Includes: Orotate phosphoribosyltransferase (OPRT) (OPRTase) (EC 2.4.2.10); Orotidine 5'-phosphate decarboxylase (ODC) (EC 4.1.1.23) (OMPdecase)]	UMPS	0	-0.83254	-0.0105783	0.0119003	0.498305	-1.49937	0.465021	0.536043
Q8N1G4	Leucine-rich repeat-containing protein 47	LRRC47	0	-0.158354	-0.0698471	0.00574394	0.729492	-1.33084	-0.207212	0.80856
Q14166	Tubulin--tyrosine ligase-like protein 12 (Inactive tubulin--tyrosine ligase-like protein 12)	TTLL12	0	-1.15294	-0.357414	0.00545029	0.73374	-1.37488	-0.107106	0.748243
P09488	Glutathione S-transferase Mu 1 (EC 2.5.1.18) (GST HB subunit 4) (GST class-mu 1) (GSTM1-1) (GSTM1a-1a) (GSTM1b-1b) (GTH4)	GSTM1	0	-0.670125	0.14893	0.00336677	0.309354	-1.4558	0.82599	0.320454
Q9NTK5	Obg-like ATPase 1 (DNA damage-regulated overexpressed in cancer 45) (DOC45) (GTP-binding protein 9)	OLA1	0	-0.0497326	0.0522093	0.00300816	-0.043734	-1.21655	1.23178	0.0285097
P49721	Proteasome subunit beta type-2 (EC 3.4.25.1) (Macropain subunit C7-I) (Multicatalytic endopeptidase complex subunit C7-I) (Proteasome component C7-I)	PSMB2	0	-0.309773	0.364598	0.00269791	-0.121374	-1.09693	1.33022	-0.111924
Q9H6F5	Coiled-coil domain-containing protein 86 (Cytokine-induced protein with coiled-coil domain)	CCDC86	0	-0.16508	0.144783	0.000796374	0.00574515	-1.23359	1.21577	0.0120744
P54652	Heat shock-related 70 kDa protein 2 (Heat shock 70 kDa protein 2)	HSPA2	0	-0.130987	0.181605	0.000789808	-0.131296	-1.08293	1.33952	-0.125292
P62081	40S ribosomal protein S7 (Small ribosomal subunit protein eS7)	RPS7	0	-0.0921692	0.25489	0.00059203	-0.297293	-0.85583	1.44671	-0.293589
P36578	60S ribosomal protein L4 (60S ribosomal protein L1) (Large ribosomal subunit protein uL4)	RPL4	0	-0.819474	0.0880614	-0.00326049	0.40721	-1.48686	0.682308	0.397343
X6RCK5	Dynactin subunit 3 (Fragment)	DCTN3	0	-0.90528	0.322836	-0.00732443	0.184306	-1.37504	1.02337	0.167363
H0YNE9	Ras-related protein Rab-8B (Fragment)	RAB8B	0	-0.0405048	0.223944	-0.00737152	-0.374431	-0.681261	1.48661	-0.430914
P23526	Adenosylhomocysteinase (AdoHcyase) (EC 3.3.1.1) (S-adenosyl-L-homocysteine hydrolase)	AHCY	0	-0.0217105	0.022006	-0.00784625	0.0983531	-1.07934	1.3103	-0.329316
K7EP07	Tubulin-folding cofactor B (Fragment)	TBCB	0	-0.508648	-0.224927	-0.0113525	0.802972	-1.32094	-0.228976	0.746943
Q99447	Ethanolamine-phosphate cytidylyltransferase (EC 2.7.7.14) (CTP:phosphoethanolamine cytidylyltransferase) (Phosphorylethanolamine transferase)	PCYT2	0	-0.723321	0.0826511	-0.013513	0.414981	-1.48401	0.698951	0.370081
P22695	Cytochrome b-c1 complex subunit 2, mitochondrial (Complex III subunit 2) (Core protein II) (Ubiquinol-cytochrome-c reductase complex core protein 2)	UQCRC2	0	-0.00726612	0.0890897	-0.0138348	-0.356042	-0.501668	1.49039	-0.632684
Q01780	Exosome component 10 (EC 3.1.13.-) (Autoantigen PM/Scl 2) (P100 polymyositis-scleroderma overlap syndrome-associated autoantigen) (Polymyositis/scleroderma autoantigen 100 kDa) (PM/Scl-100) (Polymyositis/scleroderma autoantigen 2)	EXOSC10	0	-0.195403	0.0820059	-0.0178305	0.25971	-1.37567	1.01482	0.101131
P63244	Receptor of activated protein C kinase 1 (Cell proliferation-inducing gene 21 protein) (Guanine nucleotide-binding protein subunit beta-2-like 1) (Guanine nucleotide-binding protein subunit beta-like protein 12.3) (Human lung cancer oncogene 7 protein) (HLC-7) (Receptor for activated C kinase) (Small ribosomal subunit protein RACK1) [Cleaved into: Receptor of activated protein C kinase 1, N-termi…	RACK1	0	-0.713178	-0.0829864	-0.019383	0.620588	-1.4875	0.318455	0.548456
P52948	Nuclear pore complex protein Nup98-Nup96 (EC 3.4.21.-) [Cleaved into: Nuclear pore complex protein Nup98 (98 kDa nucleoporin) (Nucleoporin Nup98) (Nup98); Nuclear pore complex protein Nup96 (96 kDa nucleoporin) (Nucleoporin Nup96) (Nup96)]	NUP98	0	-0.445943	0.446817	-0.0196635	-0.0807559	-1.10819	1.32201	-0.133064
A0A0J9YYL3	Poly(U)-binding-splicing factor PUF60 (Fragment)	PUF60	0	-0.119635	0.320081	-0.0241789	-0.263576	-0.814829	1.45711	-0.378703
P62750	60S ribosomal protein L23a (Large ribosomal subunit protein uL23)	RPL23A	0	-0.0318529	0.0281776	-0.0247729	0.254044	-0.905413	1.30127	-0.649904
Q15819	Ubiquitin-conjugating enzyme E2 variant 2 (DDVit 1) (Enterocyte differentiation-associated factor 1) (EDAF-1) (Enterocyte differentiation-promoting factor 1) (EDPF-1) (MMS2 homolog) (Vitamin D3-inducible protein)	UBE2V2	0	0.0137756	0.36569	-0.0249741	-0.481274	-0.415529	1.49568	-0.598876
Q9NZ01	Very-long-chain enoyl-CoA reductase (EC 1.3.1.93) (Synaptic glycoprotein SC2) (Trans-2,3-enoyl-CoA reductase) (TER)	TECR	0	-0.268007	-0.0296734	-0.0270188	0.66114	-1.48974	0.402857	0.425748
Q9H2U2	Inorganic pyrophosphatase 2, mitochondrial (EC 3.6.1.1) (Pyrophosphatase SID6-306) (Pyrophosphate phospho-hydrolase 2) (PPase 2)	PPA2	0	-0.602165	0.169491	-0.0288242	0.297424	-1.42019	0.924909	0.197856
P38159	RNA-binding motif protein, X chromosome (Glycoprotein p43) (Heterogeneous nuclear ribonucleoprotein G) (hnRNP G) [Cleaved into: RNA-binding motif protein, X chromosome, N-terminally processed]	RBMX	0	-0.383727	0.0839033	-0.0308674	0.380781	-1.44499	0.848915	0.215294
E9PDF6	Unconventional myosin-Ib	MYO1B	0	-0.0277938	0.0740525	-0.0331464	-0.0782193	-0.627172	1.43707	-0.731682
Q9UQ35	Serine/arginine repetitive matrix protein 2 (300 kDa nuclear matrix antigen) (Serine/arginine-rich splicing factor-related nuclear matrix protein of 300 kDa) (SR-related nuclear matrix protein of 300 kDa) (Ser/Arg-related nuclear matrix protein of 300 kDa) (Splicing coactivator subunit SRm300) (Tax-responsive enhancer element-binding protein 803) (TaxREB803)	SRRM2	0	-0.347469	0.0886741	-0.0339001	0.363863	-1.42784	0.894518	0.169457
Q9UNM6	26S proteasome non-ATPase regulatory subunit 13 (26S proteasome regulatory subunit RPN9) (26S proteasome regulatory subunit S11) (26S proteasome regulatory subunit p40.5)	PSMD13	0	-0.286439	0.184762	-0.0351889	0.130102	-1.25736	1.18281	-0.0555535
P62701	40S ribosomal protein S4, X isoform (SCR10) (Single copy abundant mRNA protein) (Small ribosomal subunit protein eS4)	RPS4X	0	0.019759	0.202737	-0.0368279	-0.441295	-0.266757	1.46835	-0.760296
D6RFM5	Succinate dehydrogenase [ubiquinone] flavoprotein subunit, mitochondrial (EC 1.3.5.1)	SDHA	0	0.121825	0.419704	-0.0379588	-0.602758	-0.071393	1.43351	-0.759361
Q9BUF5	Tubulin beta-6 chain (Tubulin beta class V)	TUBB6	0	-0.11545	0.0240547	-0.0386717	0.528671	-1.35055	0.939507	-0.117624
Q96HQ2	CDKN2AIP N-terminal-like protein (CDKN2A-interacting protein N-terminal-like protein)	CDKN2AIPNL	0	-0.890086	-0.232033	-0.0405571	0.754633	-1.42815	0.0503012	0.623213
Q13200	26S proteasome non-ATPase regulatory subunit 2 (26S proteasome regulatory subunit RPN1) (26S proteasome regulatory subunit S2) (26S proteasome subunit p97) (Protein 55.11) (Tumor necrosis factor type 1 receptor-associated protein 2)	PSMD2	0	-1.08829	0.158776	-0.0409549	0.385152	-1.46387	0.791271	0.287449
P62241	40S ribosomal protein S8 (Small ribosomal subunit protein eS8)	RPS8	0	3.02534e-07	0.259896	-0.0418262	-0.404519	-0.404517	1.48744	-0.678409
Q5W011	Splicing factor 45 (Fragment)	RBM17	0	0.15189	0.522092	-0.045754	-0.603684	-0.0839653	1.43746	-0.749813
O95202	Mitochondrial proton/calcium exchanger protein (Leucine zipper-EF-hand-containing transmembrane protein 1)	LETM1	0	-0.473446	0.301342	-0.0470837	0.0949603	-1.2404	1.20374	-0.0583052
O60884	DnaJ homolog subfamily A member 2 (Cell cycle progression restoration gene 3 protein) (Dnj3) (Dj3) (HIRA-interacting protein 4) (Renal carcinoma antigen NY-REN-14)	DNAJA2	0	-0.592469	-0.235237	-0.0481003	0.853976	-1.35827	-0.134294	0.638587
P26196	Probable ATP-dependent RNA helicase DDX6 (EC 3.6.4.13) (ATP-dependent RNA helicase p54) (DEAD box protein 6) (Oncogene RCK)	DDX6	0	-0.548323	0.289124	-0.0533355	0.147846	-1.28411	1.15279	-0.0165258
Q9BXW7	Haloacid dehalogenase-like hydrolase domain-containing 5 (Cat eye syndrome critical region protein 5)	HDHD5	0	-0.152672	0.148289	-0.0557171	0.0857681	-1.06078	1.32179	-0.346784
A0A087WY71	AP-2 complex subunit mu	AP2M1	0	-0.562796	-0.00615979	-0.0557939	0.587519	-1.49103	0.560103	0.34341
O75369	Filamin-B (FLN-B) (ABP-278) (ABP-280 homolog) (Actin-binding-like protein) (Beta-filamin) (Filamin homolog 1) (Fh1) (Filamin-3) (Thyroid autoantigen) (Truncated actin-binding protein) (Truncated ABP)	FLNB	0	-0.0697007	0.0444506	-0.0588925	0.381441	-0.906504	1.2359	-0.710841
Q5T6V5	Queuosine salvage protein	C9orf64	0	-0.943562	-0.033592	-0.0606874	0.591733	-1.49596	0.491642	0.41259
P11142	Heat shock cognate 71 kDa protein (Heat shock 70 kDa protein 8) (Lipopolysaccharide-associated protein 1) (LAP-1) (LPS-associated protein 1)	HSPA8	0	-0.0675294	0.0146686	-0.0626808	0.678281	-0.911806	1.03363	-0.800101
A0A087WZG9	Retrotransposon-derived protein PEG10	PEG10	0	-0.551683	0.273192	-0.0640283	0.176411	-1.29199	1.13976	-0.0241838
H0YL72	Isocitrate dehydrogenase [NAD] subunit alpha, mitochondrial	IDH3A	0	-0.100093	0.338284	-0.0686308	-0.245357	-0.681676	1.47481	-0.547775
A0A087WW66	26S proteasome non-ATPase regulatory subunit 1	PSMD1	0	-0.130838	0.126802	-0.0696929	0.136503	-0.990945	1.3312	-0.47676
P52888	Thimet oligopeptidase (EC 3.4.24.15) (Endopeptidase 24.15) (MP78)	THOP1	0	-0.180208	0.279377	-0.0717294	-0.0835491	-0.905507	1.41212	-0.423067
P31153	S-adenosylmethionine synthase isoform type-2 (AdoMet synthase 2) (EC 2.5.1.6) (Methionine adenosyltransferase 2) (MAT 2) (Methionine adenosyltransferase II) (MAT-II)	MAT2A	0	-0.0726883	0.21165	-0.0721236	-0.153232	-0.654227	1.45789	-0.650432
I3L3P7	40S ribosomal protein S15a	RPS15A	0	-1.99796	0.180466	-0.0737945	0.420267	-1.4712	0.756476	0.294453
P62333	26S proteasome regulatory subunit 10B (26S proteasome AAA-ATPase subunit RPT4) (Proteasome 26S subunit ATPase 6) (Proteasome subunit p42)	PSMC6	0	-0.192992	0.232291	-0.0759109	0.00346574	-0.978022	1.37288	-0.398324
P55060	Exportin-2 (Exp2) (Cellular apoptosis susceptibility protein) (Chromosome segregation 1-like protein) (Importin-alpha re-exporter)	CSE1L	0	-0.0798346	0.018124	-0.0822432	0.679003	-0.834529	1.03443	-0.878904
P23588	Eukaryotic translation initiation factor 4B (eIF-4B)	EIF4B	0	-0.168883	0.00876865	-0.0837687	0.735511	-1.28587	0.847066	-0.296702
P51148	Ras-related protein Rab-5C (L1880) (RAB5L)	RAB5C	0	-0.152991	0.034351	-0.0865164	0.59683	-1.18607	1.02381	-0.434569
A0A0A0MRM8	Unconventional myosin-VI	MYO6	0	-0.202659	0.184787	-0.0933462	0.125172	-1.02483	1.32429	-0.424626
P28838	Cytosol aminopeptidase (EC 3.4.11.1) (Leucine aminopeptidase 3) (LAP-3) (Leucyl aminopeptidase) (Peptidase S) (Proline aminopeptidase) (EC 3.4.11.5) (Prolyl aminopeptidase)	LAP3	0	-0.116276	0.152337	-0.0961433	0.0884985	-0.809189	1.37958	-0.658891
O00151	PDZ and LIM domain protein 1 (C-terminal LIM domain protein 1) (Elfin) (LIM domain protein CLP-36)	PDLIM1	0	-0.561677	0.0279903	-0.0967753	0.582373	-1.46026	0.706462	0.171426
P26639	Threonine--tRNA ligase 1, cytoplasmic (EC 6.1.1.3) (Threonyl-tRNA synthetase) (ThrRS) (Threonyl-tRNA synthetase 1)	TARS	0	-0.291835	-0.0127944	-0.111817	0.788651	-1.37881	0.684157	-0.0939958
P78417	Glutathione S-transferase omega-1 (GSTO-1) (EC 2.5.1.18) (Glutathione S-transferase omega 1-1) (GSTO 1-1) (Glutathione-dependent dehydroascorbate reductase) (EC 1.8.5.1) (Monomethylarsonic acid reductase) (MMA(V) reductase) (EC 1.20.4.2) (S-(Phenacyl)glutathione reductase) (SPG-R)	GSTO1	0	-1.4475	0.24269	-0.116074	0.374914	-1.42582	0.895782	0.15512
P48681	Nestin	NES	0	-0.377036	0.0154061	-0.121025	0.674462	-1.39571	0.771101	-0.0498478
P55884	Eukaryotic translation initiation factor 3 subunit B (eIF3b) (Eukaryotic translation initiation factor 3 subunit 9) (Prt1 homolog) (hPrt1) (eIF-3-eta) (eIF3 p110) (eIF3 p116)	EIF3B	0	-0.106881	0.11414	-0.121417	0.230606	-0.713149	1.31873	-0.836183
P02771	Alpha-fetoprotein (Alpha-1-fetoprotein) (Alpha-fetoglobulin)	AFP	0	-0.272732	-0.0325909	-0.122419	0.896805	-1.34244	0.606424	-0.160792
Q04760	Lactoylglutathione lyase (EC 4.4.1.5) (Aldoketomutase) (Glyoxalase I) (Glx I) (Ketone-aldehyde mutase) (Methylglyoxalase) (S-D-lactoylglutathione methylglyoxal lyase)	GLO1	0	-0.255116	0.379123	-0.122617	-0.0705285	-0.872853	1.41725	-0.47387
Q15046	Lysine--tRNA ligase (EC 2.7.7.-) (EC 6.1.1.6) (Lysyl-tRNA synthetase) (LysRS)	KARS	0	-0.237382	0.192788	-0.127665	0.183812	-1.01006	1.30885	-0.482607
I3VM54	Lysine-specific demethylase 2A (N-terminus deleted lysine-specific demethylase 2A)	KDM2A	0	-0.966876	0.102258	-0.135291	0.50336	-1.44597	0.796533	0.146076
P01023	Alpha-2-macroglobulin (Alpha-2-M) (C3 and PZP-like alpha-2-macroglobulin domain-containing protein 5)	A2M	0	-0.228388	0.511999	-0.138534	-0.180967	-0.744541	1.4589	-0.533396
K7EJE8	Lon protease homolog, mitochondrial (EC 3.4.21.53) (Lon protease-like protein) (LONP) (Mitochondrial ATP-dependent protease Lon) (Serine protease 15)	LONP1	0	-0.71687	-0.0395052	-0.142572	0.712042	-1.46333	0.561985	0.189303
Q93099	Homogentisate 1,2-dioxygenase (EC 1.13.11.5) (Homogentisate oxygenase) (Homogentisic acid oxidase) (Homogentisicase)	HGD	0	-0.146009	0.0670094	-0.147133	0.504671	-0.829223	1.16353	-0.838981
C9JW67	SPATS2-like protein (Fragment)	SPATS2L	0	-0.224555	0.0512812	-0.147626	0.612961	-1.10914	1.04527	-0.549096
O76003	Glutaredoxin-3 (PKC-interacting cousin of thioredoxin) (PICOT) (PKC-theta-interacting protein) (PKCq-interacting protein) (Thioredoxin-like protein 2)	GLRX3	0	-0.193895	0.266392	-0.150832	0.0372804	-0.806294	1.39762	-0.62861
P61224	Ras-related protein Rap-1b (GTP-binding protein smg p21B)	RAP1B	0	-0.601403	0.0100282	-0.159958	0.675604	-1.42351	0.718555	0.0293494
P22059	Oxysterol-binding protein 1	OSBP	0	-0.637362	0.333404	-0.16027	0.197864	-1.19946	1.21513	-0.213539
A0A1X7SBZ2	Probable ATP-dependent RNA helicase DDX17	DDX17	0	-0.574445	-0.0968504	-0.160289	0.873893	-1.42912	0.418641	0.136589
P40939	Trifunctional enzyme subunit alpha, mitochondrial (78 kDa gastrin-binding protein) (Monolysocardiolipin acyltransferase) (EC 2.3.1.-) (TP-alpha) [Includes: Long-chain enoyl-CoA hydratase (EC 4.2.1.17); Long chain 3-hydroxyacyl-CoA dehydrogenase (EC 1.1.1.211)]	HADHA	0	-0.393713	0.139901	-0.166747	0.420745	-1.21218	1.11697	-0.325532
Q12931	Heat shock protein 75 kDa, mitochondrial (HSP 75) (TNFR-associated protein 1) (Tumor necrosis factor type 1 receptor-associated protein) (TRAP-1)	TRAP1	0	-0.291512	0.0572224	-0.170312	0.62031	-1.16801	1.0158	-0.468093
O60828	Polyglutamine-binding protein 1 (PQBP-1) (38 kDa nuclear protein containing a WW domain) (Npw38) (Polyglutamine tract-binding protein 1)	PQBP1	0	-0.756606	0.205232	-0.173167	0.388216	-1.33229	1.03269	-0.0886122
P05783	Keratin, type I cytoskeletal 18 (Cell proliferation-inducing gene 46 protein) (Cytokeratin-18) (CK-18) (Keratin-18) (K18)	KRT18	0	-0.937082	0.01192	-0.173791	0.638617	-1.45486	0.674974	0.14127
Q12996	Cleavage stimulation factor subunit 3 (CF-1 77 kDa subunit) (Cleavage stimulation factor 77 kDa subunit) (CSTF 77 kDa subunit) (CstF-77)	CSTF3	0	-1.23621	-0.00432444	-0.177032	0.634711	-1.47072	0.623761	0.212247
O75165	DnaJ homolog subfamily C member 13 (Required for receptor-mediated endocytosis 8) (RME-8)	DNAJC13	0	-0.205111	-0.0039298	-0.183574	0.882407	-0.953956	0.844714	-0.773165
A0A087WZK9	Eukaryotic translation initiation factor 3 subunit H (eIF3h) (Eukaryotic translation initiation factor 3 subunit 3) (eIF-3 gamma) (eIF3 p40 subunit)	EIF3H	0	-0.279455	0.491546	-0.184859	-0.104231	-0.774191	1.4402	-0.561777
A0A087WTP3	Far upstream element-binding protein 2	KHSRP	0	-0.579062	0.0173589	-0.191074	0.695697	-1.38318	0.771815	-0.0843292
E5RIW3	Tubulin-specific chaperone A	TBCA	0	-0.601093	0.155322	-0.191521	0.451417	-1.29954	1.03552	-0.187402
Q9Y266	Nuclear migration protein nudC (Nuclear distribution protein C homolog)	NUDC	0	-0.411091	0.0619744	-0.194094	0.626287	-1.25635	0.959568	-0.329502
P28370	Probable global transcription activator SNF2L1 (EC 3.6.4.-) (ATP-dependent helicase SMARCA1) (Nucleosome-remodeling factor subunit SNF2L) (SWI/SNF-related matrix-associated actin-dependent regulator of chromatin subfamily A member 1)	SMARCA1	0	-0.609792	-0.0571706	-0.19863	0.830614	-1.40546	0.578582	-0.00373974
P18077	60S ribosomal protein L35a (Cell growth-inhibiting gene 33 protein) (Large ribosomal subunit protein eL33)	RPL35A	0	-0.646615	-0.10519	-0.206562	0.902732	-1.40609	0.453284	0.0500778
P04264	Keratin, type II cytoskeletal 1 (67 kDa cytokeratin) (Cytokeratin-1) (CK-1) (Hair alpha protein) (Keratin-1) (K1) (Type-II keratin Kb1)	KRT1	0	-0.496418	-0.0315822	-0.22183	0.850676	-1.32508	0.688853	-0.214446
P61970	Nuclear transport factor 2 (NTF-2) (Placental protein 15) (PP15)	NUTF2	0	-0.242408	0.44331	-0.237623	-0.0549568	-0.694108	1.43157	-0.682503
F8VNT5	Phosphatidylinositol 5-phosphate 4-kinase type-2 gamma (Fragment)	PIP4K2C	0	-0.529715	0.124134	-0.239373	0.529859	-1.22884	1.04408	-0.3451
H3BS10	Beta-hexosaminidase (EC 3.2.1.52)	HEXA	0	-0.565153	0.254529	-0.253865	0.330459	-1.13414	1.20233	-0.398654
P61247	40S ribosomal protein S3a (Small ribosomal subunit protein eS1) (v-fos transformation effector protein) (Fte-1)	RPS3A	0	-0.813963	-0.0305074	-0.254317	0.772606	-1.39863	0.667242	-0.0412174
P27694	Replication protein A 70 kDa DNA-binding subunit (RP-A p70) (Replication factor A protein 1) (RF-A protein 1) (Single-stranded DNA-binding protein) [Cleaved into: Replication protein A 70 kDa DNA-binding subunit, N-terminally processed]	RPA1	0	-0.279159	0.130285	-0.25978	0.468039	-0.869741	1.1867	-0.785
O00743	Serine/threonine-protein phosphatase 6 catalytic subunit (PP6C) (EC 3.1.3.16) [Cleaved into: Serine/threonine-protein phosphatase 6 catalytic subunit, N-terminally processed]	PPP6C	0	-1.29313	-0.00715183	-0.261936	0.685161	-1.44127	0.667396	0.0887156
Q9HC38	Glyoxalase domain-containing protein 4	GLOD4	0	-0.420673	0.172355	-0.267723	0.433798	-1.0519	1.1792	-0.561098
Q9Y6Y8	SEC23-interacting protein (p125)	SEC23IP	0	-0.555804	0.367255	-0.270728	0.191949	-1.02981	1.29974	-0.461873
Q3ZCQ8	Mitochondrial import inner membrane translocase subunit TIM50	TIMM50	0	-1.08492	0.243382	-0.296925	0.436479	-1.30204	1.04089	-0.175327
Q9HCC0	Methylcrotonoyl-CoA carboxylase beta chain, mitochondrial (MCCase subunit beta) (EC 6.4.1.4) (3-methylcrotonyl-CoA carboxylase 2) (3-methylcrotonyl-CoA carboxylase non-biotin-containing subunit) (3-methylcrotonyl-CoA:carbon dioxide ligase subunit beta)	MCCC2	0	-0.963254	-0.153695	-0.302447	0.92566	-1.39469	0.444278	0.024752
K7EMH1	60S ribosomal protein L22 (Fragment)	RPL22	0	-0.525683	0.159906	-0.305409	0.500483	-1.11277	1.11972	-0.507434
A0A087X1A5	Double-stranded RNA-binding protein Staufen homolog 1	STAU1	0	-0.277917	0.0456697	-0.322411	0.722186	-0.752111	0.992799	-0.962874
Q08945	FACT complex subunit SSRP1 (Chromatin-specific transcription elongation factor 80 kDa subunit) (Facilitates chromatin transcription complex 80 kDa subunit) (FACT 80 kDa subunit) (FACTp80) (Facilitates chromatin transcription complex subunit SSRP1) (Recombination signal sequence recognition protein 1) (Structure-specific recognition protein 1) (hSSRP1) (T160)	SSRP1	0	-0.689044	-0.0274507	-0.322588	0.841381	-1.29237	0.735476	-0.284486
Q9UBE0	SUMO-activating enzyme subunit 1 (Ubiquitin-like 1-activating enzyme E1A) [Cleaved into: SUMO-activating enzyme subunit 1, N-terminally processed]	SAE1	0	-0.358248	0.013175	-0.330276	0.827989	-0.925463	0.901146	-0.803672
O75937	DnaJ homolog subfamily C member 8 (Splicing protein spf31)	DNAJC8	0	-0.991453	-0.160874	-0.346367	0.953662	-1.3699	0.460379	-0.0441391
P29401	Transketolase (TK) (EC 2.2.1.1)	TKT	0	-0.761095	-0.0990918	-0.360152	0.956028	-1.29238	0.591965	-0.255611
P62937	Peptidyl-prolyl cis-trans isomerase A (PPIase A) (EC 5.2.1.8) (Cyclophilin A) (Cyclosporin A-binding protein) (Rotamase A) [Cleaved into: Peptidyl-prolyl cis-trans isomerase A, N-terminally processed]	PPIA	0	-0.461639	-0.0105464	-0.360939	0.881541	-1.04019	0.830426	-0.671779
Q9P0L0	Vesicle-associated membrane protein-associated protein A (VAMP-A) (VAMP-associated protein A) (VAP-A) (33 kDa VAMP-associated protein) (VAP-33)	VAPA	0	-0.459322	-0.0750645	-0.362632	1.03718	-1.0361	0.651675	-0.652753
P07355	Annexin A2 (Annexin II) (Annexin-2) (Calpactin I heavy chain) (Calpactin-1 heavy chain) (Chromobindin-8) (Lipocortin II) (Placental anticoagulant protein IV) (PAP-IV) (Protein I) (p36)	ANXA2	0	-0.83919	-0.153639	-0.396156	1.02387	-1.28541	0.49493	-0.233387
P20042	Eukaryotic translation initiation factor 2 subunit 2 (Eukaryotic translation initiation factor 2 subunit beta) (eIF-2-beta)	EIF2S2	0	-0.619965	-0.0864332	-0.396241	1.00267	-1.16057	0.642542	-0.484634
Q9Y6H1	Coiled-coil-helix-coiled-coil-helix domain-containing protein 2 (Aging-associated gene 10 protein) (HCV NS2 trans-regulated protein) (NS2TP)	CHCHD2	0	-0.360649	0.0724362	-0.398982	0.684712	-0.78816	1.02759	-0.924141
P21281	V-type proton ATPase subunit B, brain isoform (V-ATPase subunit B 2) (Endomembrane proton pump 58 kDa subunit) (HO57) (Vacuolar proton pump subunit B 2)	ATP6V1B2	0	-0.425877	0.0757145	-0.426839	0.694743	-0.856766	1.0218	-0.859776
A0A087WXM8	Basal cell adhesion molecule	BCAM	0	-1.19461	-0.0364945	-0.43898	0.811882	-1.33843	0.716494	-0.189941
P08621	U1 small nuclear ribonucleoprotein 70 kDa (U1 snRNP 70 kDa) (U1-70K) (snRNP70)	SNRNP70	0	-0.697926	-0.0640162	-0.439665	0.948624	-1.16168	0.709817	-0.496758
P13639	Elongation factor 2 (EF-2)	EEF2	0	-1.03839	-0.17356	-0.473869	1.01642	-1.28512	0.508021	-0.239325
P61923	Coatomer subunit zeta-1 (Zeta-1-coat protein) (Zeta-1 COP)	COPZ1	0	-0.735936	0.122285	-0.491013	0.64741	-1.07835	1.02946	-0.59852
P25705	ATP synthase subunit alpha, mitochondrial (ATP synthase F1 subunit alpha)	ATP5F1A	0	-0.794115	0.0328903	-0.515417	0.790676	-1.12009	0.894766	-0.565353
P31947	14-3-3 protein sigma (Epithelial cell marker protein 1) (Stratifin)	SFN	0	-1.61453	-0.055742	-0.635183	0.848295	-1.29234	0.72782	-0.283773
A0A1W2PPX5	Lysosome membrane protein 2	SCARB2	0	-0.734391	0.293321	-0.664822	0.450028	-0.87319	1.19786	-0.774694
Q07960	Rho GTPase-activating protein 1 (CDC42 GTPase-activating protein) (GTPase-activating protein rhoGAP) (Rho-related small GTPase protein activator) (Rho-type GTPase-activating protein 1) (p50-RhoGAP)	ARHGAP1	0	-1.13489	-0.132225	-1.01105	1.01369	-0.930241	0.701106	-0.784557

## Sheet: Cluster8 (Up-trend)
Supplemental Table S2H. Protein list for Cluster 8
Protein IDs	Protein names	Gene names	Log2 based ratio				Z-score normalized ratio
			Con	2 uM	5 uM	10 uM	Con	2 uM	5 uM	10 uM
Q96MU7	YTH domain-containing protein 1 (Splicing factor YT521) (YT521-B)	YTHDC1	0	0.398538	0.425577	2.19667	-0.628355	-0.439991	-0.425227	1.49357
A0A087WWF1	Selenoprotein M	SELENOM	0	0.16469	0.744541	1.94238	-0.688258	-0.596793	-0.17737	1.46242
P61011	Signal recognition particle 54 kDa protein (SRP54)	SRP54	0	0.617386	1.30831	1.72392	-1.05785	-0.533978	0.390416	1.20141
O15498	Synaptobrevin homolog YKT6 (EC 2.3.1.-)	YKT6	0	0.385628	1.15281	1.44612	-1.01778	-0.634477	0.512603	1.13965
A0A2R8Y6A7	Serpin B6 (Fragment)	SERPINB6	0	0.118976	0.914604	1.3634	-0.858374	-0.74235	0.336169	1.26456
H7C4T5	Muscleblind-like protein 1 (Fragment)	MBNL1	0	-0.671277	0.777334	1.36295	-0.558289	-0.992374	0.274717	1.27595
Q96H79	Zinc finger CCCH-type antiviral protein 1-like	ZC3HAV1L	0	-0.168354	0.4364	1.30837	-0.592796	-0.744666	-0.105756	1.44322
P07919	Cytochrome b-c1 complex subunit 6, mitochondrial (Complex III subunit 6) (Complex III subunit VIII) (Cytochrome c1 non-heme 11 kDa protein) (Mitochondrial hinge protein) (Ubiquinol-cytochrome c reductase complex 11 kDa protein)	UQCRH	0	0.794927	0.831753	1.2638	-1.27164	0.0103999	0.0886441	1.17259
Q9H0A0	RNA cytidine acetyltransferase (EC 2.3.1.-) (18S rRNA cytosine acetyltransferase) (N-acetyltransferase 10) (N-acetyltransferase-like protein) (hALP)	NAT10	0	0.22904	0.11451	1.25043	-0.62749	-0.363164	-0.500582	1.49124
Q92522	Histone H1x	H1FX	0	0.659615	0.362593	1.19371	-0.973769	0.0750158	-0.456788	1.35554
O43818	U3 small nucleolar RNA-interacting protein 2 (RRP9 homolog) (U3 small nucleolar ribonucleoprotein-associated 55 kDa protein) (U3 snoRNP-associated 55 kDa protein) (U3-55K)	RRP9	0	0.519374	0.76952	1.1935	-1.12541	-0.321027	0.182707	1.26373
Q6ZN40	Tropomyosin 1 (Alpha), isoform CRA_f (Tropomyosin alpha-1 chain) (cDNA FLJ16459 fis, clone BRCAN2002473, moderately similar to Tropomyosin, fibroblast isoform 2)	TPM1	0	0.0528308	0.980953	1.11754	-0.888758	-0.827957	0.698608	1.01811
P30419	Glycylpeptide N-tetradecanoyltransferase 1 (EC 2.3.1.97) (Myristoyl-CoA:protein N-myristoyltransferase 1) (NMT 1) (Type I N-myristoyltransferase) (Peptide N-myristoyltransferase 1)	NMT1	0	-0.48633	-0.26023	1.11223	-0.266537	-0.695888	-0.514168	1.47659
Q9UK45	U6 snRNA-associated Sm-like protein LSm7	LSM7	0	0.285174	0.952506	1.00991	-1.06576	-0.635913	0.773591	0.92808
O60684	Importin subunit alpha-7 (Karyopherin subunit alpha-6)	KPNA6	0	0.544251	1.00646	0.998686	-1.2716	-0.326156	0.810011	0.787744
Q96CS3	FAS-associated factor 2 (Protein ETEA) (UBX domain-containing protein 3B) (UBX domain-containing protein 8)	FAF2	0	0.258473	0.205854	0.994905	-0.752146	-0.312439	-0.408449	1.47303
A0A0A0MSR2	Alpha-adducin	ADD1	0	0.115936	0.6416	0.990594	-0.88963	-0.707033	0.332502	1.26416
P49748	Very long-chain specific acyl-CoA dehydrogenase, mitochondrial (VLCAD) (EC 1.3.8.9)	ACADVL	0	-0.477482	0.530503	0.944206	-0.514795	-1.04867	0.327285	1.23618
Q9UPN3	Microtubule-actin cross-linking factor 1, isoforms 1/2/3/5 (620 kDa actin-binding protein) (ABP620) (Actin cross-linking family protein 7) (Macrophin-1) (Trabeculin-alpha)	MACF1	0	0.296486	0.351292	0.933748	-0.906089	-0.321332	-0.199452	1.42687
Q9H0C8	Integrin-linked kinase-associated serine/threonine phosphatase 2C (ILKAP) (EC 3.1.3.16)	ILKAP	0	0.447842	0.670119	0.92091	-1.22669	-0.260479	0.342627	1.14454
G3V1D4	Lin-7 homolog C (C. elegans), isoform CRA_b (Protein lin-7 homolog C)	LIN7C	0	0.484877	0.102965	0.895448	-0.851147	0.168638	-0.662289	1.3448
Q86V81	THO complex subunit 4 (Tho4) (Ally of AML-1 and LEF-1) (Aly/REF export factor) (Transcriptional coactivator Aly/REF) (bZIP-enhancing factor BEF)	ALYREF	0	0.434032	0.471494	0.858387	-1.16429	-0.110037	-0.00328869	1.27762
Q9HCD5	Nuclear receptor coactivator 5 (NCoA-5) (Coactivator independent of AF-2) (CIA)	NCOA5	0	0.172803	0.171916	0.840088	-0.729398	-0.373776	-0.375714	1.47889
K7EQQ8	tRNA (guanine(26)-N(2))-dimethyltransferase (Fragment)	TRMT1	0	0.458588	0.84229	0.837549	-1.2852	-0.300775	0.800726	0.785253
Q99956	Dual specificity protein phosphatase 9 (EC 3.1.3.16) (EC 3.1.3.48) (Mitogen-activated protein kinase phosphatase 4) (MAP kinase phosphatase 4) (MKP-4)	DUSP9	0	-0.225927	0.645665	0.829232	-0.677124	-1.00533	0.600907	1.08154
A0A1B0GTB8	Carnitine O-palmitoyltransferase 2, mitochondrial	CPT2	0	-0.110841	0.215296	0.828778	-0.55869	-0.750153	-0.142009	1.45085
Q9NX58	Cell growth-regulating nucleolar protein	LYAR	0	-0.051036	0.83645	0.828278	-0.827879	-0.903282	0.876521	0.85464
P51665	26S proteasome non-ATPase regulatory subunit 7 (26S proteasome regulatory subunit RPN8) (26S proteasome regulatory subunit S12) (Mov34 protein homolog) (Proteasome subunit p40)	PSMD7	0	0.81211	0.347272	0.820821	-1.188	0.813545	-0.467251	0.841708
P00491	Purine nucleoside phosphorylase (PNP) (EC 2.4.2.1) (Inosine phosphorylase) (Inosine-guanosine phosphorylase)	PNP	0	-0.567607	0.569822	0.819434	-0.474119	-1.14187	0.520199	1.09579
Q6ZN17	Protein lin-28 homolog B (Lin-28B)	LIN28B	0	0.264585	0.352447	0.814091	-0.961575	-0.335285	-0.100581	1.39744
Q99615	DnaJ homolog subfamily C member 7 (Tetratricopeptide repeat protein 2) (TPR repeat protein 2)	DNAJC7	0	0.488466	0.270955	0.813979	-1.06001	0.189271	-0.419462	1.2902
E5RGS4	Prefoldin subunit 1	PFDN1	0	-0.0221214	0.765938	0.813629	-0.846773	-0.882493	0.797552	0.931714
P30043	Flavin reductase (NADPH) (FR) (EC 1.5.1.30) (Biliverdin reductase B) (BVR-B) (EC 1.3.1.24) (Biliverdin-IX beta-reductase) (Green heme-binding protein) (GHBP) (NADPH-dependent diaphorase) (NADPH-flavin reductase) (FLR)	BLVRB	0	-0.0282175	0.694983	0.806983	-0.834325	-0.88224	0.696639	1.01993
P10768	S-formylglutathione hydrolase (FGH) (EC 3.1.2.12) (Esterase D) (Methylumbelliferyl-acetate deacetylase) (EC 3.1.1.56)	ESD	0	0.757148	0.449	0.806881	-1.30781	0.69274	-0.249503	0.864574
Q14232	Translation initiation factor eIF-2B subunit alpha (eIF-2B GDP-GTP exchange factor subunit alpha)	EIF2B1	0	-0.317395	0.488875	0.805529	-0.565353	-1.03365	0.391116	1.20788
Q8N1F7	Nuclear pore complex protein Nup93 (93 kDa nucleoporin) (Nucleoporin Nup93)	NUP93	0	-0.128915	0.373017	0.782698	-0.639015	-0.873976	0.172007	1.34098
Q16850	Lanosterol 14-alpha demethylase (LDM) (EC 1.14.14.154) (CYPLI) (Cytochrome P450 51A1) (Cytochrome P450-14DM) (Cytochrome P45014DM) (Cytochrome P450LI) (Sterol 14-alpha demethylase)	CYP51A1	0	0.275024	0.76282	0.759966	-1.13872	-0.540951	0.844608	0.835062
O00232	26S proteasome non-ATPase regulatory subunit 12 (26S proteasome regulatory subunit RPN5) (26S proteasome regulatory subunit p55)	PSMD12	0	0.424347	0.706811	0.758428	-1.31418	-0.235053	0.680811	0.868427
Q99735	Microsomal glutathione S-transferase 2 (Microsomal GST-2) (EC 2.5.1.18) (Microsomal GST-II)	MGST2	0	0.233182	0.634581	0.755367	-1.10443	-0.557121	0.619286	1.04227
P68366	Tubulin alpha-4A chain (Alpha-tubulin 1) (Testis-specific alpha-tubulin) (Tubulin H2-alpha) (Tubulin alpha-1 chain)	TUBA4A	0	-0.152932	0.312398	0.744468	-0.590946	-0.882108	0.108943	1.36411
P28066	Proteasome subunit alpha type-5 (EC 3.4.25.1) (Macropain zeta chain) (Multicatalytic endopeptidase complex zeta chain) (Proteasome zeta chain)	PSMA5	0	-0.119868	-0.0490133	0.738583	-0.391535	-0.616354	-0.485725	1.49361
G3V256	Zinc finger CCCH domain-containing protein 14	ZC3H14	0	0.0990244	0.533708	0.734334	-0.940422	-0.714372	0.483809	1.17099
P14854	Cytochrome c oxidase subunit 6B1 (Cytochrome c oxidase subunit VIb isoform 1) (COX VIb-1)	COX6B1	0	0.0373946	0.13373	0.727772	-0.628195	-0.543544	-0.315087	1.48683
A0A1B0GWJ0	Adenylosuccinate lyase (ASL) (EC 4.3.2.2) (Adenylosuccinase)	ADSL	0	0.372423	0.353306	0.719463	-1.14991	-0.0381985	-0.102519	1.29063
P38606	V-type proton ATPase catalytic subunit A (V-ATPase subunit A) (EC 7.1.2.2) (V-ATPase 69 kDa subunit) (Vacuolar ATPase isoform VA68) (Vacuolar proton pump subunit alpha)	ATP6V1A	0	0.028318	0.252069	0.712184	-0.71546	-0.648643	-0.0719341	1.43604
P56537	Eukaryotic translation initiation factor 6 (eIF-6) (B(2)GCN homolog) (B4 integrin interactor) (CAB) (p27(BBP))	EIF6	0	-2.01906	0.037292	0.711207	0.0394927	-1.28383	0.0854946	1.15884
Q96HR9	Receptor expression-enhancing protein 6 (Polyposis locus protein 1-like 1)	REEP6	0	0.439024	0.530596	0.705011	-1.35246	-0.00720571	0.328794	1.03087
Q9H488	GDP-fucose protein O-fucosyltransferase 1 (EC 2.4.1.221) (Peptide-O-fucosyltransferase 1) (O-FucT-1)	POFUT1	0	0.647412	0.704682	0.693939	-1.49383	0.371919	0.580874	0.541041
Q9BPW8	Protein NipSnap homolog 1 (NipSnap1)	NIPSNAP1	0	-0.612956	0.17346	0.6922	-0.249443	-1.11861	0.0713619	1.29669
P19105	Myosin regulatory light chain 12A (Epididymis secretory protein Li 24) (HEL-S-24) (MLC-2B) (Myosin RLC) (Myosin regulatory light chain 2, nonsarcomeric) (Myosin regulatory light chain MRLC3)	MYL12A	0	-0.304264	0.130482	0.688246	-0.376315	-0.931174	-0.100091	1.40758
H0YAL7	Eukaryotic translation elongation factor 1 epsilon-1 (Fragment)	EEF1E1	0	0.229068	0.572856	0.680734	-1.13421	-0.515843	0.617519	1.03254
O00487	26S proteasome non-ATPase regulatory subunit 14 (EC 3.4.19.-) (26S proteasome regulatory subunit RPN11) (26S proteasome-associated PAD1 homolog 1)	PSMD14	0	0.0260932	0.625268	0.673892	-0.892036	-0.835708	0.78228	0.945464
U3KQP3	NADH dehydrogenase [ubiquinone] 1 alpha subcomplex subunit 13 (Fragment)	NDUFA13	0	0.081709	0.401057	0.67145	-0.893865	-0.679389	0.285693	1.28756
P62318	Small nuclear ribonucleoprotein Sm D3 (Sm-D3) (snRNP core protein D3)	SNRPD3	0	-0.328452	0.493696	0.671217	-0.545452	-1.10294	0.571794	1.0766
Q9H0B6	Kinesin light chain 2 (KLC 2)	KLC2	0	0.431797	0.440223	0.669757	-1.33121	0.10177	0.134222	1.09522
Q8NCW5	NAD(P)H-hydrate epimerase (EC 5.1.99.6) (Apolipoprotein A-I-binding protein) (AI-BP) (NAD(P)HX epimerase) (YjeF N-terminal domain-containing protein 1) (YjeF_N1)	NAXE	0	0.374381	0.521833	0.661632	-1.32401	-0.129788	0.432472	1.02133
E9PNW4	UPAR/Ly6 domain-containing protein		0	0.635256	0.412589	0.643085	-1.37144	0.727384	-0.115393	0.759446
A0A0A0MSX9	Isoleucine--tRNA ligase, cytoplasmic	IARS	0	0.24518	0.334235	0.63703	-1.084	-0.281658	0.0452196	1.32044
Q9Y4C2	TRPM8 channel-associated factor 1 (TRP channel-associated factor 1)	TCAF1	0	-0.595162	0.0774788	0.632353	-0.182494	-1.10586	-0.0317846	1.32014
H3BNU9	Calcium-regulated heat-stable protein 1 (Fragment)	CARHSP1	0	-0.198883	0.00300719	0.629846	-0.349311	-0.776993	-0.342381	1.46869
Q96EY7	Pentatricopeptide repeat domain-containing protein 3, mitochondrial (28S ribosomal protein S39, mitochondrial) (MRP-S39) (Mitochondrial small ribosomal subunit protein mS39) (Transformation-related gene 15 protein) (TRG-15)	PTCD3	0	0.467696	0.393552	0.629052	-1.35682	0.314926	0.0124701	1.02942
Q9BXK5	Bcl-2-like protein 13 (Bcl2-L-13) (Bcl-rambo) (Protein Mil1)	BCL2L13	0	0.0840164	0.307931	0.621383	-0.865101	-0.616965	0.119465	1.3626
H3BLU7	Aflatoxin B1 aldehyde reductase member 2 (Fragment)	AKR7A2	0	-1.42168	-0.361144	0.621066	0.159703	-1.13109	-0.296398	1.26778
Q86Y82	Syntaxin-12	STX12	0	-0.131216	0.437994	0.618295	-0.683708	-0.979859	0.524624	1.13894
P51572	B-cell receptor-associated protein 31 (BCR-associated protein 31) (Bap31) (6C6-AG tumor-associated antigen) (Protein CDM) (p28)	BCAP31	0	-0.157042	0.512211	0.615151	-0.684563	-1.01495	0.680805	1.01871
Q96HC4	PDZ and LIM domain protein 5 (Enigma homolog) (Enigma-like PDZ and LIM domains protein)	PDLIM5	0	-0.40732	-0.128961	0.613597	-0.147701	-0.879513	-0.402104	1.42932
Q9H3N1	Thioredoxin-related transmembrane protein 1 (Thioredoxin domain-containing protein 1) (Transmembrane Trx-related protein)	TMX1	0	0.0527896	0.239942	0.613543	-0.774305	-0.620034	-0.0252976	1.41964
E9PQH6	Rho-related GTP-binding protein RhoC (Fragment)	RHOC	0	0.404858	0.50318	0.611571	-1.39554	0.0292696	0.439945	0.926321
Q9NTZ6	RNA-binding protein 12 (RNA-binding motif protein 12) (SH3/WW domain anchor protein in the nucleus) (SWAN)	RBM12	0	-0.100635	0.155738	0.608946	-0.538235	-0.791944	-0.109004	1.43918
O15145	Actin-related protein 2/3 complex subunit 3 (Arp2/3 complex 21 kDa subunit) (p21-ARC)	ARPC3	0	0.615014	0.253862	0.608219	-1.19397	0.839708	-0.457913	0.812178
O14976	Cyclin-G-associated kinase (EC 2.7.11.1)	GAK	0	-1.41412	0.280585	0.604811	-0.0571091	-1.34629	0.385894	1.01751
P04114	Apolipoprotein B-100 (Apo B-100) [Cleaved into: Apolipoprotein B-48 (Apo B-48)]	APOB	0	0.515767	0.237376	0.602175	-1.19128	0.626422	-0.434824	0.999684
P62308	Small nuclear ribonucleoprotein G (snRNP-G) (Sm protein G) (Sm-G) (SmG)	SNRPG	0	0.357067	0.662576	0.598174	-1.30714	-0.241257	0.905352	0.643048
F5H1S8	Malectin (Fragment)	MLEC	0	0.0434158	0.408863	0.596833	-0.885225	-0.760966	0.447374	1.19882
E7EPN9	Protein PRRC2C	PRRC2C	0	-0.29476	0.511745	0.589489	-0.561111	-1.11731	0.720412	0.958009
Q99584	Protein S100-A13 (S100 calcium-binding protein A13)	S100A13	0	0.159171	0.167194	0.585852	-0.849151	-0.314069	-0.285502	1.44872
Q96JB5	CDK5 regulatory subunit-associated protein 3 (CDK5 activator-binding protein C53) (LXXLL/leucine-zipper-containing ARF-binding protein) (Protein HSF-27)	CDK5RAP3	0	0.430943	0.291106	0.583751	-1.26879	0.381697	-0.208758	1.09585
P46063	ATP-dependent DNA helicase Q1 (EC 3.6.4.12) (DNA helicase, RecQ-like type 1) (RecQ1) (DNA-dependent ATPase Q1) (RecQ protein-like 1)	RECQL	0	-0.116603	0.329567	0.58372	-0.646899	-0.943356	0.332986	1.25727
P53814	Smoothelin	SMTN	0	-0.74747	0.529254	0.582279	-0.317251	-1.2745	0.73192	0.859827
H0Y8Z9	Acyl-CoA dehydrogenase family member 9, mitochondrial (Fragment)	ACAD9	0	0.0497465	0.32888	0.580855	-0.857839	-0.704848	0.258702	1.30398
Q14696	LRP chaperone MESD (LDLR chaperone MESD) (Mesoderm development LRP chaperone MESD) (Mesoderm development candidate 2) (Mesoderm development protein) (Renal carcinoma antigen NY-REN-61)	MESD	0	-0.825877	-0.132444	0.580442	0.0183953	-1.11611	-0.209919	1.30763
O14964	Hepatocyte growth factor-regulated tyrosine kinase substrate (Hrs) (Protein pp110)	HGS	0	0.285257	0.508193	0.575188	-1.27958	-0.289982	0.631779	0.937784
P47755	F-actin-capping protein subunit alpha-2 (CapZ alpha-2)	CAPZA2	0	0.0275772	0.482285	0.574469	-0.894097	-0.817864	0.673928	1.03803
Q9UM00	Calcium load-activated calcium channel (CLAC channel) (Transmembrane and coiled-coil domain-containing protein 1) (Transmembrane and coiled-coil domains protein 4) (Xenogeneic cross-immune protein PCIA3)	TMCO1	0	-0.12069	0.513784	0.573875	-0.719246	-0.995407	0.752843	0.96181
P30153	Serine/threonine-protein phosphatase 2A 65 kDa regulatory subunit A alpha isoform (Medium tumor antigen-associated 61 kDa protein) (PP2A subunit A isoform PR65-alpha) (PP2A subunit A isoform R1-alpha)	PPP2R1A	0	-0.314265	0.284044	0.571564	-0.433505	-1.10165	0.309272	1.22588
Q15029	116 kDa U5 small nuclear ribonucleoprotein component (Elongation factor Tu GTP-binding domain-containing protein 2) (SNU114 homolog) (hSNU114) (U5 snRNP-specific protein, 116 kDa) (U5-116 kDa)	EFTUD2	0	-0.785243	0.409432	0.567941	-0.244671	-1.29578	0.577101	0.96335
P54578	Ubiquitin carboxyl-terminal hydrolase 14 (EC 3.4.19.12) (Deubiquitinating enzyme 14) (Ubiquitin thioesterase 14) (Ubiquitin-specific-processing protease 14)	USP14	0	-0.471835	0.348025	0.567533	-0.359807	-1.20351	0.465337	1.09798
P20340	Ras-related protein Rab-6A (Rab-6)	RAB6A	0	0.0230041	0.0987291	0.566424	-0.622628	-0.552122	-0.311924	1.48667
P24539	ATP synthase F(0) complex subunit B1, mitochondrial (ATP synthase peripheral stalk-membrane subunit b) (ATP synthase proton-transporting mitochondrial F(0) complex subunit B1) (ATP synthase subunit b) (ATPase subunit b)	ATP5PB	0	-0.0786243	0.395577	0.565451	-0.728153	-0.936275	0.509708	1.15472
Q93009	Ubiquitin carboxyl-terminal hydrolase 7 (EC 3.4.19.12) (Deubiquitinating enzyme 7) (Herpesvirus-associated ubiquitin-specific protease) (Ubiquitin thioesterase 7) (Ubiquitin-specific-processing protease 7)	USP7	0	0.354765	0.53945	0.562877	-1.37353	-0.107094	0.686266	0.794353
E9PFR3	Serine/threonine-protein phosphatase 2A 56 kDa regulatory subunit	PPP2R5D	0	0.3563	0.445903	0.561986	-1.37727	0.00240066	0.406383	0.968488
P61956	Small ubiquitin-related modifier 2 (SUMO-2) (HSMT3) (SMT3 homolog 2) (SUMO-3) (Sentrin-2) (Ubiquitin-like protein SMT3B) (Smt3B)	SUMO2	0	-0.355889	0.281196	0.55902	-0.396805	-1.13529	0.330164	1.20193
O43399	Tumor protein D54 (hD54) (Tumor protein D52-like 2)	TPD52L2	0	-0.345468	0.0207897	0.556153	-0.236288	-0.976486	-0.185835	1.39861
P06733	Alpha-enolase (EC 4.2.1.11) (2-phospho-D-glycerate hydro-lyase) (C-myc promoter-binding protein) (Enolase 1) (MBP-1) (MPB-1) (Non-neural enolase) (NNE) (Phosphopyruvate hydratase) (Plasminogen-binding protein)	ENO1	0	0.101726	0.408511	0.547063	-0.998553	-0.65983	0.51903	1.13935
B8ZZQ6	Prothymosin alpha	PTMA	0	-0.507288	0.319994	0.539109	-0.313001	-1.22958	0.45477	1.08781
Q9NWB6	Arginine and glutamate-rich protein 1	ARGLU1	0	0.219408	0.568261	0.538926	-1.18078	-0.475432	0.892183	0.764027
P09936	Ubiquitin carboxyl-terminal hydrolase isozyme L1 (UCH-L1) (EC 3.4.19.12) (Neuron cytoplasmic protein 9.5) (PGP 9.5) (PGP9.5) (Ubiquitin thioesterase L1)	UCHL1	0	-0.296416	0.504474	0.534735	-0.543449	-1.13582	0.791682	0.887589
O95881	Thioredoxin domain-containing protein 12 (EC 1.8.4.2) (Endoplasmic reticulum resident protein 18) (ER protein 18) (ERp18) (Endoplasmic reticulum resident protein 19) (ER protein 19) (ERp19) (Thioredoxin-like protein p19) (hTLP19)	TXNDC12	0	0.246509	0.1065	0.532447	-0.909457	0.0461625	-0.51654	1.37983
A0A0B4J2A4	3-ketoacyl-CoA thiolase, mitochondrial	ACAA2	0	0.531905	0.577577	0.530007	-1.49297	0.433415	0.634351	0.425202
Q15021	Condensin complex subunit 1 (Chromosome condensation-related SMC-associated protein 1) (Chromosome-associated protein D2) (hCAP-D2) (Non-SMC condensin I complex subunit D2) (XCAP-D2 homolog)	NCAPD2	0	-0.351953	-0.491914	0.526381	0.0495765	-0.610007	-0.830728	1.39116
P39687	Acidic leucine-rich nuclear phosphoprotein 32 family member A (Acidic nuclear phosphoprotein pp32) (pp32) (Leucine-rich acidic nuclear protein) (LANP) (Mapmodulin) (Potent heat-stable protein phosphatase 2A inhibitor I1PP2A) (Putative HLA-DR-associated protein I) (PHAPI)	ANP32A	0	-0.250493	0.243377	0.524458	-0.450524	-1.07123	0.265078	1.25667
F8VRR3	Methionine aminopeptidase 2 (MAP 2) (MetAP 2) (EC 3.4.11.18) (Initiation factor 2-associated 67 kDa glycoprotein) (Peptidase M) (p67) (p67eIF2)	METAP2	0	-0.106916	0.44576	0.52388	-0.713901	-0.993922	0.70536	1.00246
P78371	T-complex protein 1 subunit beta (TCP-1-beta) (CCT-beta)	CCT2	0	-1.02035	0.270613	0.523837	-0.0851022	-1.34403	0.427206	1.00192
P10644	cAMP-dependent protein kinase type I-alpha regulatory subunit (Tissue-specific extinguisher 1) (TSE1)	PRKAR1A	0	0.125813	0.449989	0.521693	-1.06087	-0.627762	0.67889	1.00974
Q8TAQ2	SWI/SNF complex subunit SMARCC2 (BRG1-associated factor 170) (BAF170) (SWI/SNF complex 170 kDa subunit) (SWI/SNF-related matrix-associated actin-dependent regulator of chromatin subfamily C member 2)	SMARCC2	0	-0.0598333	0.45434	0.520567	-0.776513	-0.941664	0.728261	0.989916
P62995	Transformer-2 protein homolog beta (TRA-2 beta) (TRA2-beta) (hTRA2-beta) (Splicing factor, arginine/serine-rich 10) (Transformer-2 protein homolog B)	TRA2B	0	0.218985	0.170774	0.518211	-0.992258	-0.0908688	-0.301226	1.38435
E9PGT1	Translin	TSN	0	0.307359	0.353381	0.516358	-1.32674	0.00621925	0.231394	1.08912
P00558	Phosphoglycerate kinase 1 (EC 2.7.2.3) (Cell migration-inducing gene 10 protein) (Primer recognition protein 2) (PRP 2)	PGK1	0	0.186424	0.151704	0.51345	-0.927403	-0.170763	-0.319186	1.41735
Q96AE4	Far upstream element-binding protein 1 (FBP) (FUSE-binding protein 1) (DNA helicase V) (hDH V)	FUBP1	0	-0.239183	0.435177	0.509187	-0.562653	-1.11496	0.710158	0.967453
O75531	Barrier-to-autointegration factor (Breakpoint cluster region protein 1) [Cleaved into: Barrier-to-autointegration factor, N-terminally processed]	BANF1	0	0.320405	0.368291	0.508626	-1.36159	0.0460265	0.284566	1.031
P15374	Ubiquitin carboxyl-terminal hydrolase isozyme L3 (UCH-L3) (EC 3.4.19.12) (Ubiquitin thioesterase L3)	UCHL3	0	0.151629	0.502322	0.505952	-1.10502	-0.587963	0.838166	0.854816
P48163	NADP-dependent malic enzyme (NADP-ME) (EC 1.1.1.40) (Malic enzyme 1)	ME1	0	-0.384277	0.455633	0.499867	-0.445097	-1.19981	0.753548	0.891357
O43809	Cleavage and polyadenylation specificity factor subunit 5 (Cleavage and polyadenylation specificity factor 25 kDa subunit) (CPSF 25 kDa subunit) (Cleavage factor Im complex 25 kDa subunit) (CFIm25) (Nucleoside diphosphate-linked moiety X motif 21) (Nudix motif 21) (Nudix hydrolase 21) (Pre-mRNA cleavage factor Im 68 kDa subunit)	NUDT21	0	0.199582	0.0701434	0.497775	-0.830716	-0.0228132	-0.559424	1.41295
P10909	Clusterin (Aging-associated gene 4 protein) (Apolipoprotein J) (Apo-J) (Complement cytolysis inhibitor) (CLI) (Complement-associated protein SP-40,40) (Ku70-binding protein 1) (NA1/NA2) (Sulfated glycoprotein 2) (SGP-2) (Testosterone-repressed prostate message 2) (TRPM-2) [Cleaved into: Clusterin beta chain (ApoJalpha) (Complement cytolysis inhibitor a chain); Clusterin alpha chain (ApoJbeta) (Co…	CLU	0	0.209857	0.24305	0.496134	-1.10927	-0.183577	-0.0244248	1.31728
Q15181	Inorganic pyrophosphatase (EC 3.6.1.1) (Pyrophosphate phospho-hydrolase) (PPase)	PPA1	0	-0.0715304	0.348115	0.49396	-0.723606	-0.944849	0.524563	1.14389
P50135	Histamine N-methyltransferase (HMT) (EC 2.1.1.8)	HNMT	0	0.162278	0.0546646	0.493051	-0.76682	-0.120607	-0.557205	1.44463
Q96I99	Succinate--CoA ligase [GDP-forming] subunit beta, mitochondrial (EC 6.2.1.4) (GTP-specific succinyl-CoA synthetase subunit beta) (G-SCS) (GTPSCS) (Succinyl-CoA synthetase beta-G chain) (SCS-betaG)	SUCLG2	0	0.0731771	0.51568	0.485706	-0.976131	-0.745788	0.92603	0.795888
A0A0A0MSK6	Rho GTPase-activating protein 5	ARHGAP5	0	0.397758	0.402918	0.485087	-1.4657	0.325104	0.351734	0.788865
Q9UMX5	Neudesin (Cell immortalization-related protein 2) (Neuron-derived neurotrophic factor) (Protein GIG47) (Secreted protein of unknown function) (SPUF protein)	NENF	0	0.426749	0.456406	0.483823	-1.48945	0.350113	0.499325	0.640016
Q9H4A6	Golgi phosphoprotein 3 (Coat protein GPP34) (Mitochondrial DNA absence factor) (MIDAS)	GOLPH3	0	-1.35865	-0.420302	0.482975	0.274088	-1.16376	-0.32158	1.21125
Q9BTE3	Mini-chromosome maintenance complex-binding protein (MCM-BP) (MCM-binding protein)	MCMBP	0	-0.188294	0.185469	0.47959	-0.461421	-1.01334	0.15739	1.31737
M0QYE0	Endophilin-A2 (Fragment)	SH3GL1	0	0.107106	0.0552694	0.47959	-0.706694	-0.279932	-0.490432	1.47706
Q9BT78	COP9 signalosome complex subunit 4 (SGN4) (Signalosome subunit 4) (JAB1-containing signalosome subunit 4)	COPS4	0	0.295231	0.55626	0.470444	-1.30947	-0.211274	0.965705	0.555038
P21964	Catechol O-methyltransferase (EC 2.1.1.6)	COMT	0	0.562399	0.316998	0.467853	-1.33363	0.96675	-0.147855	0.514739
Q9H9A6	Leucine-rich repeat-containing protein 40	LRRC40	0	0.5379	0.32522	0.467648	-1.36523	0.903649	-0.0955847	0.557164
Q9NVG8	TBC1 domain family member 13	TBC1D13	0	0.210466	0.256383	0.46619	-1.16932	-0.167105	0.0716646	1.26476
Q8WZA9	Immunity-related GTPase family Q protein	IRGQ	0	0.364503	0.249598	0.459864	-1.32165	0.462455	-0.149312	1.00851
F8WF48	Translocation protein SEC62	SEC62	0	0.177184	0.441165	0.459666	-1.18629	-0.46828	0.779144	0.875425
Q92734	Protein TFG (TRK-fused gene protein)	TFG	0	-0.174255	0.215342	0.457973	-0.497462	-1.03545	0.263739	1.26918
P27797	Calreticulin (CRP55) (Calregulin) (Endoplasmic reticulum resident protein 60) (ERp60) (HACBP) (grp60)	CALR	0	-0.439161	0.542867	0.452019	-0.421416	-1.20803	0.947976	0.681474
P13073	Cytochrome c oxidase subunit 4 isoform 1, mitochondrial (Cytochrome c oxidase polypeptide IV) (Cytochrome c oxidase subunit IV isoform 1) (COX IV-1)	COX4I1	0	-0.142394	0.513093	0.451993	-0.672502	-1.03313	0.966353	0.739283
Q96EY1	DnaJ homolog subfamily A member 3, mitochondrial (DnaJ protein Tid-1) (hTid-1) (Hepatocellular carcinoma-associated antigen 57) (Tumorous imaginal discs protein Tid56 homolog)	DNAJA3	0	0.0372969	-0.0244534	0.45018	-0.514788	-0.371208	-0.606931	1.49293
P21266	Glutathione S-transferase Mu 3 (EC 2.5.1.18) (GST class-mu 3) (GSTM3-3) (hGSTM3-3)	GSTM3	0	0.322881	0.177524	0.449603	-1.1889	0.406999	-0.355773	1.13767
F5GY32	tRNA pseudouridine synthase A (Fragment)	PUS1	0	-0.175559	0.409212	0.445941	-0.606182	-1.08884	0.775388	0.919638
Q00653	Nuclear factor NF-kappa-B p100 subunit (DNA-binding factor KBF2) (H2TF1) (Lymphocyte translocation chromosome 10 protein) (Nuclear factor of kappa light polypeptide gene enhancer in B-cells 2) (Oncogene Lyt-10) (Lyt10) [Cleaved into: Nuclear factor NF-kappa-B p52 subunit]	NFKB2	0	-0.0874507	0.429909	0.440846	-0.728134	-0.993418	0.837657	0.883895
P42285	Exosome RNA helicase MTR4 (EC 3.6.4.13) (ATP-dependent RNA helicase DOB1) (ATP-dependent RNA helicase SKIV2L2) (Superkiller viralicidic activity 2-like 2) (TRAMP-like complex helicase)	MTREX	0	0.441293	0.391114	0.439492	-1.48828	0.5892	0.319716	0.579361
P13473	Lysosome-associated membrane glycoprotein 2 (LAMP-2) (Lysosome-associated membrane protein 2) (CD107 antigen-like family member B) (LGP-96) (CD antigen CD107b)	LAMP2	0	-0.769561	-0.0251669	0.438714	0.059923	-1.25598	0.00487759	1.19118
Q5T4S7	E3 ubiquitin-protein ligase UBR4 (EC 2.3.2.27) (600 kDa retinoblastoma protein-associated factor) (N-recognin-4) (RING-type E3 ubiquitin transferase UBR4) (Retinoblastoma-associated factor of 600 kDa) (RBAF600) (p600) (Zinc finger UBR1-type protein 1)	UBR4	0	-1.19021	0.166763	0.43699	0.0549176	-1.38926	0.369937	0.964408
A0A087WUN7	SRA stem-loop-interacting RNA-binding protein, mitochondrial	SLIRP	0	-0.659438	0.455463	0.436233	-0.256126	-1.30775	0.807956	0.755915
P25789	Proteasome subunit alpha type-4 (EC 3.4.25.1) (Macropain subunit C9) (Multicatalytic endopeptidase complex subunit C9) (Proteasome component C9) (Proteasome subunit L)	PSMA4	0	-0.575274	0.151566	0.433541	-0.117363	-1.28266	0.275183	1.12484
P47813	Eukaryotic translation initiation factor 1A, X-chromosomal (eIF-1A X isoform) (Eukaryotic translation initiation factor 4C) (eIF-4C)	EIF1AX	0	-0.14242	0.21014	0.433089	-0.531001	-1.01453	0.27556	1.26997
O00264	Membrane-associated progesterone receptor component 1 (mPR) (Dap1) (IZA)	PGRMC1	0	0.173048	0.216831	0.426716	-1.11506	-0.218222	0.0262579	1.30703
Q8IV08	Phospholipase D3 (PLD 3) (EC 3.1.4.4) (Choline phosphatase 3) (HindIII K4L homolog) (Hu-K4) (Phosphatidylcholine-hydrolyzing phospholipase D3)	PLD3	0	0.145665	0.154936	0.42573	-0.972903	-0.238364	-0.189054	1.40032
O94906	Pre-mRNA-processing factor 6 (Androgen receptor N-terminal domain-transactivating protein 1) (ANT-1) (PRP6 homolog) (U5 snRNP-associated 102 kDa protein) (U5-102 kDa protein)	PRPF6	0	0.57736	0.345112	0.424888	-1.34069	1.04799	-0.0289251	0.321618
O75396	Vesicle-trafficking protein SEC22b (ER-Golgi SNARE of 24 kDa) (ERS-24) (ERS24) (SEC22 vesicle-trafficking protein homolog B) (SEC22 vesicle-trafficking protein-like 1)	SEC22B	0	-0.741685	0.297311	0.422523	-0.127412	-1.35292	0.570317	0.910011
Q9BYB4	Guanine nucleotide-binding protein subunit beta-like protein 1 (G protein subunit beta-like protein 1) (DGCRK3) (WD repeat-containing protein 14) (WD40 repeat-containing protein deleted in VCFS) (WDVCF)	GNB1L	0	-0.153231	0.490253	0.420424	-0.646101	-1.05158	0.982379	0.715304
Q8N7H5	RNA polymerase II-associated factor 1 homolog (hPAF1) (Pancreatic differentiation protein 2)	PAF1	0	-0.431666	0.445389	0.419796	-0.37209	-1.24519	0.849058	0.768219
P35269	General transcription factor IIF subunit 1 (General transcription factor IIF 74 kDa subunit) (Transcription initiation factor IIF subunit alpha) (TFIIF-alpha) (Transcription initiation factor RAP74)	GTF2F1	0	0.17558	0.40733	0.411156	-1.22008	-0.415897	0.807044	0.82893
A0A0B4J1Z1	Serine/arginine-rich-splicing factor 7 (Splicing factor, arginine/serine-rich 7, 35kDa, isoform CRA_a)	SRSF7	0	-0.260463	-0.0674478	0.409437	-0.138964	-0.921629	-0.355384	1.41598
F5GXJ9	CD166 antigen	ALCAM	0	-0.613355	0.382896	0.408867	-0.22578	-1.32217	0.736483	0.811468
P09382	Galectin-1 (Gal-1) (14 kDa laminin-binding protein) (HLBP14) (14 kDa lectin) (Beta-galactoside-binding lectin L-14-I) (Galaptin) (HBL) (HPL) (Lactose-binding lectin 1) (Lectin galactoside-binding soluble 1) (Putative MAPK-activating protein PM12) (S-Lac lectin 1)	LGALS1	0	-0.677048	-0.16202	0.40864	0.132038	-1.15798	-0.23382	1.25976
A0A286YFD6	Ribonucleoside-diphosphate reductase subunit M2	RRM2	0	0.262313	0.213746	0.407909	-1.27289	0.207383	-0.0873674	1.15287
P61604	10 kDa heat shock protein, mitochondrial (Hsp10) (10 kDa chaperonin) (Chaperonin 10) (CPN10) (Early-pregnancy factor) (EPF)	HSPE1	0	0.290684	0.273794	0.401653	-1.3943	0.258521	0.153104	0.982676
Q9NZ08	Endoplasmic reticulum aminopeptidase 1 (EC 3.4.11.-) (ARTS-1) (Adipocyte-derived leucine aminopeptidase) (A-LAP) (Aminopeptidase PILS) (Puromycin-insensitive leucyl-specific aminopeptidase) (PILS-AP) (Type 1 tumor necrosis factor receptor shedding aminopeptidase regulator)	ERAP1	0	-0.739753	0.235272	0.40161	-0.0775594	-1.36124	0.48924	0.949558
Q8N684	Cleavage and polyadenylation specificity factor subunit 7 (Cleavage and polyadenylation specificity factor 59 kDa subunit) (CPSF 59 kDa subunit) (Cleavage factor Im complex 59 kDa subunit) (CFIm59) (Pre-mRNA cleavage factor Im 59 kDa subunit)	CPSF7	0	0.230482	0.151984	0.401207	-1.13084	0.16445	-0.300125	1.26652
P05388	60S acidic ribosomal protein P0 (60S ribosomal protein L10E) (Large ribosomal subunit protein uL10)	RPLP0	0	-0.120465	0.160263	0.400782	-0.513897	-0.974379	0.161466	1.32681
O75489	NADH dehydrogenase [ubiquinone] iron-sulfur protein 3, mitochondrial (EC 1.6.99.3) (EC 7.1.1.2) (Complex I-30kD) (CI-30kD) (NADH-ubiquinone oxidoreductase 30 kDa subunit)	NDUFS3	0	0.00781853	0.0024466	0.399806	-0.514947	-0.480661	-0.504238	1.49985
P05026	Sodium/potassium-transporting ATPase subunit beta-1 (Sodium/potassium-dependent ATPase subunit beta-1)	ATP1B1	0	-0.162825	-0.0100477	0.399739	-0.277669	-0.854205	-0.315161	1.44703
P26368	Splicing factor U2AF 65 kDa subunit (U2 auxiliary factor 65 kDa subunit) (hU2AF(65)) (hU2AF65) (U2 snRNP auxiliary factor large subunit)	U2AF2	0	0.436116	0.246	0.396996	-1.33995	0.871014	-0.175358	0.644295
P63092	Guanine nucleotide-binding protein G(s) subunit alpha isoforms short (Adenylate cyclase-stimulating G alpha protein)	GNAS	0	-0.56037	0.173783	0.39624	-0.113825	-1.31293	0.363076	1.06368
A0A0A0MRA5	Heterogeneous nuclear ribonucleoprotein U-like protein 1	HNRNPUL1	0	-0.396154	0.380477	0.395514	-0.354055	-1.25592	0.779372	0.8306
P20645	Cation-dependent mannose-6-phosphate receptor (CD Man-6-P receptor) (CD-MPR) (46 kDa mannose 6-phosphate receptor) (MPR 46)	M6PR	0	0.242163	0.450262	0.395376	-1.32155	-0.203783	0.918633	0.606702
C9JN15	Peptidyl-prolyl cis-trans isomerase (PPIase) (EC 5.2.1.8) (Fragment)	PPIG	0	0.00457108	0.296904	0.395269	-0.854466	-0.834632	0.573667	1.11543
P83881	60S ribosomal protein L36a (60S ribosomal protein L44) (Cell growth-inhibiting gene 15 protein) (Cell migration-inducing gene 6 protein) (Large ribosomal subunit protein eL42)	RPL36A	0	0.135918	0.243932	0.393779	-1.1212	-0.378854	0.263049	1.23701
A0A024R4E5	High density lipoprotein binding protein (Vigilin), isoform CRA_a (Vigilin)	HDLBP	0	-0.26218	0.267172	0.390037	-0.409549	-1.19248	0.548992	1.05303
R9WNI0	Fragile X mental retardation 1 (Synaptic functional regulator FMR1)	FMR1	0	0.19613	0.364058	0.38877	-1.2941	-0.278121	0.708539	0.863677
Q13464	Rho-associated protein kinase 1 (EC 2.7.11.1) (Renal carcinoma antigen NY-REN-35) (Rho-associated, coiled-coil-containing protein kinase 1) (Rho-associated, coiled-coil-containing protein kinase I) (ROCK-I) (p160 ROCK-1) (p160ROCK)	ROCK1	0	0.00487248	0.246379	0.388258	-0.827943	-0.805464	0.40944	1.22397
C9JQV0	Uncharacterized protein C7orf50 (Fragment)	C7orf50	0	0.343692	0.21296	0.387443	-1.33399	0.615882	-0.180998	0.899108
G5E9S8	Kinesin light chain 1	KLC1	0	-0.057815	0.164024	0.381025	-0.624542	-0.880501	0.160032	1.34501
Q9Y3U8	60S ribosomal protein L36 (Large ribosomal subunit protein eL36)	RPL36	0	0.326733	0.389081	0.379522	-1.47907	0.260083	0.639081	0.579904
P49756	RNA-binding protein 25 (Arg/Glu/Asp-rich protein of 120 kDa) (RED120) (Protein S164) (RNA-binding motif protein 25) (RNA-binding region-containing protein 7)	RBM25	0	0.0948935	-0.0256652	0.379139	-0.598375	-0.134663	-0.71864	1.45168
P53618	Coatomer subunit beta (Beta-coat protein) (Beta-COP)	COPB1	0	-0.0262622	0.174938	0.373975	-0.701	-0.82534	0.187603	1.33874
Q96EY8	Corrinoid adenosyltransferase (EC 2.5.1.17) (Cob(II)alamin adenosyltransferase) (Cob(II)yrinic acid a,c-diamide adenosyltransferase) (Cobinamide/cobalamin adenosyltransferase) (Methylmalonic aciduria type B protein)	MMAB	0	0.264217	0.375671	0.370715	-1.42143	0.0224774	0.715458	0.683491
P28482	Mitogen-activated protein kinase 1 (MAP kinase 1) (MAPK 1) (EC 2.7.11.24) (ERT1) (Extracellular signal-regulated kinase 2) (ERK-2) (MAP kinase isoform p42) (p42-MAPK) (Mitogen-activated protein kinase 2) (MAP kinase 2) (MAPK 2)	MAPK1	0	-0.399128	0.230214	0.36936	-0.240742	-1.2839	0.506001	1.01864
P62851	40S ribosomal protein S25 (Small ribosomal subunit protein eS25)	RPS25	0	0.22473	0.38254	0.367675	-1.35322	-0.156594	0.802342	0.707473
P01111	GTPase NRas (Transforming protein N-Ras)	NRAS	0	-0.221085	0.384603	0.365245	-0.512472	-1.15751	0.874489	0.795494
O95573	Long-chain-fatty-acid--CoA ligase 3 (EC 6.2.1.3) (Arachidonate--CoA ligase) (EC 6.2.1.15) (Long-chain acyl-CoA synthetase 3) (LACS 3)	ACSL3	0	0.0541267	0.261449	0.358362	-0.974733	-0.687466	0.518184	1.14402
Q9H3K6	BolA-like protein 2	BOLA2	0	0.409951	0.237918	0.3578	-1.35555	0.901801	-0.124053	0.5778
Q8WXF1	Paraspeckle component 1 (Paraspeckle protein 1)	PSPC1	0	-0.365918	0.323642	0.352632	-0.322544	-1.27222	0.743539	0.851222
Q01518	Adenylyl cyclase-associated protein 1 (CAP 1)	CAP1	0	-0.202227	0.203951	0.350517	-0.418412	-1.15776	0.43996	1.13621
P49773	Histidine triad nucleotide-binding protein 1 (EC 3.-.-.-) (Adenosine 5'-monophosphoramidase) (Protein kinase C inhibitor 1) (Protein kinase C-interacting protein 1) (PKCI-1)	HINT1	0	0.172392	0.0572465	0.349787	-0.909513	0.135728	-0.576174	1.34996
Q92499	ATP-dependent RNA helicase DDX1 (EC 3.6.4.13) (DEAD box protein 1) (DEAD box protein retinoblastoma) (DBP-RB)	DDX1	0	-0.546705	0.283282	0.34575	-0.161908	-1.34712	0.65334	0.855688
J3QR09	Ribosomal protein L19	RPL19	0	-0.0281464	0.120853	0.344418	-0.639994	-0.786458	0.0223897	1.40406
P21796	Voltage-dependent anion-selective channel protein 1 (VDAC-1) (hVDAC1) (Outer mitochondrial membrane protein porin 1) (Plasmalemmal porin) (Porin 31HL) (Porin 31HM)	VDAC1	0	-0.159	0.430974	0.344022	-0.596338	-1.08149	1.02221	0.655617
Q9UJZ1	Stomatin-like protein 2, mitochondrial (SLP-2) (EPB72-like protein 2) (Paraprotein target 7) (Paratarg-7)	STOML2	0	-0.227103	-0.181789	0.341555	-0.0040843	-0.776821	-0.632197	1.4131
P62140	Serine/threonine-protein phosphatase PP1-beta catalytic subunit (PP-1B) (PPP1CD) (EC 3.1.3.16) (EC 3.1.3.53)	PPP1CB	0	0.305587	0.363126	0.33409	-1.48176	0.30474	0.685543	0.491478
P30044	Peroxiredoxin-5, mitochondrial (EC 1.11.1.15) (Alu corepressor 1) (Antioxidant enzyme B166) (AOEB166) (Liver tissue 2D-page spot 71B) (PLP) (Peroxiredoxin V) (Prx-V) (Peroxisomal antioxidant enzyme) (TPx type VI) (Thioredoxin peroxidase PMP20)	PRDX5	0	-0.149158	0.0936848	0.333817	-0.378412	-1.02705	0.0646441	1.34082
O75367	Core histone macro-H2A.1 (Histone macroH2A1) (mH2A1) (Histone H2A.y) (H2A/y) (Medulloblastoma antigen MU-MB-50.205)	H2AFY	0	-0.0899683	0.143351	0.333784	-0.541697	-0.972146	0.202107	1.31174
K7EIV0	Calpain small subunit 1 (Fragment)	CAPNS1	0	0.126826	0.247838	0.330809	-1.19465	-0.37701	0.473092	1.09857
Q9Y265	RuvB-like 1 (EC 3.6.4.12) (49 kDa TATA box-binding protein-interacting protein) (49 kDa TBP-interacting protein) (54 kDa erythrocyte cytosolic protein) (ECP-54) (INO80 complex subunit H) (Nuclear matrix protein 238) (NMP 238) (Pontin 52) (TIP49a) (TIP60-associated protein 54-alpha) (TAP54-alpha)	RUVBL1	0	-0.351513	0.285755	0.329906	-0.296503	-1.28387	0.703697	0.87668
P46087	Probable 28S rRNA (cytosine(4447)-C(5))-methyltransferase (EC 2.1.1.-) (Nucleolar protein 1) (Nucleolar protein 2 homolog) (Proliferating-cell nucleolar antigen p120) (Proliferation-associated nucleolar protein p120)	NOP2	0	0.119915	0.125378	0.32987	-1.01138	-0.204156	-0.16576	1.38129
Q13442	28 kDa heat- and acid-stable phosphoprotein (PDGF-associated protein) (PAP) (PDGFA-associated protein 1) (PAP1)	PDAP1	0	0.142759	0.0795121	0.328038	-0.949999	0.000180226	-0.432401	1.38222
P84077	ADP-ribosylation factor 1	ARF1	0	0.185932	0.152284	0.327975	-1.20294	0.109947	-0.140356	1.23335
Q14444	Caprin-1 (Cell cycle-associated protein 1) (Cytoplasmic activation- and proliferation-associated protein 1) (GPI-anchored membrane protein 1) (GPI-anchored protein p137) (GPI-p137) (p137GPI) (Membrane component chromosome 11 surface marker 1) (RNA granule protein 105)	CAPRIN1	0	0.31725	0.149394	0.327722	-1.25393	0.768128	-0.356956	0.842753
P52907	F-actin-capping protein subunit alpha-1 (CapZ alpha-1)	CAPZA1	0	0.092588	0.00808454	0.324779	-0.686487	-0.125391	-0.638915	1.45079
O95816	BAG family molecular chaperone regulator 2 (BAG-2) (Bcl-2-associated athanogene 2)	BAG2	0	0.276121	0.0965351	0.324522	-1.12416	0.657436	-0.539662	1.00638
A0A2R8YD40	Chromodomain-helicase-DNA-binding protein 4 (Fragment)	CHD4	0	-0.129408	0.314006	0.324146	-0.597184	-1.09791	0.821959	0.873131
A0A3B3IRW2	Mannosyl-oligosaccharide glucosidase	MOGS	0	-0.0399678	0.199459	0.319607	-0.713008	-0.92423	0.433168	1.20407
J3KTF8	Rho GDP-dissociation inhibitor 1 (Fragment)	ARHGDIA	0	-0.0804153	0.346509	0.316746	-0.693991	-1.01919	0.934455	0.778728
Q00610	Clathrin heavy chain 1 (Clathrin heavy chain on chromosome 17) (CLH-17)	CLTC	0	0.00368348	0.108228	0.315672	-0.708325	-0.686041	-0.0292793	1.42365
Q13428	Treacle protein (Treacher Collins syndrome protein)	TCOF1	0	-0.219264	0.301316	0.315062	-0.447509	-1.20015	0.792341	0.855318
O43143	Pre-mRNA-splicing factor ATP-dependent RNA helicase DHX15 (EC 3.6.4.13) (ATP-dependent RNA helicase #46) (DEAH box protein 15)	DHX15	0	0.0294743	0.10882	0.314942	-0.775399	-0.588731	-0.0668437	1.43097
P27348	14-3-3 protein theta (14-3-3 protein T-cell) (14-3-3 protein tau) (Protein HS1)	YWHAQ	0	-0.17343	-0.12006	0.314888	-0.078729	-0.78094	-0.573764	1.43343
Q14677	Clathrin interactor 1 (Clathrin-interacting protein localized in the trans-Golgi region) (Clint) (Enthoprotin) (Epsin-4) (Epsin-related protein) (EpsinR)	CLINT1	0	0.275031	0.28178	0.312781	-1.48831	0.383919	0.434496	0.669893
P17174	Aspartate aminotransferase, cytoplasmic (cAspAT) (EC 2.6.1.1) (EC 2.6.1.3) (Cysteine aminotransferase, cytoplasmic) (Cysteine transaminase, cytoplasmic) (cCAT) (Glutamate oxaloacetate transaminase 1) (Transaminase A)	GOT1	0	0.06665	0.103924	0.305229	-0.874355	-0.411911	-0.143821	1.43009
P11766	Alcohol dehydrogenase class-3 (EC 1.1.1.1) (Alcohol dehydrogenase 5) (Alcohol dehydrogenase class chi chain) (Alcohol dehydrogenase class-III) (Glutathione-dependent formaldehyde dehydrogenase) (FALDH) (FDH) (GSH-FDH) (EC 1.1.1.-) (S-(hydroxymethyl)glutathione dehydrogenase) (EC 1.1.1.284)	ADH5	0	-0.168732	0.370429	0.304034	-0.545735	-1.12361	0.98688	0.682461
P24941	Cyclin-dependent kinase 2 (EC 2.7.11.22) (Cell division protein kinase 2) (p33 protein kinase)	CDK2	0	0.111647	0.227423	0.302599	-1.1844	-0.397733	0.484938	1.0972
Q96QK1	Vacuolar protein sorting-associated protein 35 (hVPS35) (Maternal-embryonic 3) (Vesicle protein sorting 35)	VPS35	0	-0.194732	0.154883	0.298909	-0.355653	-1.18235	0.386369	1.15164
J3QLE5	Small nuclear ribonucleoprotein-associated protein N (Fragment)	SNRPN	0	-0.580149	0.0514451	0.29484	0.0733945	-1.35496	0.23	1.05157
H0YLA2	Signal recognition particle 14 kDa protein	SRP14	0	0.0727221	0.180434	0.293742	-1.04015	-0.516462	0.309353	1.24726
Q92974	Rho guanine nucleotide exchange factor 2 (Guanine nucleotide exchange factor H1) (GEF-H1) (Microtubule-regulated Rho-GEF) (Proliferating cell nucleolar antigen p40)	ARHGEF2	0	0.0213204	0.290407	0.292992	-0.924426	-0.805539	0.856224	0.873741
P07602	Prosaposin (Proactivator polypeptide) [Cleaved into: Saposin-A (Protein A); Saposin-B-Val; Saposin-B (Cerebroside sulfate activator) (CSAct) (Dispersin) (Sphingolipid activator protein 1) (SAP-1) (Sulfatide/GM1 activator); Saposin-C (A1 activator) (Co-beta-glucosidase) (Glucosylceramidase activator) (Sphingolipid activator protein 2) (SAP-2); Saposin-D (Component C) (Protein C)]	PSAP	0	-0.134679	0.140378	0.292722	-0.440159	-1.09945	0.315785	1.22382
B1AK87	F-actin-capping protein subunit beta	CAPZB	0	-0.937229	0.127476	0.291483	0.132052	-1.43067	0.434221	0.864401
Q9BY44	Eukaryotic translation initiation factor 2A (eIF-2A) (65 kDa eukaryotic translation initiation factor 2A) [Cleaved into: Eukaryotic translation initiation factor 2A, N-terminally processed]	EIF2A	0	-0.358325	-0.0494917	0.290149	0.0425301	-1.1688	-0.143211	1.26948
P06748	Nucleophosmin (NPM) (Nucleolar phosphoprotein B23) (Nucleolar protein NO38) (Numatrin)	NPM1	0	0.0357879	0.10779	0.288002	-0.818975	-0.564745	-0.033744	1.41746
P04424	Argininosuccinate lyase (ASAL) (EC 4.3.2.1) (Arginosuccinase)	ASL	0	-0.100671	0.253179	0.284164	-0.607486	-1.08619	0.754955	0.938721
Q8NFW8	N-acylneuraminate cytidylyltransferase (EC 2.7.7.43) (CMP-N-acetylneuraminic acid synthase) (CMP-NeuNAc synthase)	CMAS	0	-0.63402	0.2072	0.283778	-0.0157868	-1.40176	0.58614	0.831412
P38646	Stress-70 protein, mitochondrial (75 kDa glucose-regulated protein) (GRP-75) (Heat shock 70 kDa protein 9) (Mortalin) (MOT) (Peptide-binding protein 74) (PBP74)	HSPA9	0	-0.019735	0.172622	0.283041	-0.75319	-0.877122	0.406254	1.22406
O15355	Protein phosphatase 1G (EC 3.1.3.16) (Protein phosphatase 1C) (Protein phosphatase 2C isoform gamma) (PP2C-gamma) (Protein phosphatase magnesium-dependent 1 gamma)	PPM1G	0	-0.277258	0.171282	0.282025	-0.246628	-1.27874	0.497511	1.02786
H0YHC3	Nucleosome assembly protein 1-like 1 (Fragment)	NAP1L1	0	0.194164	0.202422	0.281589	-1.4025	0.181483	0.253691	0.967321
P62826	GTP-binding nuclear protein Ran (Androgen receptor-associated protein 24) (GTPase Ran) (Ras-like protein TC4) (Ras-related nuclear protein)	RAN	0	0.0867522	0.0348984	0.279511	-0.782465	-0.136396	-0.527228	1.44609
Q5H909	Melanoma-associated antigen D2	MAGED2	0	-0.34076	0.318998	0.277919	-0.294011	-1.2855	0.872276	0.707235
P11387	DNA topoisomerase 1 (EC 5.6.2.1) (DNA topoisomerase I)	TOP1	0	-0.273892	0.268191	0.277591	-0.330497	-1.26907	0.778418	0.821152
Q5SSJ5	Heterochromatin protein 1-binding protein 3 (Protein HP1-BP74)	HP1BP3	0	-0.796821	0.284645	0.277349	-0.00472105	-1.41258	0.718845	0.69846
P0DP25	Calmodulin-3	CALM3	0	0.158273	0.0456585	0.275003	-0.95222	0.281067	-0.610218	1.28137
P54577	Tyrosine--tRNA ligase, cytoplasmic (EC 6.1.1.1) (Tyrosyl-tRNA synthetase) (TyrRS) [Cleaved into: Tyrosine--tRNA ligase, cytoplasmic, N-terminally processed]	YARS	0	-0.473245	0.293932	0.274694	-0.165272	-1.34995	0.792008	0.723216
P10809	60 kDa heat shock protein, mitochondrial (EC 5.6.1.7) (60 kDa chaperonin) (Chaperonin 60) (CPN60) (Heat shock protein 60) (HSP-60) (Hsp60) (HuCHA60) (Mitochondrial matrix protein P1) (P60 lymphocyte protein)	HSPD1	0	-0.0927196	0.12781	0.274332	-0.507078	-1.03354	0.276382	1.26423
Q9UDY2	Tight junction protein ZO-2 (Tight junction protein 2) (Zona occludens protein 2) (Zonula occludens protein 2)	TJP2	0	0.0672613	0.0516298	0.270518	-0.79439	-0.272175	-0.395718	1.46228
Q92804	TATA-binding protein-associated factor 2N (68 kDa TATA-binding protein-associated factor) (TAF(II)68) (TAFII68) (RNA-binding protein 56)	TAF15	0	0.111303	0.218117	0.260868	-1.24482	-0.34052	0.595446	0.9899
P55010	Eukaryotic translation initiation factor 5 (eIF-5)	EIF5	0	0.169337	0.264003	0.259742	-1.39103	-0.0650658	0.746899	0.709193
Q92538	Golgi-specific brefeldin A-resistance guanine nucleotide exchange factor 1 (BFA-resistant GEF 1)	GBF1	0	-0.206532	0.327789	0.258	-0.443754	-1.18938	0.98223	0.650906
P49411	Elongation factor Tu, mitochondrial (EF-Tu) (P43)	TUFM	0	0.14434	0.0475845	0.25757	-0.965313	0.250345	-0.577906	1.29287
O43396	Thioredoxin-like protein 1 (32 kDa thioredoxin-related protein)	TXNL1	0	0.241343	0.151086	0.256638	-1.3642	0.67534	-0.127597	0.816455
Q9UMS4	Pre-mRNA-processing factor 19 (EC 2.3.2.27) (Nuclear matrix protein 200) (PRP19/PSO4 homolog) (hPso4) (RING-type E3 ubiquitin transferase PRP19) (Senescence evasion factor)	PRPF19	0	-0.44528	0.0142382	0.255274	0.082129	-1.32321	0.134615	1.10646
Q96P70	Importin-9 (Imp9) (Ran-binding protein 9) (RanBP9)	IPO9	0	0.0177231	0.241821	0.252546	-0.92363	-0.805371	0.822292	0.906709
A0A2R8YF43	Casein kinase II subunit alpha	CSNK2A1	0	0.219866	0.2739	0.249404	-1.4726	0.251594	0.717102	0.503903
P00505	Aspartate aminotransferase, mitochondrial (mAspAT) (EC 2.6.1.1) (EC 2.6.1.7) (Fatty acid-binding protein) (FABP-1) (Glutamate oxaloacetate transaminase 2) (Kynurenine aminotransferase 4) (Kynurenine aminotransferase IV) (Kynurenine--oxoglutarate transaminase 4) (Kynurenine--oxoglutarate transaminase IV) (Plasma membrane-associated fatty acid-binding protein) (FABPpm) (Transaminase A)	GOT2	0	0.118902	0.174361	0.248586	-1.27225	-0.185843	0.352337	1.10576
F2Z2V0	Copine-1 (Fragment)	CPNE1	0	0.0822481	0.0247492	0.247841	-0.777376	-0.0847977	-0.57311	1.43528
H0Y9Y1	Transcription factor BTF3 (Fragment)	BTF3	0	-0.235134	0.121436	0.247101	-0.217163	-1.26865	0.396816	1.08899
P49593	Protein phosphatase 1F (EC 3.1.3.16) (Ca(2+)/calmodulin-dependent protein kinase phosphatase) (CaM-kinase phosphatase) (CaMKPase) (Partner of PIX 2) (Protein fem-2 homolog) (hFem-2)	PPM1F	0	-0.0871706	-0.129747	0.246894	-0.0855286	-0.563035	-0.785979	1.43454
Q96HS1	Serine/threonine-protein phosphatase PGAM5, mitochondrial (EC 3.1.3.16) (Bcl-XL-binding protein v68) (Phosphoglycerate mutase family member 5)	PGAM5	0	-0.0328251	0.173693	0.245125	-0.725947	-0.9507	0.552318	1.12433
P43487	Ran-specific GTPase-activating protein (Ran-binding protein 1) (RanBP1)	RANBP1	0	0.140071	0.317657	0.24394	-1.24837	-0.292227	1.06139	0.479204
P54920	Alpha-soluble NSF attachment protein (SNAP-alpha) (N-ethylmaleimide-sensitive factor attachment protein alpha)	NAPA	0	0.266513	0.141927	0.242376	-1.32687	0.874359	-0.205327	0.657838
F5H6E2	Unconventional myosin-Ic	MYO1C	0	-0.0188673	0.114496	0.239623	-0.699916	-0.845249	0.223992	1.32117
Q7Z4V5	Hepatoma-derived growth factor-related protein 2 (HDGF-related protein 2) (HRP-2) (Hepatoma-derived growth factor 2) (HDGF-2)	HDGFL2	0	-0.129619	0.116447	0.233404	-0.387252	-1.15336	0.362215	1.17839
P62917	60S ribosomal protein L8 (Large ribosomal subunit protein uL2)	RPL8	0	-0.774774	0.181189	0.233253	0.0983882	-1.44115	0.594194	0.748565
O75822	Eukaryotic translation initiation factor 3 subunit J (eIF3j) (Eukaryotic translation initiation factor 3 subunit 1) (eIF-3-alpha) (eIF3 p35)	EIF3J	0	0.0314787	0.241887	0.232619	-0.975223	-0.748515	0.90078	0.822958
B8ZZG1	Membrane protein, palmitoylated 6 (MAGUK p55 subfamily member 6), isoform CRA_a	MPP6	0	-0.839614	0.110079	0.230582	0.173301	-1.44827	0.464706	0.810264
P04844	Dolichyl-diphosphooligosaccharide--protein glycosyltransferase subunit 2 (Dolichyl-diphosphooligosaccharide--protein glycosyltransferase 63 kDa subunit) (RIBIIR) (Ribophorin II) (RPN-II) (Ribophorin-2)	RPN2	0	0.13953	0.151786	0.230198	-1.34517	0.0722332	0.203401	1.06954
Q9BUQ8	Probable ATP-dependent RNA helicase DDX23 (EC 3.6.4.13) (100 kDa U5 snRNP-specific protein) (DEAD box protein 23) (PRP28 homolog) (U5-100kD)	DDX23	0	0.219243	0.138536	0.229695	-1.37328	0.687406	-0.107814	0.79369
H0YN81	WD repeat-containing protein 61 (Fragment)	WDR61	0	0.222826	0.130172	0.227677	-1.34793	0.734708	-0.170503	0.783723
K7EM11	PDZ domain-containing protein GIPC1 (Fragment)	GIPC1	0	-0.361935	0.201443	0.226267	-0.135151	-1.36197	0.69339	0.803731
P52209	6-phosphogluconate dehydrogenase, decarboxylating (EC 1.1.1.44)	PGD	0	0.256817	0.102298	0.224396	-1.2197	0.957492	-0.398593	0.660803
P11177	Pyruvate dehydrogenase E1 component subunit beta, mitochondrial (PDHE1-B) (EC 1.2.4.1)	PDHB	0	0.115109	0.113556	0.22293	-1.21678	0.000652193	-0.0164298	1.23255
Q5QPL9	RNA-binding protein Raly (Fragment)	RALY	0	0.0675604	0.072562	0.220177	-0.945373	-0.259688	-0.207638	1.4127
O60664	Perilipin-3 (47 kDa mannose 6-phosphate receptor-binding protein) (47 kDa MPR-binding protein) (Cargo selection protein TIP47) (Mannose-6-phosphate receptor-binding protein 1) (Placental protein 17) (PP17)	PLIN3	0	0.125495	0.0902911	0.219734	-1.17526	0.159928	-0.226416	1.24174
P16435	NADPH--cytochrome P450 reductase (CPR) (P450R) (EC 1.6.2.4)	POR	0	-0.299261	0.161679	0.218571	-0.151302	-1.34677	0.605474	0.892595
O95232	Luc7-like protein 3 (Cisplatin resistance-associated-overexpressed protein) (Luc7A) (Okadaic acid-inducible phosphoprotein OA48-18) (cAMP regulatory element-associated protein 1) (CRE-associated protein 1) (CREAP-1)	LUC7L3	0	-0.0459655	0.178363	0.218179	-0.686829	-1.01378	0.685232	1.01537
P08243	Asparagine synthetase [glutamine-hydrolyzing] (EC 6.3.5.4) (Cell cycle control protein TS11) (Glutamine-dependent asparagine synthetase)	ASNS	0	-0.00372213	0.095288	0.216544	-0.735974	-0.769294	0.146989	1.35828
P84103	Serine/arginine-rich splicing factor 3 (Pre-mRNA-splicing factor SRP20) (Splicing factor, arginine/serine-rich 3)	SRSF3	0	-0.0605305	0.223151	0.21464	-0.664619	-1.04574	0.887025	0.823338
P16401	Histone H1.5 (Histone H1a) (Histone H1b) (Histone H1s-3)	HIST1H1B	0	-0.351878	0.110047	0.213706	-0.0347591	-1.37282	0.455262	0.952314
P23284	Peptidyl-prolyl cis-trans isomerase B (PPIase B) (EC 5.2.1.8) (CYP-S1) (Cyclophilin B) (Rotamase B) (S-cyclophilin) (SCYLP)	PPIB	0	0.0649153	0.171942	0.212411	-1.13836	-0.505654	0.601709	1.0423
P49588	Alanine--tRNA ligase, cytoplasmic (EC 6.1.1.7) (Alanyl-tRNA synthetase) (AlaRS) (Renal carcinoma antigen NY-REN-42)	AARS	0	0.125902	0.216266	0.212407	-1.3552	-0.154023	0.775052	0.73417
P55735	Protein SEC13 homolog (GATOR complex protein SEC13) (SEC13-like protein 1) (SEC13-related protein)	SEC13	0	-0.285979	0.221748	0.211996	-0.221731	-1.32449	0.7972	0.749021
Q9UQ80	Proliferation-associated protein 2G4 (Cell cycle protein p38-2G4 homolog) (hG4-1) (ErbB3-binding protein 1)	PA2G4	0	0.133815	0.0571987	0.209373	-1.0794	0.348798	-0.485094	1.2157
A0A087WXM6	60S ribosomal protein L17 (Fragment)	RPL17	0	-0.283484	0.32094	0.208636	-0.302034	-1.25424	1.0278	0.528471
P47914	60S ribosomal protein L29 (Cell surface heparin-binding protein HIP) (Large ribosomal subunit protein eL29)	RPL29	0	0.1987	0.193798	0.207711	-1.49715	0.4843	0.432062	0.580789
O95373	Importin-7 (Imp7) (Ran-binding protein 7) (RanBP7)	IPO7	0	-0.0916998	-0.0298328	0.207482	-0.192029	-0.8434	-0.4085	1.44393
Q9BPX5	Actin-related protein 2/3 complex subunit 5-like protein (Arp2/3 complex 16 kDa subunit 2) (ARC16-2)	ARPC5L	0	-0.0615508	0.0296198	0.207393	-0.393416	-0.885465	-0.149041	1.42792
P00533	Epidermal growth factor receptor (EC 2.7.10.1) (Proto-oncogene c-ErbB-1) (Receptor tyrosine-protein kinase erbB-1)	EGFR	0	-0.0785645	0.159028	0.205053	-0.559403	-1.10779	0.64635	1.02084
Q7KZF4	Staphylococcal nuclease domain-containing protein 1 (EC 3.1.31.1) (100 kDa coactivator) (EBNA2 coactivator p100) (Tudor domain-containing protein 11) (p100 co-activator)	SND1	0	0.178229	0.179592	0.196646	-1.49302	0.421921	0.437491	0.633612
Q12874	Splicing factor 3A subunit 3 (SF3a60) (Spliceosome-associated protein 61) (SAP 61)	SF3A3	0	-0.317151	0.181507	0.193987	-0.126658	-1.36649	0.715625	0.777523
P18669	Phosphoglycerate mutase 1 (EC 5.4.2.11) (EC 5.4.2.4) (BPG-dependent PGAM 1) (Phosphoglycerate mutase isozyme B) (PGAM-B)	PGAM1	0	0.159306	0.180848	0.193135	-1.47954	0.276155	0.528797	0.674589
P62191	26S proteasome regulatory subunit 4 (P26s4) (26S proteasome AAA-ATPase subunit RPT2) (Proteasome 26S subunit ATPase 1)	PSMC1	0	-0.256301	0.297938	0.191837	-0.304084	-1.25211	1.03195	0.524244
Q5JR04	Helicase MOV-10 (Mov10, Moloney leukemia virus 10, homolog (Mouse), isoform CRA_a)	MOV10	0	-0.253144	0.103053	0.189858	-0.103651	-1.34476	0.467369	0.981042
A6NLN1	Polypyrimidine tract binding protein 1, isoform CRA_b (Polypyrimidine tract-binding protein 1)	PTBP1	0	0.136452	0.201135	0.185536	-1.42301	0.0396384	0.782829	0.600542
O75947	ATP synthase subunit d, mitochondrial (ATPase subunit d) (ATP synthase peripheral stalk subunit d)	ATP5PD	0	-0.160174	0.146918	0.182836	-0.312831	-1.27101	0.664668	0.919175
P07741	Adenine phosphoribosyltransferase (APRT) (EC 2.4.2.7)	APRT	0	0.164071	0.114746	0.181503	-1.39946	0.599482	-0.0255461	0.825522
O60749	Sorting nexin-2 (Transformation-related gene 9 protein) (TRG-9)	SNX2	0	0.0594082	0.172298	0.177235	-1.16017	-0.509027	0.804682	0.864515
A6NKB8	Aminopeptidase B	RNPEP	0	0.164204	0.158342	0.175574	-1.49379	0.474403	0.400216	0.619168
Q93008	Probable ubiquitin carboxyl-terminal hydrolase FAF-X (EC 3.4.19.12) (Deubiquitinating enzyme FAF-X) (Fat facets in mammals) (hFAM) (Fat facets protein-related, X-linked) (Ubiquitin thioesterase FAF-X) (Ubiquitin-specific protease 9, X chromosome) (Ubiquitin-specific-processing protease FAF-X)	USP9X	0	0.156412	0.169981	0.172433	-1.49402	0.373123	0.544849	0.576046
P11021	Endoplasmic reticulum chaperone BiP (EC 3.6.4.10) (78 kDa glucose-regulated protein) (GRP-78) (Binding-immunoglobulin protein) (BiP) (Heat shock protein 70 family protein 5) (HSP70 family protein 5) (Heat shock protein family A member 5) (Immunoglobulin heavy chain-binding protein)	HSPA5	0	0.171404	0.196164	0.171136	-1.48564	0.399171	0.690423	0.396045
Q96PK6	RNA-binding protein 14 (Paraspeckle protein 2) (PSP2) (RNA-binding motif protein 14) (RRM-containing coactivator activator/modulator) (Synaptotagmin-interacting protein) (SYT-interacting protein)	RBM14	0	-0.379828	0.0210624	0.168845	0.154841	-1.39328	0.253201	0.985236
K7EJL1	AP-1 complex subunit mu-1	AP1M1	0	-0.307848	-0.192646	0.164485	0.354665	-1.03341	-0.548306	1.22705
K7ENH2	Proteasome activator complex subunit 3 (Fragment)	PSME3	0	-0.120685	0.141054	0.16232	-0.378938	-1.23828	0.720935	0.896282
P08670	Vimentin	VIM	0	-0.380847	0.104924	0.162227	0.0600627	-1.42391	0.542565	0.82128
Q9NQ94	APOBEC1 complementation factor (APOBEC1-stimulating protein)	A1CF	0	-0.0612192	0.0855222	0.161716	-0.492446	-1.08486	0.378381	1.19892
Q9UBM7	7-dehydrocholesterol reductase (7-DHC reductase) (EC 1.3.1.21) (Delta7-sterol reductase) (Sterol Delta(7)-reductase) (Sterol reductase SR-2)	DHCR7	0	-0.068114	-0.0216498	0.157979	-0.193491	-0.845842	-0.404186	1.44352
A0A0A0MSJ0	ATP-dependent RNA helicase DDX42	DDX42	0	-0.386396	0.186822	0.156123	-0.0257637	-1.40309	0.784668	0.644185
Q9UBR2	Cathepsin Z (EC 3.4.18.1) (Cathepsin P) (Cathepsin X)	CTSZ	0	-0.132498	-0.165145	0.154526	0.205553	-0.665231	-0.867786	1.32746
Q96KP4	Cytosolic non-specific dipeptidase (EC 3.4.13.18) (CNDP dipeptidase 2) (Carnosine dipeptidase II) (Epididymis secretory protein Li 13) (Glutamate carboxypeptidase-like protein 1) (Peptidase A)	CNDP2	0	-0.0474227	-0.00378791	0.152107	-0.301799	-0.813872	-0.343322	1.45899
J3KPM9	Signal transducer and activator of transcription	STAT1	0	-0.163123	-0.0739802	0.151518	0.124779	-1.03123	-0.415724	1.32218
P14625	Endoplasmin (94 kDa glucose-regulated protein) (GRP-94) (Heat shock protein 90 kDa beta member 1) (Tumor rejection antigen 1) (gp96 homolog)	HSP90B1	0	-0.0455409	0.0870736	0.149192	-0.558429	-1.0539	0.433571	1.17876
O43707	Alpha-actinin-4 (Non-muscle alpha-actinin 4)	ACTN4	0	-0.4351	-0.0167331	0.147751	0.263235	-1.40787	0.18922	0.955413
E9PLK3	Aminopeptidase (EC 3.4.11.-)	NPEPPS	0	-0.484121	-0.20671	0.147047	0.458587	-1.22142	-0.328112	1.09095
P35580	Myosin-10 (Cellular myosin heavy chain, type B) (Myosin heavy chain 10) (Myosin heavy chain, non-muscle IIb) (Non-muscle myosin heavy chain B) (NMMHC-B) (Non-muscle myosin heavy chain IIb) (NMMHC II-b) (NMMHC-IIB)	MYH10	0	-0.199513	-0.148094	0.142729	0.291436	-0.935417	-0.635272	1.27925
Q14008	Cytoskeleton-associated protein 5 (Colonic and hepatic tumor overexpressed gene protein) (Ch-TOG)	CKAP5	0	-0.2475	0.124084	0.141861	-0.0738852	-1.38637	0.673886	0.786374
Q04828	Aldo-keto reductase family 1 member C1 (EC 1.1.1.-) (20-alpha-hydroxysteroid dehydrogenase) (20-alpha-HSD) (EC 1.1.1.149) (Chlordecone reductase homolog HAKRC) (Dihydrodiol dehydrogenase 1/2) (DD1/DD2) (High-affinity hepatic bile acid-binding protein) (HBAB) (Indanol dehydrogenase) (EC 1.1.1.112) (Trans-1,2-dihydrobenzene-1,2-diol dehydrogenase) (EC 1.3.1.20)	AKR1C1	0	0.162007	0.0894098	0.140135	-1.35022	0.903597	-0.137713	0.584337
Q13409	Cytoplasmic dynein 1 intermediate chain 2 (Cytoplasmic dynein intermediate chain 2) (Dynein intermediate chain 2, cytosolic) (DH IC-2)	DYNC1I2	0	-0.0847516	0.117058	0.137247	-0.431524	-1.20529	0.71477	0.922044
Q9Y2T2	AP-3 complex subunit mu-1 (AP-3 adaptor complex mu3A subunit) (Adaptor-related protein complex 3 subunit mu-1) (Mu-adaptin 3A) (Mu3A-adaptin)	AP3M1	0	-0.726395	-0.385601	0.136014	0.592564	-1.17237	-0.453847	1.03365
P31942	Heterogeneous nuclear ribonucleoprotein H3 (hnRNP H3) (Heterogeneous nuclear ribonucleoprotein 2H9) (hnRNP 2H9)	HNRNPH3	0	0.125872	0.108945	0.133961	-1.47714	0.541023	0.259273	0.676847
Q9H993	Damage-control phosphatase ARMT1 (EC 3.1.3.-) (Acidic residue methyltransferase 1) (Protein-glutamate O-methyltransferase) (EC 2.1.1.-) (Sugar phosphate phosphatase ARMT1)	ARMT1	0	-0.0440137	0.0671833	0.131497	-0.513536	-1.05949	0.352611	1.22042
Q15008	26S proteasome non-ATPase regulatory subunit 6 (26S proteasome regulatory subunit RPN7) (26S proteasome regulatory subunit S10) (Breast cancer-associated protein SGA-113M) (Phosphonoformate immuno-associated protein 4) (Proteasome regulatory particle subunit p44S10) (p42A)	PSMD6	0	0.0369836	0.0161444	0.125185	-0.788535	-0.14801	-0.510948	1.44749
P55072	Transitional endoplasmic reticulum ATPase (TER ATPase) (EC 3.6.4.6) (15S Mg(2+)-ATPase p97 subunit) (Valosin-containing protein) (VCP)	VCP	0	-0.388332	0.0308873	0.116002	0.233044	-1.4511	0.387482	0.830575
Q9NQR4	Omega-amidase NIT2 (EC 3.5.1.3) (Nitrilase homolog 2)	NIT2	0	0.103963	0.0821316	0.111739	-1.45154	0.577358	0.139099	0.735081
P09211	Glutathione S-transferase P (EC 2.5.1.18) (GST class-pi) (GSTP1-1)	GSTP1	0	-0.270157	-0.0238039	0.109262	0.259794	-1.37641	0.103004	1.01361
P07384	Calpain-1 catalytic subunit (EC 3.4.22.52) (Calcium-activated neutral proteinase 1) (CANP 1) (Calpain mu-type) (Calpain-1 large subunit) (Cell proliferation-inducing gene 30 protein) (Micromolar-calpain) (muCANP)	CAPN1	0	-0.182641	-0.0701397	0.109129	0.2646	-1.16902	-0.30752	1.21194
P53396	ATP-citrate synthase (EC 2.3.3.8) (ATP-citrate (pro-S-)-lyase) (ACL) (Citrate cleavage enzyme)	ACLY	0	-0.0291417	0.0368994	0.1068	-0.493886	-0.971303	0.124622	1.34057
P09972	Fructose-bisphosphate aldolase C (EC 4.1.2.13) (Brain-type aldolase)	ALDOC	0	0.0666799	0.0416551	0.106125	-1.19408	0.283298	-0.279174	1.18995
P46977	Dolichyl-diphosphooligosaccharide--protein glycosyltransferase subunit STT3A (Oligosaccharyl transferase subunit STT3A) (STT3-A) (EC 2.4.99.18) (B5) (Integral membrane protein 1) (Transmembrane protein TMC)	STT3A	0	-0.179068	-0.00220086	0.104038	0.137486	-1.33913	0.118203	1.08344
P30040	Endoplasmic reticulum resident protein 29 (ERp29) (Endoplasmic reticulum resident protein 28) (ERp28) (Endoplasmic reticulum resident protein 31) (ERp31)	ERP29	0	-0.0297386	0.00559475	0.103139	-0.349398	-0.84451	-0.255107	1.44902
O43776	Asparagine--tRNA ligase, cytoplasmic (EC 6.1.1.22) (Asparaginyl-tRNA synthetase) (AsnRS)	NARS	0	-0.178188	0.0115836	0.0902917	0.1435	-1.38821	0.249774	0.994935
Q06830	Peroxiredoxin-1 (EC 1.11.1.15) (Natural killer cell-enhancing factor A) (NKEF-A) (Proliferation-associated gene protein) (PAG) (Thioredoxin peroxidase 2) (Thioredoxin-dependent peroxide reductase 2)	PRDX1	0	-0.0393811	-0.0107894	0.084538	-0.172414	-0.887513	-0.370278	1.43021
P30740	Leukocyte elastase inhibitor (LEI) (Monocyte/neutrophil elastase inhibitor) (EI) (M/NEI) (Peptidase inhibitor 2) (PI-2) (Serpin B1)	SERPINB1	0	-0.216601	-0.00659955	0.0811906	0.257499	-1.41057	0.20289	0.950176
Q5VTE0	Putative elongation factor 1-alpha-like 3 (EF-1-alpha-like 3) (Eukaryotic elongation factor 1 A-like 3) (eEF1A-like 3) (Eukaryotic translation elongation factor 1 alpha-1 pseudogene 5)	EEF1A1P5	0	-0.163106	-0.0905441	0.0696644	0.431563	-1.12888	-0.45641	1.15372
Q15019	Septin-2 (Neural precursor cell expressed developmentally down-regulated protein 5) (NEDD-5)	SEPTIN2	0	-0.013633	0.0320309	0.0474159	-0.588297	-1.06469	0.548875	1.10412
O75131	Copine-3 (Copine III)	CPNE3	0	-0.024068	0.0414892	0.045886	-0.477098	-1.17953	0.761626	0.894998
A0A087X271	Calponin (Fragment)	CNN2	0	-0.154638	0.024742	0.0405665	0.234086	-1.47068	0.524208	0.71239
